# Supplementary material for: To bloom once or more times: the reblooming mechanisms of Iris germanica revealed by transcriptome profiling
Source: BMC Genomics. 2020 Aug 12;21:553. doi: 10.1186/s12864-020-06951-x (PMC7430825; doi:10.1186/s12864-020-06951-x)
Supplement: Supplementary file 1 — Additional file 1: Table S1. The seed setting rates and flowering rates of F1 in spring and autumn. Table S2. Summary of Illumina transcriptome assembly. Table S3. The functional annotations of unigenes against the public databases. Table S4. The three GO functional categories of all the unigenes. Table S5. The annotations of unigenes by KEGG pathway analysis.Table S6. The expression levels and annotations of the DEGs. Table S7. The significantly enriched KEGG pathways of DEGs in OB-T1 vs RB-T1. The pathways were presented according to the number of DEGs in this pathway. Table S8. The significantly enriched KEGG pathways in DEGs in RB-T1 vs RB-T5. The pathways were presented according to the number of DEGs in this pathway. Table S9. The significantly enriched KEGG pathways in DEGs in OB-T1 vs RB-T5. The pathways were presented according to the number of DEGs in this pathway. Table S10. The GO enrichment analysis of DEGs. Table S11. Primers used in qRT-PCR. [file 12864_2020_6951_MOESM1_ESM.zip › Table S10-The GO enrichment analysis of DEGs.xlsx]

## Sheet: Sheet1
Table S10. The GO enrichment analysis of DEGs.
GO classification	All Unigene	DEG Unigene
OB-T1 vs RB-T1
Total number	29310	331
Biological Process
metabolic process	15469	169
cellular process	14530	132
single-organism process	9739	105
biological regulation	4506	45
localization	3816	42
response to stimulus	3164	28
cellular component organization or biogenesis	2766	20
signaling	1109	4
developmental process	1059	13
multicellular organismal process	954	15
reproduction	558	7
reproductive process	556	7
multi-organism process	347	5
detoxification	236	1
growth	129	1
immune system process	108	0
rhythmic process	21	0
locomotion	16	0
biological adhesion	6	0
cell killing	4	0
Cellular Component
cell	15457	135
cell part	15380	134
organelle	11623	99
membrane	10556	111
membrane part	8092	73
organelle part	4780	33
macromolecular complex	3768	17
membrane-enclosed lumen	1012	7
extracellular region	428	8
cell junction	320	2
symplast	320	2
supramolecular complex	160	2
virion	95	0
virion part	95	0
extracellular region part	51	0
nucleoid	43	1
Molecular Function
catalytic activity	15015	188
binding	14296	149
transporter activity	2055	26
structural molecule activity	1102	6
nucleic acid binding transcription factor activity	515	9
molecular function regulator	364	1
signal transducer activity	291	0
electron carrier activity	238	2
antioxidant activity	200	1
molecular transducer activity	153	0
transcription factor activity, protein binding	148	2
nutrient reservoir activity	23	1
metallochaperone activity	6	0
protein tag	4	0
RB-T1 vs RB-T5
Total number	29310	1958
Biological Process
metabolic process	15469	1027
cellular process	14530	992
single-organism process	9739	692
biological regulation	4506	303
localization	3816	267
response to stimulus	3164	227
cellular component organization or biogenesis	2766	167
signaling	1109	79
developmental process	1059	78
multicellular organismal process	954	71
reproduction	558	37
reproductive process	556	37
multi-organism process	347	22
detoxification	236	15
growth	129	11
immune system process	108	6
rhythmic process	21	1
locomotion	16	0
biological adhesion	6	1
cell killing	4	0
Cellular Component
cell	15457	926
cell part	15380	915
organelle	11623	644
membrane	10556	620
membrane part	8092	441
organelle part	4780	274
macromolecular complex	3768	219
membrane-enclosed lumen	1012	52
extracellular region	428	35
cell junction	320	26
symplast	320	26
supramolecular complex	160	10
virion	95	0
virion part	95	0
extracellular region part	51	3
nucleoid	43	2
Molecular Function
catalytic activity	15015	1063
binding	14296	972
transporter activity	2055	144
structural molecule activity	1102	66
nucleic acid binding transcription factor activity	515	30
molecular function regulator	364	30
signal transducer activity	291	28
electron carrier activity	238	19
antioxidant activity	200	12
molecular transducer activity	153	16
transcription factor activity, protein binding	148	10
nutrient reservoir activity	23	2
metallochaperone activity	6	1
protein tag	4	0
OB-T1 vs RB-T5
Total number	29310	1723
Biological Process
metabolic process	15138	970
cellular process	14299	874
single-organism process	9390	630
biological regulation	4495	236
localization	3786	219
response to stimulus	3035	193
cellular component organization or biogenesis	2558	141
developmental process	982	63
signaling	970	57
multicellular organismal process	739	45
reproduction	558	49
reproductive process	556	49
multi-organism process	250	13
detoxification	235	19
growth	129	6
immune system process	95	7
rhythmic process	21	2
locomotion	16	0
biological adhesion	6	0
cell killing	4	0
Cellular Component
cell	15410	864
cell part	15380	855
organelle	11623	608
membrane	10522	557
membrane part	8092	399
organelle part	4780	280
macromolecular complex	3768	199
membrane-enclosed lumen	620	29
extracellular region	428	29
cell junction	320	26
supramolecular complex	159	7
virion	95	0
virion part	95	0
extracellular region part	51	3
nucleoid	32	3
Molecular Function
catalytic activity	15015	970
binding	14296	827
transporter activity	2055	132
structural molecule activity	1102	68
nucleic acid binding transcription factor activity	515	14
molecular function regulator	364	22
signal transducer activity	291	22
electron carrier activity	238	19
antioxidant activity	200	15
molecular transducer activity	153	12
transcription factor activity, protein binding	148	9
nutrient reservoir activity	23	3
metallochaperone activity	6	0
protein tag	4	0
