# Supplementary material for: To bloom once or more times: the reblooming mechanisms of Iris germanica revealed by transcriptome profiling
Source: BMC Genomics. 2020 Aug 12;21:553. doi: 10.1186/s12864-020-06951-x (PMC7430825; doi:10.1186/s12864-020-06951-x)
Supplement: Supplementary file 1 — Additional file 1: Table S1. The seed setting rates and flowering rates of F1 in spring and autumn. Table S2. Summary of Illumina transcriptome assembly. Table S3. The functional annotations of unigenes against the public databases. Table S4. The three GO functional categories of all the unigenes. Table S5. The annotations of unigenes by KEGG pathway analysis.Table S6. The expression levels and annotations of the DEGs. Table S7. The significantly enriched KEGG pathways of DEGs in OB-T1 vs RB-T1. The pathways were presented according to the number of DEGs in this pathway. Table S8. The significantly enriched KEGG pathways in DEGs in RB-T1 vs RB-T5. The pathways were presented according to the number of DEGs in this pathway. Table S9. The significantly enriched KEGG pathways in DEGs in OB-T1 vs RB-T5. The pathways were presented according to the number of DEGs in this pathway. Table S10. The GO enrichment analysis of DEGs. Table S11. Primers used in qRT-PCR. [file 12864_2020_6951_MOESM1_ESM.zip › Table S11-Primers used in qRT-PCR.xlsx]

## Sheet: Sheet1
Table S10. Primers used in qRT-PCR.
Gene ID	Annotation	Forward primer (5'-3')	Reverse primer (5'-3')	Amplicon length (bp)
c199419.graph_c0	ZTL	CCCTTACGGCTGCGTTCAAG	AGAGGCCGAGTGAAGTCCAG	210
c179389.graph_c0	PRR5	AGAATGCCGCGTCTCATGGT	TCAGCTTCCTCGCTCCGTTC	222
c184758.graph_c0	CK2α	TTAGCGAGTGCTGCTCAAACAC	TTGCAGTGCCAATCAGCATCC	200
c187691.graph_c0	SPA1	CACTTGGCCTACCCGACGAA	TTAGCCGAGAGCGAGAACCG	283
c195512.graph_c0	CO	TCACCCGTCTTCGCACATCC	CTGGTGAGAGTAGTGCCGGAG	216
c141233.graph_c1	PHYA	GTCAAGTGTGATGGTGCTGCC	CCCACTTGATCTCCCTTGCTGT	271
c162440.graph_c0	CRY	GCATTTGCTTCAATCGCACGGA	ACGCATTGTTAAGCAGGGGATG	204
c187374.graph_c2	FRI	GTGTCCCCCTTGTTCGGGAT	GATCTTGATGCCGTCCTCGC	242
c169299.graph_c0	AP1	GCCCAAGGAGGGGTATCACAC	AGCAGCAACCTCCCCCAATG	204
c161397.graph_c0	SOC1	TCTGTGATGCTGATGTTGGCCT	TCCTCCTATGGGCTTCAACGG	216
