# Supplementary material for: To bloom once or more times: the reblooming mechanisms of Iris germanica revealed by transcriptome profiling
Source: BMC Genomics. 2020 Aug 12;21:553. doi: 10.1186/s12864-020-06951-x (PMC7430825; doi:10.1186/s12864-020-06951-x)
Supplement: Supplementary file 1 — Additional file 1: Table S1. The seed setting rates and flowering rates of F1 in spring and autumn. Table S2. Summary of Illumina transcriptome assembly. Table S3. The functional annotations of unigenes against the public databases. Table S4. The three GO functional categories of all the unigenes. Table S5. The annotations of unigenes by KEGG pathway analysis.Table S6. The expression levels and annotations of the DEGs. Table S7. The significantly enriched KEGG pathways of DEGs in OB-T1 vs RB-T1. The pathways were presented according to the number of DEGs in this pathway. Table S8. The significantly enriched KEGG pathways in DEGs in RB-T1 vs RB-T5. The pathways were presented according to the number of DEGs in this pathway. Table S9. The significantly enriched KEGG pathways in DEGs in OB-T1 vs RB-T5. The pathways were presented according to the number of DEGs in this pathway. Table S10. The GO enrichment analysis of DEGs. Table S11. Primers used in qRT-PCR. [file 12864_2020_6951_MOESM1_ESM.zip › Table S3-The functional annotations of unigenes against the public databases.xlsx]

## Sheet: Sheet1
Table S3. The functional annotations of unigenes against the public databases
Annotated Database	Annotated Number	300<=Length<1000	Length >=1000
Nr	46783	17854	18569
GO	29310	11458	11403
COG	14063	3880	7250
KEGG	19071	7333	7840
Swiss-prot	30697	11422	14073
All	49824	18586	18753
