# Supplementary material for: To bloom once or more times: the reblooming mechanisms of Iris germanica revealed by transcriptome profiling
Source: BMC Genomics. 2020 Aug 12;21:553. doi: 10.1186/s12864-020-06951-x (PMC7430825; doi:10.1186/s12864-020-06951-x)
Supplement: Supplementary file 1 — Additional file 1: Table S1. The seed setting rates and flowering rates of F1 in spring and autumn. Table S2. Summary of Illumina transcriptome assembly. Table S3. The functional annotations of unigenes against the public databases. Table S4. The three GO functional categories of all the unigenes. Table S5. The annotations of unigenes by KEGG pathway analysis.Table S6. The expression levels and annotations of the DEGs. Table S7. The significantly enriched KEGG pathways of DEGs in OB-T1 vs RB-T1. The pathways were presented according to the number of DEGs in this pathway. Table S8. The significantly enriched KEGG pathways in DEGs in RB-T1 vs RB-T5. The pathways were presented according to the number of DEGs in this pathway. Table S9. The significantly enriched KEGG pathways in DEGs in OB-T1 vs RB-T5. The pathways were presented according to the number of DEGs in this pathway. Table S10. The GO enrichment analysis of DEGs. Table S11. Primers used in qRT-PCR. [file 12864_2020_6951_MOESM1_ESM.zip › Table S4-The three GO functional categories of all the unigenes.xlsx]

## Sheet: Sheet1
Table S4. The three GO functional categories of all the unigenes.
GO functional classification	Number of unigene	Unigene ID
Biological Process	39792
Biological Process: 'de novo' AMP biosynthetic process (GO:0044208);	13	c2974.graph_c1;c59613.graph_c0;c186018.graph_c0;c186996.graph_c0;c110254.graph_c0;c2974.graph_c0;c147437.graph_c0;c289691.graph_c0;c225149.graph_c0;c175458.graph_c0;c151020.graph_c0;c121020.graph_c1;c203431.graph_c0
Biological Process: 'de novo' CTP biosynthetic process (GO:0044210);	11	c194976.graph_c2;c322412.graph_c0;c352882.graph_c0;c229478.graph_c0;c203248.graph_c0;c183010.graph_c1;c201917.graph_c2;c225191.graph_c0;c235889.graph_c0;c33467.graph_c0;c184885.graph_c1
Biological Process: 'de novo' GDP-L-fucose biosynthetic process (GO:0042351);	1	c219257.graph_c0
Biological Process: 'de novo' IMP biosynthetic process (GO:0006189);	26	c121020.graph_c1;c193377.graph_c0;c201776.graph_c0;c62202.graph_c0;c154065.graph_c0;c195907.graph_c0;c175458.graph_c0;c170144.graph_c0;c186291.graph_c0;c196102.graph_c0;c176661.graph_c1;c171809.graph_c0;c247404.graph_c0;c118208.graph_c0;c169591.graph_c0;c169591.graph_c1;c54409.graph_c0;c166524.graph_c0;c168210.graph_c0;c154491.graph_c0;c162463.graph_c0;c319604.graph_c0;c186996.graph_c0;c300293.gr…
Biological Process: 'de novo' L-methionine biosynthetic process (GO:0071266);	4	c324983.graph_c0;c74940.graph_c1;c192118.graph_c1;c232858.graph_c0
Biological Process: 'de novo' NAD biosynthetic process from aspartate (GO:0034628);	2	c267169.graph_c0;c202640.graph_c0
Biological Process: 'de novo' NAD biosynthetic process from tryptophan (GO:0034354);	1	c315627.graph_c0
Biological Process: 'de novo' UMP biosynthetic process (GO:0044205);	12	c105618.graph_c0;c200928.graph_c0;c215992.graph_c0;c199227.graph_c1;c279320.graph_c0;c150822.graph_c0;c311592.graph_c0;c186952.graph_c1;c184652.graph_c0;c301157.graph_c0;c238210.graph_c0;c165803.graph_c4
Biological Process: 'de novo' cotranslational protein folding (GO:0051083);	1	c120706.graph_c0
Biological Process: 'de novo' posttranslational protein folding (GO:0051084);	1	c171829.graph_c3
Biological Process: 'de novo' protein folding (GO:0006458);	3	c154768.graph_c0;c316825.graph_c0;c19353.graph_c0
Biological Process: 'de novo' pyrimidine nucleobase biosynthetic process (GO:0006207);	23	c233151.graph_c0;c165803.graph_c4;c282992.graph_c0;c301157.graph_c0;c200341.graph_c2;c186952.graph_c1;c161590.graph_c0;c150822.graph_c0;c311592.graph_c0;c199227.graph_c1;c266887.graph_c0;c200928.graph_c0;c166190.graph_c1;c177740.graph_c0;c301926.graph_c0;c172259.graph_c0;c279100.graph_c0;c208772.graph_c0;c184652.graph_c0;c194962.graph_c1;c292504.graph_c0;c186519.graph_c0;c336621.graph_c0
Biological Process: (+)-lariciresinol biosynthetic process (GO:1902132);	1	c186137.graph_c2
Biological Process: (+)-lariciresinol catabolic process (GO:1902131);	1	c186137.graph_c2
Biological Process: (+)-pinoresinol catabolic process (GO:1902125);	1	c186137.graph_c2
Biological Process: (-)-lariciresinol biosynthetic process (GO:1902129);	1	c186137.graph_c2
Biological Process: (-)-pinoresinol catabolic process (GO:1902123);	1	c186137.graph_c2
Biological Process: (-)-secoisolariciresinol biosynthetic process (GO:1902138);	1	c186137.graph_c2
Biological Process: (1->3)-beta-D-glucan biosynthetic process (GO:0006075);	36	c309142.graph_c0;c142567.graph_c0;c119907.graph_c0;c267292.graph_c0;c197721.graph_c1;c162245.graph_c0;c142991.graph_c0;c217466.graph_c0;c95880.graph_c1;c219539.graph_c0;c200268.graph_c0;c197735.graph_c1;c326538.graph_c0;c187492.graph_c2;c300181.graph_c0;c280252.graph_c0;c195965.graph_c0;c202562.graph_c1;c232680.graph_c0;c246615.graph_c0;c259962.graph_c0;c281211.graph_c0;c301788.graph_c0;c356713.g…
Biological Process: (1->3)-beta-D-glucan catabolic process (GO:0006076);	1	c200380.graph_c0
Biological Process: 1-aminocyclopropane-1-carboxylate biosynthetic process (GO:0042218);	5	c186233.graph_c0;c166502.graph_c1;c179789.graph_c0;c192114.graph_c0;c166502.graph_c0
Biological Process: 1-deoxy-D-xylulose 5-phosphate biosynthetic process (GO:0052865);	4	c64854.graph_c0;c176924.graph_c0;c162364.graph_c0;c64150.graph_c0
Biological Process: 10-formyltetrahydrofolate biosynthetic process (GO:0009257);	1	c200743.graph_c1
Biological Process: 2-methylguanosine metabolic process (GO:0080180);	1	c175102.graph_c0
Biological Process: 2-oxoglutarate metabolic process (GO:0006103);	2	c123343.graph_c0;c105510.graph_c0
Biological Process: 3'-phospho-5'-adenylyl sulfate transmembrane transport (GO:1902559);	1	c187180.graph_c0
Biological Process: 3,4-dihydroxybenzoate catabolic process (GO:0019619);	1	c260430.graph_c0
Biological Process: 5-carbamoylmethyl uridine residue modification (GO:0080178);	4	c301254.graph_c0;c199504.graph_c1;c169837.graph_c0;c60173.graph_c1
Biological Process: 5-formyltetrahydrofolate transport (GO:0015885);	1	c196831.graph_c0
Biological Process: 7,8-dihydroneopterin 3'-triphosphate biosynthetic process (GO:0035998);	1	c91697.graph_c0
Biological Process: 7-methylguanosine RNA capping (GO:0009452);	2	c234872.graph_c0;c185668.graph_c0
Biological Process: 7-methylguanosine mRNA capping (GO:0006370);	8	c58034.graph_c1;c215088.graph_c0;c97675.graph_c0;c288414.graph_c0;c201509.graph_c0;c203287.graph_c1;c183289.graph_c0;c38804.graph_c0
Biological Process: 7-methylguanosine metabolic process (GO:0008618);	1	c81429.graph_c0
Biological Process: 9,9'-di-cis-zeta-carotene desaturation to 7,9,7',9'-tetra-cis-lycopene (GO:0052889);	4	c65691.graph_c0;c199130.graph_c0;c196473.graph_c0;c108122.graph_c0
Biological Process: ADP biosynthetic process (GO:0006172);	2	c324936.graph_c0;c231279.graph_c0
Biological Process: ADP transport (GO:0015866);	13	c135739.graph_c0;c203375.graph_c3;c102042.graph_c0;c111091.graph_c0;c102042.graph_c1;c190820.graph_c2;c69894.graph_c0;c133765.graph_c0;c302263.graph_c0;c292349.graph_c0;c333422.graph_c0;c175081.graph_c1;c236924.graph_c0
Biological Process: AMP biosynthetic process (GO:0006167);	4	c195853.graph_c0;c193999.graph_c2;c371882.graph_c0;c196075.graph_c1
Biological Process: AMP metabolic process (GO:0046033);	2	c231279.graph_c0;c324936.graph_c0
Biological Process: AMP salvage (GO:0044209);	2	c166179.graph_c1;c150126.graph_c0
Biological Process: ATP biosynthetic process (GO:0006754);	45	c159133.graph_c0;c163383.graph_c0;c87354.graph_c0;c203352.graph_c0;c266703.graph_c0;c163383.graph_c1;c124478.graph_c0;c86601.graph_c0;c154269.graph_c0;c113654.graph_c0;c164434.graph_c0;c165847.graph_c0;c63032.graph_c0;c125231.graph_c0;c74147.graph_c0;c159137.graph_c0;c140057.graph_c0;c255428.graph_c0;c180231.graph_c1;c63064.graph_c0;c202689.graph_c1;c63414.graph_c0;c117482.graph_c0;c189103.graph_…
Biological Process: ATP hydrolysis coupled proton transport (GO:0015991);	76	c234298.graph_c0;c185698.graph_c0;c135654.graph_c0;c326972.graph_c0;c311577.graph_c0;c178488.graph_c0;c301143.graph_c0;c90789.graph_c0;c145457.graph_c0;c200275.graph_c1;c142511.graph_c0;c170562.graph_c0;c103692.graph_c0;c203128.graph_c1;c154269.graph_c1;c200100.graph_c0;c122785.graph_c0;c203902.graph_c0;c184364.graph_c0;c180572.graph_c3;c175067.graph_c0;c154269.graph_c0;c118087.graph_c1;c301026.g…
Biological Process: ATP metabolic process (GO:0046034);	12	c200018.graph_c0;c324936.graph_c0;c114781.graph_c0;c200891.graph_c3;c231279.graph_c0;c184706.graph_c0;c154269.graph_c1;c168887.graph_c0;c156666.graph_c0;c80256.graph_c0;c187169.graph_c1;c179060.graph_c0
Biological Process: ATP synthesis coupled electron transport (GO:0042773);	17	c191001.graph_c0;c167168.graph_c0;c203063.graph_c0;c181779.graph_c0;c203202.graph_c3;c201886.graph_c1;c186343.graph_c3;c67778.graph_c0;c97488.graph_c0;c201999.graph_c0;c202224.graph_c0;c81360.graph_c0;c200038.graph_c0;c186343.graph_c2;c181994.graph_c1;c199790.graph_c0;c193200.graph_c0
Biological Process: ATP synthesis coupled proton transport (GO:0015986);	73	c64115.graph_c0;c203128.graph_c1;c188329.graph_c1;c174686.graph_c0;c295692.graph_c0;c234298.graph_c0;c197543.graph_c2;c185698.graph_c0;c326972.graph_c0;c311577.graph_c0;c178488.graph_c0;c200275.graph_c1;c170562.graph_c0;c150892.graph_c0;c183146.graph_c0;c103692.graph_c0;c127367.graph_c0;c83289.graph_c1;c254634.graph_c0;c220711.graph_c0;c116915.graph_c1;c206636.graph_c0;c242643.graph_c0;c157071.gr…
Biological Process: ATP transport (GO:0015867);	14	c333422.graph_c0;c175081.graph_c1;c236924.graph_c0;c176364.graph_c0;c111091.graph_c0;c102042.graph_c1;c135739.graph_c0;c203375.graph_c3;c102042.graph_c0;c292349.graph_c0;c190820.graph_c2;c69894.graph_c0;c302263.graph_c0;c133765.graph_c0
Biological Process: ATP-dependent chromatin remodeling (GO:0043044);	13	c222688.graph_c0;c134382.graph_c0;c212563.graph_c0;c280311.graph_c0;c224665.graph_c0;c179034.graph_c1;c142219.graph_c0;c202713.graph_c1;c133830.graph_c0;c190780.graph_c2;c190303.graph_c0;c321138.graph_c0;c209984.graph_c0
Biological Process: ATP-independent chaperone mediated protein folding (GO:1990507);	1	c299637.graph_c0
Biological Process: Arp2/3 complex-mediated actin nucleation (GO:0034314);	12	c202392.graph_c0;c165778.graph_c0;c263720.graph_c0;c191621.graph_c2;c182652.graph_c1;c173635.graph_c0;c143442.graph_c1;c237026.graph_c0;c270178.graph_c0;c147367.graph_c0;c238509.graph_c0;c186649.graph_c0
Biological Process: B cell homeostasis (GO:0001782);	1	c347119.graph_c0
Biological Process: C-5 methylation of cytosine (GO:0090116);	8	c229695.graph_c0;c185371.graph_c1;c202198.graph_c0;c194007.graph_c0;c200923.graph_c0;c177856.graph_c0;c197046.graph_c2;c185371.graph_c0
Biological Process: C-terminal protein lipidation (GO:0006501);	6	c149108.graph_c0;c203068.graph_c0;c270276.graph_c0;c189520.graph_c0;c335155.graph_c0;c221274.graph_c0
Biological Process: C-terminal protein methylation (GO:0006481);	3	c330894.graph_c0;c168955.graph_c0;c169787.graph_c0
Biological Process: CAAX-box protein processing (GO:0071586);	2	c190468.graph_c0;c186222.graph_c0
Biological Process: CDP phosphorylation (GO:0061508);	3	c206133.graph_c0;c64134.graph_c0;c111316.graph_c0
Biological Process: CDP-diacylglycerol biosynthetic process (GO:0016024);	10	c200616.graph_c2;c49301.graph_c0;c119735.graph_c0;c128362.graph_c0;c200407.graph_c0;c195607.graph_c0;c216452.graph_c0;c118865.graph_c0;c147330.graph_c0;c261913.graph_c0
Biological Process: CMP-keto-3-deoxy-D-manno-octulosonic acid biosynthetic process (GO:0033468);	1	c159774.graph_c0
Biological Process: COP9 signalosome assembly (GO:0010387);	3	c197846.graph_c2;c36210.graph_c0;c142954.graph_c0
Biological Process: COPII vesicle coating (GO:0048208);	6	c197741.graph_c0;c235352.graph_c0;c251954.graph_c0;c263980.graph_c0;c199161.graph_c1;c262084.graph_c0
Biological Process: COPII-coated vesicle budding (GO:0090114);	1	c137099.graph_c0
Biological Process: CTP biosynthetic process (GO:0006241);	15	c64134.graph_c0;c69229.graph_c1;c111316.graph_c0;c186812.graph_c2;c320131.graph_c0;c307370.graph_c0;c304127.graph_c0;c64353.graph_c0;c187988.graph_c0;c177887.graph_c0;c210770.graph_c0;c102166.graph_c0;c206133.graph_c0;c110125.graph_c0;c180726.graph_c1
Biological Process: CTP salvage (GO:0044211);	11	c183467.graph_c2;c203361.graph_c0;c60912.graph_c0;c317539.graph_c0;c183467.graph_c0;c192072.graph_c0;c186590.graph_c0;c231746.graph_c0;c74228.graph_c0;c74228.graph_c1;c60912.graph_c1
Biological Process: CUT catabolic process (GO:0071034);	3	c295302.graph_c0;c191948.graph_c0;c164437.graph_c0
Biological Process: D-amino acid catabolic process (GO:0019478);	3	c190673.graph_c0;c280259.graph_c0;c169118.graph_c0
Biological Process: D-amino acid metabolic process (GO:0046416);	1	c299102.graph_c0
Biological Process: D-cysteine catabolic process (GO:0019447);	2	c177206.graph_c0;c113565.graph_c0
Biological Process: D-gluconate catabolic process (GO:0046177);	2	c198497.graph_c2;c82011.graph_c0
Biological Process: D-gluconate metabolic process (GO:0019521);	8	c206506.graph_c0;c205906.graph_c0;c115849.graph_c0;c61674.graph_c0;c302441.graph_c0;c300835.graph_c0;c228686.graph_c0;c223031.graph_c0
Biological Process: D-ribose metabolic process (GO:0006014);	16	c272265.graph_c0;c160710.graph_c0;c243950.graph_c0;c80602.graph_c0;c400.graph_c1;c240457.graph_c0;c191441.graph_c0;c199853.graph_c0;c183256.graph_c0;c195853.graph_c0;c187394.graph_c0;c199223.graph_c0;c208285.graph_c0;c201642.graph_c3;c194490.graph_c2;c278860.graph_c0
Biological Process: D-serine biosynthetic process (GO:0070179);	3	c222755.graph_c0;c1627.graph_c0;c176466.graph_c0
Biological Process: D-xylose metabolic process (GO:0042732);	3	c203387.graph_c2;c160836.graph_c0;c118424.graph_c0
Biological Process: DNA 3' dephosphorylation involved in DNA repair (GO:0098504);	3	c222658.graph_c0;c196145.graph_c1;c133616.graph_c1
Biological Process: DNA amplification (GO:0006277);	1	c297543.graph_c0
Biological Process: DNA biosynthetic process (GO:0071897);	21	c188266.graph_c0;c184437.graph_c0;c184793.graph_c0;c153503.graph_c0;c229984.graph_c0;c198480.graph_c2;c331135.graph_c0;c190425.graph_c0;c248231.graph_c0;c330533.graph_c0;c195608.graph_c0;c194457.graph_c0;c192068.graph_c0;c143618.graph_c0;c202642.graph_c1;c192990.graph_c0;c84538.graph_c0;c144119.graph_c0;c73388.graph_c0;c187889.graph_c0;c202995.graph_c0
Biological Process: DNA catabolic process (GO:0006308);	6	c197939.graph_c0;c65301.graph_c0;c191525.graph_c0;c325887.graph_c0;c200292.graph_c2;c182944.graph_c0
Biological Process: DNA catabolic process, endonucleolytic (GO:0000737);	4	c161427.graph_c0;c203922.graph_c0;c167472.graph_c0;c76694.graph_c0
Biological Process: DNA catabolic process, exonucleolytic (GO:0000738);	1	c203258.graph_c0
Biological Process: DNA conformation change (GO:0071103);	1	c46815.graph_c0
Biological Process: DNA damage checkpoint (GO:0000077);	3	c347332.graph_c0;c175448.graph_c0;c193243.graph_c0
Biological Process: DNA dealkylation involved in DNA repair (GO:0006307);	1	c278066.graph_c0
Biological Process: DNA demethylation (GO:0080111);	1	c321857.graph_c0
Biological Process: DNA double-strand break processing (GO:0000729);	1	c310491.graph_c0
Biological Process: DNA duplex unwinding (GO:0032508);	61	c168367.graph_c0;c198759.graph_c0;c183144.graph_c0;c180290.graph_c2;c201661.graph_c0;c141780.graph_c0;c190578.graph_c1;c185896.graph_c0;c192089.graph_c0;c196151.graph_c1;c187413.graph_c0;c120673.graph_c0;c304484.graph_c0;c203038.graph_c1;c200029.graph_c1;c333869.graph_c0;c223807.graph_c0;c190847.graph_c0;c277118.graph_c0;c185781.graph_c0;c196380.graph_c0;c269482.graph_c0;c41974.graph_c0;c307984.g…
Biological Process: DNA endoreduplication (GO:0042023);	6	c86919.graph_c0;c202050.graph_c1;c154466.graph_c0;c247219.graph_c0;c257110.graph_c0;c186560.graph_c0
Biological Process: DNA geometric change (GO:0032392);	1	c194881.graph_c1
Biological Process: DNA integration (GO:0015074);	289	c225829.graph_c0;c325199.graph_c0;c175610.graph_c0;c280605.graph_c0;c167940.graph_c0;c42349.graph_c0;c224264.graph_c0;c52951.graph_c0;c156962.graph_c0;c203413.graph_c0;c351220.graph_c0;c149364.graph_c0;c182603.graph_c0;c202589.graph_c1;c154795.graph_c0;c203502.graph_c1;c88879.graph_c0;c71027.graph_c0;c188413.graph_c0;c122207.graph_c0;c16278.graph_c0;c168459.graph_c0;c112507.graph_c0;c151175.graph…
Biological Process: DNA integrity checkpoint (GO:0031570);	1	c363120.graph_c0
Biological Process: DNA ligation involved in DNA repair (GO:0051103);	10	c190425.graph_c0;c330533.graph_c0;c283790.graph_c0;c229984.graph_c0;c324506.graph_c0;c331135.graph_c0;c305539.graph_c0;c202995.graph_c0;c200204.graph_c2;c198670.graph_c0
Biological Process: DNA mediated transformation (GO:0009294);	5	c281565.graph_c0;c197430.graph_c1;c237769.graph_c0;c168367.graph_c0;c194411.graph_c0
Biological Process: DNA metabolic process (GO:0006259);	59	c183956.graph_c1;c71335.graph_c0;c192646.graph_c1;c82155.graph_c0;c199446.graph_c0;c200011.graph_c0;c290857.graph_c0;c167111.graph_c2;c262661.graph_c0;c197484.graph_c0;c186202.graph_c1;c202720.graph_c0;c196746.graph_c0;c143600.graph_c0;c167893.graph_c0;c200786.graph_c0;c201996.graph_c0;c272737.graph_c0;c300389.graph_c0;c203213.graph_c0;c197204.graph_c0;c309666.graph_c0;c203503.graph_c1;c248421.gr…
Biological Process: DNA methylation (GO:0006306);	12	c227234.graph_c0;c180568.graph_c0;c14455.graph_c0;c70375.graph_c1;c173468.graph_c0;c294244.graph_c0;c178414.graph_c3;c70375.graph_c0;c198992.graph_c2;c189802.graph_c0;c301857.graph_c0;c265759.graph_c0
Biological Process: DNA methylation on cytosine within a CG sequence (GO:0010424);	1	c140461.graph_c0
Biological Process: DNA packaging (GO:0006323);	1	c65902.graph_c0
Biological Process: DNA recombinase assembly (GO:0000730);	5	c185352.graph_c0;c186601.graph_c0;c177946.graph_c0;c189284.graph_c0;c304010.graph_c0
Biological Process: DNA recombination (GO:0006310);	110	c288706.graph_c0;c233680.graph_c0;c283790.graph_c0;c29490.graph_c0;c167431.graph_c0;c263918.graph_c0;c174603.graph_c0;c151768.graph_c0;c202573.graph_c0;c256394.graph_c0;c132010.graph_c0;c202995.graph_c0;c91148.graph_c0;c203130.graph_c0;c320882.graph_c0;c314796.graph_c0;c112507.graph_c0;c244558.graph_c0;c203445.graph_c0;c265595.graph_c0;c197731.graph_c0;c239624.graph_c0;c16278.graph_c0;c191568.gra…
Biological Process: DNA repair (GO:0006281);	147	c324476.graph_c0;c193466.graph_c0;c198702.graph_c0;c131973.graph_c0;c192646.graph_c0;c14650.graph_c0;c202553.graph_c0;c196601.graph_c0;c263730.graph_c0;c202060.graph_c0;c56158.graph_c0;c126720.graph_c0;c319430.graph_c0;c182710.graph_c0;c287332.graph_c0;c227663.graph_c0;c72821.graph_c0;c192183.graph_c1;c132010.graph_c0;c202245.graph_c1;c331291.graph_c0;c241086.graph_c0;c245230.graph_c0;c3162.graph…
Biological Process: DNA replication (GO:0006260);	67	c357929.graph_c0;c201445.graph_c0;c299868.graph_c0;c298316.graph_c0;c196067.graph_c0;c211560.graph_c0;c252517.graph_c0;c250139.graph_c0;c307984.graph_c0;c201948.graph_c1;c187858.graph_c0;c186621.graph_c0;c250113.graph_c0;c159906.graph_c0;c313888.graph_c0;c179543.graph_c1;c64537.graph_c0;c271068.graph_c0;c61893.graph_c0;c219489.graph_c0;c217028.graph_c0;c143848.graph_c0;c233482.graph_c0;c220194.gr…
Biological Process: DNA replication checkpoint (GO:0000076);	1	c192183.graph_c1
Biological Process: DNA replication initiation (GO:0006270);	28	c192068.graph_c0;c143618.graph_c0;c316391.graph_c0;c141780.graph_c0;c265790.graph_c0;c193737.graph_c0;c199473.graph_c0;c180290.graph_c2;c142142.graph_c0;c245482.graph_c0;c190611.graph_c1;c196151.graph_c1;c321272.graph_c0;c199824.graph_c1;c203038.graph_c1;c153543.graph_c0;c231279.graph_c0;c184289.graph_c0;c201997.graph_c0;c324936.graph_c0;c202116.graph_c1;c190611.graph_c0;c199418.graph_c2;c154294.…
Biological Process: DNA replication proofreading (GO:0045004);	2	c202642.graph_c1;c144119.graph_c0
Biological Process: DNA replication, Okazaki fragment processing (GO:0033567);	1	c183872.graph_c2
Biological Process: DNA replication, removal of RNA primer (GO:0043137);	3	c196182.graph_c0;c152315.graph_c0;c372950.graph_c0
Biological Process: DNA replication, synthesis of RNA primer (GO:0006269);	3	c170860.graph_c0;c197538.graph_c1;c182825.graph_c2
Biological Process: DNA replication-independent nucleosome assembly (GO:0006336);	2	c305037.graph_c0;c203475.graph_c0
Biological Process: DNA strand elongation involved in DNA replication (GO:0006271);	4	c265790.graph_c0;c311481.graph_c0;c106862.graph_c0;c155124.graph_c1
Biological Process: DNA strand elongation involved in mitotic DNA replication (GO:1902983);	1	c190847.graph_c0
Biological Process: DNA strand renaturation (GO:0000733);	1	c91148.graph_c0
Biological Process: DNA synthesis involved in DNA repair (GO:0000731);	3	c150172.graph_c0;c187413.graph_c0;c216009.graph_c0
Biological Process: DNA topological change (GO:0006265);	27	c199462.graph_c0;c197846.graph_c3;c86381.graph_c0;c248650.graph_c0;c308394.graph_c0;c187936.graph_c1;c299868.graph_c0;c108720.graph_c2;c252517.graph_c0;c191616.graph_c0;c236159.graph_c0;c223043.graph_c0;c192711.graph_c1;c330971.graph_c0;c299422.graph_c0;c185039.graph_c1;c182847.graph_c0;c178852.graph_c1;c311481.graph_c0;c167472.graph_c0;c125862.graph_c0;c108720.graph_c0;c200451.graph_c0;c237329.g…
Biological Process: DNA unwinding involved in DNA replication (GO:0006268);	7	c108720.graph_c0;c201409.graph_c1;c265790.graph_c0;c108720.graph_c2;c201997.graph_c0;c236159.graph_c0;c185039.graph_c1
Biological Process: DNA-dependent DNA replication (GO:0006261);	17	c162113.graph_c1;c94646.graph_c0;c180173.graph_c0;c189702.graph_c1;c196749.graph_c0;c150172.graph_c0;c186577.graph_c0;c191348.graph_c0;c195608.graph_c0;c216009.graph_c0;c283142.graph_c0;c197410.graph_c0;c147684.graph_c0;c257892.graph_c0;c187889.graph_c0;c192990.graph_c0;c181243.graph_c0
Biological Process: DNA-templated transcription, elongation (GO:0006354);	1	c309480.graph_c0
Biological Process: DNA-templated transcription, initiation (GO:0006352);	36	c192811.graph_c2;c194908.graph_c1;c326560.graph_c0;c86019.graph_c0;c261849.graph_c0;c209256.graph_c0;c203094.graph_c1;c172893.graph_c0;c201480.graph_c0;c131166.graph_c0;c193986.graph_c0;c138877.graph_c0;c256990.graph_c0;c253648.graph_c0;c317310.graph_c0;c66747.graph_c0;c8916.graph_c0;c265870.graph_c0;c60152.graph_c0;c200252.graph_c0;c75169.graph_c0;c192280.graph_c1;c51455.graph_c1;c151054.graph_c…
Biological Process: DNA-templated transcription, termination (GO:0006353);	5	c61216.graph_c0;c204997.graph_c0;c133399.graph_c0;c189705.graph_c0;c308771.graph_c0
Biological Process: ER body organization (GO:0080119);	3	c231975.graph_c0;c138894.graph_c0;c125570.graph_c0
Biological Process: ER to Golgi vesicle-mediated transport (GO:0006888);	97	c271333.graph_c0;c200267.graph_c2;c266956.graph_c0;c234689.graph_c0;c179862.graph_c0;c146344.graph_c0;c57719.graph_c0;c231975.graph_c0;c251299.graph_c0;c160884.graph_c0;c156260.graph_c0;c332339.graph_c0;c175787.graph_c0;c120965.graph_c0;c188203.graph_c0;c111304.graph_c0;c195321.graph_c0;c73620.graph_c0;c168962.graph_c0;c196124.graph_c3;c139495.graph_c0;c123621.graph_c0;c168890.graph_c0;c189164.gr…
Biological Process: ERAD pathway (GO:0036503);	1	c181786.graph_c1
Biological Process: FAD biosynthetic process (GO:0006747);	1	c229460.graph_c0
Biological Process: FAD metabolic process (GO:0046443);	1	c191427.graph_c0
Biological Process: G-protein coupled receptor signaling pathway (GO:0007186);	21	c299233.graph_c0;c203830.graph_c0;c195613.graph_c0;c190968.graph_c0;c233436.graph_c0;c161536.graph_c0;c202314.graph_c2;c172141.graph_c3;c224655.graph_c0;c256914.graph_c0;c161116.graph_c0;c192341.graph_c0;c219607.graph_c0;c209706.graph_c0;c222645.graph_c0;c197684.graph_c1;c116761.graph_c0;c172005.graph_c0;c196700.graph_c0;c62396.graph_c0;c198025.graph_c1
Biological Process: G1/S transition of mitotic cell cycle (GO:0000082);	4	c130268.graph_c0;c153298.graph_c0;c260146.graph_c0;c160687.graph_c0
Biological Process: G2/M transition of mitotic cell cycle (GO:0000086);	2	c347332.graph_c0;c194971.graph_c0
Biological Process: GDP metabolic process (GO:0046710);	4	c202086.graph_c0;c72526.graph_c0;c180567.graph_c1;c186573.graph_c0
Biological Process: GDP-L-fucose biosynthetic process (GO:0042350);	1	c201800.graph_c0
Biological Process: GDP-L-fucose salvage (GO:0042352);	3	c103770.graph_c0;c177763.graph_c0;c298142.graph_c0
Biological Process: GDP-mannose biosynthetic process (GO:0009298);	10	c294644.graph_c0;c219359.graph_c0;c247724.graph_c0;c141576.graph_c0;c195235.graph_c2;c150355.graph_c0;c332223.graph_c0;c233887.graph_c0;c233458.graph_c0;c324720.graph_c0
Biological Process: GDP-mannose metabolic process (GO:0019673);	1	c202020.graph_c0
Biological Process: GMP biosynthetic process (GO:0006177);	9	c326956.graph_c0;c139758.graph_c0;c193751.graph_c0;c76215.graph_c1;c219325.graph_c0;c195004.graph_c0;c199107.graph_c1;c299509.graph_c0;c264814.graph_c0
Biological Process: GMP metabolic process (GO:0046037);	4	c180567.graph_c1;c186573.graph_c0;c72526.graph_c0;c202086.graph_c0
Biological Process: GPI anchor biosynthetic process (GO:0006506);	18	c135360.graph_c0;c193830.graph_c2;c197537.graph_c0;c48091.graph_c0;c239216.graph_c0;c195229.graph_c0;c315600.graph_c0;c182936.graph_c0;c202688.graph_c1;c173515.graph_c0;c238498.graph_c0;c244558.graph_c0;c333889.graph_c0;c187054.graph_c0;c188794.graph_c0;c246746.graph_c0;c171831.graph_c0;c280158.graph_c0
Biological Process: GTP biosynthetic process (GO:0006183);	16	c206133.graph_c0;c110125.graph_c0;c180726.graph_c1;c177887.graph_c0;c210770.graph_c0;c304127.graph_c0;c64353.graph_c0;c64134.graph_c0;c111316.graph_c0;c102166.graph_c0;c307370.graph_c0;c187988.graph_c0;c69229.graph_c1;c186812.graph_c2;c320131.graph_c0;c321320.graph_c0
Biological Process: Golgi inheritance (GO:0048313);	1	c240660.graph_c0
Biological Process: Golgi localization (GO:0051645);	2	c162004.graph_c0;c191491.graph_c0
Biological Process: Golgi organization (GO:0007030);	18	c227461.graph_c0;c216879.graph_c0;c138894.graph_c0;c200000.graph_c0;c223352.graph_c0;c188671.graph_c0;c299206.graph_c0;c231975.graph_c0;c125570.graph_c0;c228965.graph_c0;c139949.graph_c0;c324252.graph_c0;c199881.graph_c0;c243153.graph_c0;c308530.graph_c0;c287555.graph_c0;c190595.graph_c0;c211088.graph_c0
Biological Process: Golgi to endosome transport (GO:0006895);	1	c3804.graph_c0
Biological Process: Golgi to plasma membrane protein transport (GO:0043001);	4	c282087.graph_c0;c3804.graph_c0;c199610.graph_c0;c272324.graph_c0
Biological Process: Golgi to plasma membrane transport (GO:0006893);	4	c192120.graph_c1;c163270.graph_c0;c240933.graph_c0;c203338.graph_c0
Biological Process: Golgi to vacuole transport (GO:0006896);	15	c212400.graph_c0;c193958.graph_c0;c187738.graph_c0;c198289.graph_c0;c153057.graph_c0;c202033.graph_c0;c180423.graph_c1;c174087.graph_c0;c235690.graph_c0;c201536.graph_c0;c149195.graph_c0;c165324.graph_c0;c233713.graph_c0;c30215.graph_c0;c128369.graph_c0
Biological Process: Golgi vesicle budding (GO:0048194);	10	c137099.graph_c0;c201930.graph_c0;c275893.graph_c0;c10720.graph_c0;c156222.graph_c0;c92265.graph_c0;c82922.graph_c0;c201990.graph_c0;c198552.graph_c2;c192808.graph_c2
Biological Process: Golgi vesicle docking (GO:0048211);	7	c160884.graph_c0;c260068.graph_c0;c282087.graph_c0;c57719.graph_c0;c272324.graph_c0;c199610.graph_c0;c137099.graph_c0
Biological Process: Golgi vesicle prefusion complex stabilization (GO:0048213);	1	c227461.graph_c0
Biological Process: Golgi vesicle transport (GO:0048193);	12	c330340.graph_c0;c111593.graph_c0;c247513.graph_c0;c185977.graph_c1;c326151.graph_c0;c297539.graph_c0;c172401.graph_c0;c194230.graph_c1;c176720.graph_c0;c221256.graph_c0;c251069.graph_c0;c88005.graph_c0
Biological Process: Group I intron splicing (GO:0000372);	3	c59687.graph_c0;c242498.graph_c0;c225412.graph_c0
Biological Process: Group II intron splicing (GO:0000373);	14	c149241.graph_c0;c68847.graph_c0;c225412.graph_c0;c260293.graph_c0;c156604.graph_c0;c59687.graph_c0;c196721.graph_c0;c149241.graph_c1;c234717.graph_c0;c210108.graph_c0;c225240.graph_c0;c242498.graph_c0;c241265.graph_c0;c193832.graph_c0
Biological Process: Group III intron splicing (GO:0000374);	1	c190648.graph_c1
Biological Process: I-kappaB phosphorylation (GO:0007252);	1	c164893.graph_c0
Biological Process: IMP biosynthetic process (GO:0006188);	1	c234509.graph_c0
Biological Process: IMP metabolic process (GO:0046040);	7	c110254.graph_c0;c2974.graph_c1;c59613.graph_c0;c147437.graph_c0;c186018.graph_c0;c225149.graph_c0;c2974.graph_c0
Biological Process: IMP salvage (GO:0032264);	3	c201520.graph_c0;c208544.graph_c0;c233718.graph_c0
Biological Process: L-alanine catabolic process (GO:0042853);	3	c69721.graph_c0;c301677.graph_c0;c59898.graph_c0
Biological Process: L-alanine transport (GO:0015808);	3	c296648.graph_c0;c231088.graph_c0;c185612.graph_c0
Biological Process: L-alpha-amino acid transmembrane transport (GO:1902475);	9	c119842.graph_c0;c155763.graph_c0;c255037.graph_c0;c269034.graph_c0;c184110.graph_c0;c42349.graph_c0;c308100.graph_c0;c224816.graph_c0;c110967.graph_c1
Biological Process: L-amino acid import (GO:0043092);	1	c110967.graph_c1
Biological Process: L-amino acid transport (GO:0015807);	2	c228103.graph_c0;c195402.graph_c1
Biological Process: L-arabinose metabolic process (GO:0046373);	8	c204669.graph_c0;c17684.graph_c0;c125742.graph_c0;c196939.graph_c0;c176107.graph_c1;c200732.graph_c3;c255360.graph_c0;c172067.graph_c0
Biological Process: L-arginine import (GO:0043091);	5	c95157.graph_c0;c280906.graph_c0;c71841.graph_c0;c318113.graph_c0;c186876.graph_c0
Biological Process: L-ascorbic acid biosynthetic process (GO:0019853);	11	c217913.graph_c0;c227888.graph_c0;c189870.graph_c0;c180995.graph_c1;c222557.graph_c0;c245270.graph_c0;c85847.graph_c0;c210542.graph_c0;c129077.graph_c0;c120654.graph_c0;c230223.graph_c0
Biological Process: L-ascorbic acid transport (GO:0015882);	3	c189959.graph_c0;c180809.graph_c1;c180809.graph_c0
Biological Process: L-asparagine biosynthetic process (GO:0070981);	6	c193566.graph_c0;c175839.graph_c1;c70675.graph_c0;c154339.graph_c0;c199285.graph_c1;c175839.graph_c2
Biological Process: L-cystine transport (GO:0015811);	2	c180608.graph_c0;c67053.graph_c0
Biological Process: L-glutamate biosynthetic process (GO:0097054);	8	c141924.graph_c4;c141924.graph_c1;c180594.graph_c0;c141924.graph_c3;c141924.graph_c2;c141924.graph_c0;c129869.graph_c0;c69725.graph_c0
Biological Process: L-glutamate import (GO:0051938);	3	c95157.graph_c0;c318113.graph_c0;c186876.graph_c0
Biological Process: L-glutamate transmembrane transport (GO:0089711);	6	c95157.graph_c0;c231088.graph_c0;c296648.graph_c0;c185612.graph_c0;c202811.graph_c0;c318113.graph_c0
Biological Process: L-glutamate transport (GO:0015813);	2	c110967.graph_c1;c201985.graph_c0
Biological Process: L-histidine transmembrane transport (GO:0089709);	5	c71841.graph_c0;c262875.graph_c0;c299068.graph_c0;c101998.graph_c0;c280906.graph_c0
Biological Process: L-kynurenine catabolic process (GO:0097053);	1	c315627.graph_c0
Biological Process: L-lysine catabolic process (GO:0019477);	2	c203356.graph_c0;c65654.graph_c0
Biological Process: L-lysine transmembrane transport (GO:1903401);	10	c95157.graph_c0;c231088.graph_c0;c296648.graph_c0;c101998.graph_c0;c71841.graph_c0;c185612.graph_c0;c202811.graph_c0;c299068.graph_c0;c280906.graph_c0;c318113.graph_c0
Biological Process: L-methionine biosynthetic process from homoserine via O-acetyl-L-homoserine and cystathionine (GO:0019280);	1	c335076.graph_c0
Biological Process: L-methionine salvage (GO:0071267);	1	c333283.graph_c0
Biological Process: L-methionine salvage from S-adenosylmethionine (GO:0019284);	9	c196780.graph_c1;c191908.graph_c2;c193332.graph_c0;c97543.graph_c0;c101862.graph_c0;c190313.graph_c3;c217295.graph_c0;c245138.graph_c0;c269767.graph_c0
Biological Process: L-methionine salvage from methylthioadenosine (GO:0019509);	17	c331764.graph_c0;c193332.graph_c0;c327073.graph_c0;c97543.graph_c0;c311184.graph_c0;c203930.graph_c0;c217295.graph_c0;c101862.graph_c0;c191908.graph_c2;c307847.graph_c0;c196780.graph_c1;c208058.graph_c0;c229173.graph_c0;c187882.graph_c0;c269767.graph_c0;c174843.graph_c0;c190014.graph_c0
Biological Process: L-ornithine transmembrane transport (GO:1903352);	2	c71841.graph_c0;c280906.graph_c0
Biological Process: L-phenylalanine biosynthetic process (GO:0009094);	13	c330673.graph_c0;c190289.graph_c0;c181218.graph_c1;c226281.graph_c0;c281322.graph_c0;c163718.graph_c0;c66697.graph_c0;c296527.graph_c0;c223967.graph_c0;c170969.graph_c0;c190557.graph_c0;c191395.graph_c1;c181218.graph_c0
Biological Process: L-phenylalanine catabolic process (GO:0006559);	20	c299668.graph_c0;c196460.graph_c0;c197127.graph_c0;c165740.graph_c3;c62542.graph_c0;c224871.graph_c0;c165740.graph_c1;c191196.graph_c1;c202253.graph_c0;c347046.graph_c0;c118780.graph_c0;c140484.graph_c0;c143734.graph_c0;c118780.graph_c1;c167654.graph_c0;c198260.graph_c1;c95233.graph_c0;c104449.graph_c0;c165740.graph_c0;c198260.graph_c5
Biological Process: L-proline biosynthetic process (GO:0055129);	7	c176462.graph_c0;c214340.graph_c0;c183003.graph_c2;c1134.graph_c1;c60509.graph_c1;c183023.graph_c0;c60509.graph_c0
Biological Process: L-serine biosynthetic process (GO:0006564);	12	c142083.graph_c0;c178980.graph_c0;c206727.graph_c0;c256807.graph_c0;c178894.graph_c4;c199101.graph_c0;c192123.graph_c1;c42439.graph_c0;c230603.graph_c0;c76873.graph_c0;c186896.graph_c0;c324277.graph_c0
Biological Process: L-serine metabolic process (GO:0006563);	23	c242193.graph_c0;c82553.graph_c0;c80522.graph_c1;c196274.graph_c0;c98395.graph_c0;c245861.graph_c0;c346973.graph_c0;c183081.graph_c1;c179607.graph_c0;c201679.graph_c0;c1627.graph_c0;c209609.graph_c0;c183325.graph_c0;c318523.graph_c0;c255681.graph_c0;c66266.graph_c0;c189492.graph_c1;c143907.graph_c0;c176099.graph_c0;c230033.graph_c0;c222755.graph_c0;c176466.graph_c0;c186789.graph_c0
Biological Process: L-serine transport (GO:0015825);	5	c110620.graph_c0;c166183.graph_c2;c165515.graph_c1;c206300.graph_c0;c110620.graph_c1
Biological Process: Lewis a epitope biosynthetic process (GO:0010493);	3	c166023.graph_c0;c189274.graph_c0;c200079.graph_c0
Biological Process: MAPK cascade (GO:0000165);	45	c185255.graph_c0;c191753.graph_c0;c227235.graph_c0;c183150.graph_c2;c71169.graph_c0;c196390.graph_c1;c196144.graph_c0;c114691.graph_c0;c137347.graph_c0;c169184.graph_c0;c96679.graph_c1;c71169.graph_c1;c198515.graph_c1;c59465.graph_c0;c202446.graph_c1;c307134.graph_c0;c197586.graph_c0;c308268.graph_c0;c60835.graph_c0;c241906.graph_c0;c120149.graph_c0;c149874.graph_c0;c177462.graph_c0;c64251.graph_…
Biological Process: MAPK cascade in response to starvation (GO:1990263);	2	c303789.graph_c0;c304341.graph_c0
Biological Process: MAPK cascade involved in cell wall organization or biogenesis (GO:0000196);	1	c298918.graph_c0
Biological Process: MAPK cascade involved in osmosensory signaling pathway (GO:0000161);	1	c303789.graph_c0
Biological Process: MAPK import into nucleus involved in osmosensory signaling pathway (GO:0000208);	1	c304341.graph_c0
Biological Process: Mo-molybdopterin cofactor biosynthetic process (GO:0006777);	13	c184345.graph_c0;c251334.graph_c0;c202326.graph_c1;c208042.graph_c0;c19796.graph_c0;c172218.graph_c0;c195088.graph_c0;c178337.graph_c1;c220033.graph_c0;c236287.graph_c0;c310790.graph_c0;c194990.graph_c0;c723.graph_c1
Biological Process: N-acetylglucosamine catabolic process (GO:0006046);	1	c322126.graph_c0
Biological Process: N-acetylglucosamine metabolic process (GO:0006044);	2	c337470.graph_c0;c333261.graph_c0
Biological Process: N-acylethanolamine metabolic process (GO:0070291);	2	c250530.graph_c0;c198567.graph_c0
Biological Process: N-glycan processing (GO:0006491);	11	c174880.graph_c0;c298638.graph_c0;c200356.graph_c2;c288580.graph_c0;c187018.graph_c1;c201822.graph_c0;c224399.graph_c0;c195627.graph_c0;c179854.graph_c0;c194571.graph_c0;c323693.graph_c0
Biological Process: N-methylnicotinate transport (GO:2001143);	1	c193656.graph_c1
Biological Process: N-terminal peptidyl-glutamic acid acetylation (GO:0018002);	2	c304854.graph_c0;c182478.graph_c0
Biological Process: N-terminal peptidyl-glycine N-myristoylation (GO:0018008);	4	c280177.graph_c0;c257697.graph_c0;c298563.graph_c0;c179941.graph_c0
Biological Process: N-terminal peptidyl-methionine acetylation (GO:0017196);	7	c198398.graph_c0;c306558.graph_c0;c317216.graph_c0;c139582.graph_c0;c229865.graph_c0;c182117.graph_c0;c304341.graph_c0
Biological Process: N-terminal peptidyl-serine acetylation (GO:0017198);	2	c304854.graph_c0;c182478.graph_c0
Biological Process: N-terminal protein amino acid acetylation (GO:0006474);	26	c178385.graph_c0;c175622.graph_c0;c66398.graph_c0;c203583.graph_c0;c95457.graph_c0;c198373.graph_c2;c116408.graph_c1;c121607.graph_c0;c159989.graph_c0;c54151.graph_c1;c308969.graph_c0;c134059.graph_c0;c176320.graph_c0;c172606.graph_c0;c213017.graph_c0;c153619.graph_c0;c125099.graph_c0;c92806.graph_c0;c151398.graph_c0;c61338.graph_c0;c230485.graph_c0;c198373.graph_c0;c216130.graph_c0;c171065.graph…
Biological Process: N-terminal protein amino acid methylation (GO:0006480);	3	c261603.graph_c0;c157003.graph_c0;c193097.graph_c0
Biological Process: N-terminal protein amino acid propionylation (GO:0061606);	1	c304854.graph_c0
Biological Process: N-terminal protein myristoylation (GO:0006499);	2	c276706.graph_c0;c194117.graph_c0
Biological Process: NAD biosynthetic process (GO:0009435);	20	c182475.graph_c1;c282498.graph_c0;c196654.graph_c0;c266295.graph_c0;c190842.graph_c0;c199279.graph_c0;c199006.graph_c0;c194680.graph_c2;c174188.graph_c0;c116784.graph_c0;c134014.graph_c0;c180397.graph_c1;c82642.graph_c0;c12509.graph_c0;c202011.graph_c0;c264682.graph_c0;c112040.graph_c0;c90878.graph_c0;c84523.graph_c0;c186382.graph_c1
Biological Process: NAD metabolic process (GO:0019674);	13	c149935.graph_c0;c180382.graph_c1;c237896.graph_c0;c274263.graph_c0;c15505.graph_c0;c327780.graph_c0;c315995.graph_c0;c224487.graph_c0;c249012.graph_c0;c263290.graph_c0;c186801.graph_c0;c340088.graph_c0;c263612.graph_c0
Biological Process: NAD transport (GO:0043132);	10	c180991.graph_c0;c21372.graph_c0;c113799.graph_c0;c94599.graph_c0;c180991.graph_c2;c174518.graph_c0;c198228.graph_c0;c192584.graph_c0;c113799.graph_c1;c182590.graph_c0
Biological Process: NAD(P)H dehydrogenase complex assembly (GO:0010275);	4	c178154.graph_c4;c182014.graph_c0;c120538.graph_c0;c91041.graph_c0
Biological Process: NADH dehydrogenase complex (plastoquinone) assembly (GO:0010258);	4	c86634.graph_c0;c181821.graph_c1;c121801.graph_c0;c86764.graph_c0
Biological Process: NADH metabolic process (GO:0006734);	3	c197188.graph_c1;c189155.graph_c1;c177290.graph_c0
Biological Process: NADP biosynthetic process (GO:0006741);	13	c263612.graph_c0;c340088.graph_c0;c186801.graph_c0;c263290.graph_c0;c224487.graph_c0;c249012.graph_c0;c315995.graph_c0;c327780.graph_c0;c15505.graph_c0;c274263.graph_c0;c237896.graph_c0;c180382.graph_c1;c149935.graph_c0
Biological Process: NADP metabolic process (GO:0006739);	2	c189155.graph_c1;c197188.graph_c1
Biological Process: NADPH regeneration (GO:0006740);	2	c318448.graph_c0;c299291.graph_c0
Biological Process: NLS-bearing protein import into nucleus (GO:0006607);	31	c196353.graph_c0;c252843.graph_c0;c213638.graph_c0;c115370.graph_c0;c179565.graph_c0;c26617.graph_c0;c190196.graph_c0;c89590.graph_c0;c255335.graph_c0;c174663.graph_c0;c6012.graph_c0;c200914.graph_c0;c195381.graph_c1;c222995.graph_c0;c163905.graph_c0;c301795.graph_c0;c261083.graph_c0;c225057.graph_c0;c201675.graph_c0;c198090.graph_c0;c150665.graph_c2;c164590.graph_c0;c202998.graph_c0;c193870.grap…
Biological Process: Notch signaling pathway (GO:0007219);	2	c172773.graph_c0;c139231.graph_c0
Biological Process: PSII associated light-harvesting complex II catabolic process (GO:0010304);	22	c136027.graph_c0;c72028.graph_c0;c192447.graph_c2;c192349.graph_c0;c72353.graph_c0;c80411.graph_c0;c192447.graph_c0;c101894.graph_c0;c202030.graph_c1;c86989.graph_c1;c180004.graph_c0;c207684.graph_c0;c84109.graph_c0;c227871.graph_c0;c65140.graph_c0;c206677.graph_c0;c86989.graph_c0;c99673.graph_c0;c340041.graph_c0;c202789.graph_c0;c139327.graph_c0;c190789.graph_c1
Biological Process: RNA (guanine-N7)-methylation (GO:0036265);	7	c169861.graph_c0;c183289.graph_c0;c323283.graph_c0;c58034.graph_c1;c187818.graph_c0;c81429.graph_c0;c203287.graph_c1
Biological Process: RNA 3' uridylation (GO:0071076);	1	c279115.graph_c0
Biological Process: RNA 3'-end processing (GO:0031123);	7	c191551.graph_c1;c309480.graph_c0;c151727.graph_c0;c245507.graph_c0;c177338.graph_c0;c73040.graph_c0;c102781.graph_c0
Biological Process: RNA biosynthetic process (GO:0032774);	4	c190602.graph_c0;c192600.graph_c0;c180401.graph_c0;c180477.graph_c0
Biological Process: RNA catabolic process (GO:0006401);	11	c149605.graph_c0;c198324.graph_c0;c324938.graph_c0;c173985.graph_c3;c164215.graph_c0;c203392.graph_c1;c202194.graph_c0;c200774.graph_c0;c300323.graph_c0;c280056.graph_c0;c201533.graph_c1
Biological Process: RNA export from nucleus (GO:0006405);	11	c183466.graph_c1;c184716.graph_c0;c200026.graph_c0;c78979.graph_c0;c163842.graph_c0;c153298.graph_c0;c160687.graph_c0;c213542.graph_c0;c199560.graph_c0;c130268.graph_c0;c3019.graph_c0
Biological Process: RNA metabolic process (GO:0016070);	24	c187189.graph_c0;c183144.graph_c0;c129729.graph_c1;c175270.graph_c0;c177625.graph_c0;c197170.graph_c0;c179517.graph_c0;c210568.graph_c0;c200938.graph_c1;c185102.graph_c1;c319137.graph_c0;c99951.graph_c0;c245784.graph_c0;c114836.graph_c0;c197442.graph_c2;c158075.graph_c0;c329834.graph_c0;c285658.graph_c0;c269482.graph_c0;c200230.graph_c0;c262661.graph_c0;c198689.graph_c0;c155124.graph_c1;c198626.g…
Biological Process: RNA methylation (GO:0001510);	20	c163221.graph_c0;c190449.graph_c1;c180111.graph_c0;c234256.graph_c0;c201330.graph_c0;c223495.graph_c0;c177524.graph_c0;c234872.graph_c0;c267748.graph_c0;c195653.graph_c1;c179043.graph_c0;c196825.graph_c0;c187362.graph_c0;c116751.graph_c1;c116751.graph_c0;c64513.graph_c0;c197378.graph_c3;c195374.graph_c0;c185668.graph_c0;c298628.graph_c0
Biological Process: RNA modification (GO:0009451);	18	c259415.graph_c0;c234717.graph_c0;c198862.graph_c0;c178459.graph_c1;c241265.graph_c0;c190444.graph_c0;c202467.graph_c1;c201407.graph_c0;c76422.graph_c0;c184258.graph_c0;c187339.graph_c0;c78538.graph_c0;c276189.graph_c0;c191672.graph_c1;c186556.graph_c2;c70636.graph_c0;c149499.graph_c0;c206957.graph_c0
Biological Process: RNA phosphodiester bond hydrolysis (GO:0090501);	10	c196487.graph_c1;c248421.graph_c0;c95000.graph_c0;c126909.graph_c0;c159009.graph_c0;c171575.graph_c0;c299567.graph_c0;c223502.graph_c0;c189929.graph_c2;c196746.graph_c0
Biological Process: RNA phosphodiester bond hydrolysis, endonucleolytic (GO:0090502);	106	c18469.graph_c0;c163138.graph_c0;c221639.graph_c0;c180333.graph_c2;c166263.graph_c0;c238208.graph_c0;c254906.graph_c0;c162326.graph_c0;c201093.graph_c1;c178345.graph_c0;c136725.graph_c0;c175421.graph_c1;c218824.graph_c0;c203280.graph_c1;c258092.graph_c0;c188584.graph_c0;c98150.graph_c0;c171529.graph_c0;c182749.graph_c0;c256764.graph_c0;c331673.graph_c0;c194984.graph_c1;c59558.graph_c0;c247855.gra…
Biological Process: RNA phosphodiester bond hydrolysis, exonucleolytic (GO:0090503);	21	c195446.graph_c0;c122281.graph_c0;c197263.graph_c3;c201834.graph_c0;c201834.graph_c2;c327792.graph_c0;c262505.graph_c0;c174961.graph_c0;c320825.graph_c0;c232135.graph_c0;c224714.graph_c0;c315627.graph_c0;c232809.graph_c0;c213414.graph_c0;c202194.graph_c0;c224468.graph_c0;c193248.graph_c0;c197970.graph_c0;c197263.graph_c4;c233319.graph_c0;c198404.graph_c0
Biological Process: RNA polyadenylation (GO:0043631);	6	c245507.graph_c0;c102781.graph_c0;c73040.graph_c0;c177338.graph_c0;c151727.graph_c0;c191551.graph_c1
Biological Process: RNA polymerase II transcriptional preinitiation complex assembly (GO:0051123);	5	c264499.graph_c0;c187043.graph_c1;c188015.graph_c0;c193240.graph_c0;c325142.graph_c0
Biological Process: RNA polymerase III transcriptional preinitiation complex assembly (GO:0070898);	1	c264499.graph_c0
Biological Process: RNA processing (GO:0006396);	100	c180111.graph_c0;c190449.graph_c1;c234256.graph_c0;c201330.graph_c0;c58958.graph_c0;c230018.graph_c0;c177186.graph_c1;c202357.graph_c1;c195706.graph_c0;c323081.graph_c0;c234109.graph_c0;c177524.graph_c0;c200623.graph_c1;c200379.graph_c0;c305215.graph_c0;c191627.graph_c1;c116751.graph_c1;c86702.graph_c1;c173985.graph_c3;c138459.graph_c0;c149927.graph_c0;c204757.graph_c0;c279996.graph_c0;c199453.gr…
Biological Process: RNA secondary structure unwinding (GO:0010501);	92	c187753.graph_c1;c312799.graph_c0;c220201.graph_c0;c309357.graph_c0;c244687.graph_c0;c203138.graph_c0;c247630.graph_c0;c192263.graph_c0;c196597.graph_c0;c140898.graph_c0;c196342.graph_c0;c186537.graph_c0;c209302.graph_c0;c280274.graph_c0;c196036.graph_c0;c81130.graph_c0;c201457.graph_c0;c269664.graph_c0;c199935.graph_c0;c243667.graph_c0;c247399.graph_c0;c164270.graph_c0;c207603.graph_c0;c94367.gr…
Biological Process: RNA splicing (GO:0008380);	32	c195446.graph_c0;c187909.graph_c0;c200046.graph_c1;c134758.graph_c0;c172555.graph_c0;c193336.graph_c0;c335295.graph_c0;c238208.graph_c0;c203810.graph_c0;c189389.graph_c0;c239579.graph_c0;c74225.graph_c0;c110433.graph_c0;c229638.graph_c0;c78419.graph_c1;c134219.graph_c0;c171529.graph_c0;c203418.graph_c0;c242115.graph_c0;c189943.graph_c0;c223906.graph_c0;c203031.graph_c0;c133826.graph_c0;c206815.gr…
Biological Process: RNA splicing, via endonucleolytic cleavage and ligation (GO:0000394);	2	c215088.graph_c0;c191393.graph_c2
Biological Process: RNA splicing, via transesterification reactions (GO:0000375);	6	c332316.graph_c0;c187690.graph_c0;c194565.graph_c0;c193214.graph_c0;c148598.graph_c0;c360935.graph_c0
Biological Process: RNA splicing, via transesterification reactions with bulged adenosine as nucleophile (GO:0000377);	1	c187348.graph_c0
Biological Process: RNA surveillance (GO:0071025);	5	c338695.graph_c0;c185498.graph_c0;c220108.graph_c0;c223894.graph_c0;c203285.graph_c2
Biological Process: RNA transport (GO:0050658);	1	c281410.graph_c0
Biological Process: RNA-dependent DNA biosynthetic process (GO:0006278);	105	c203130.graph_c0;c201093.graph_c1;c256394.graph_c0;c202573.graph_c0;c151768.graph_c0;c171088.graph_c0;c167431.graph_c0;c123562.graph_c0;c166263.graph_c0;c163138.graph_c0;c331673.graph_c0;c154795.graph_c0;c321406.graph_c0;c194984.graph_c1;c120013.graph_c0;c215663.graph_c0;c185194.graph_c0;c258092.graph_c0;c16278.graph_c0;c98150.graph_c0;c203280.graph_c1;c265595.graph_c0;c234099.graph_c0;c203445.gr…
Biological Process: RNA-directed DNA methylation (GO:0080188);	7	c132182.graph_c0;c171709.graph_c0;c124298.graph_c0;c140461.graph_c0;c203190.graph_c3;c178068.graph_c0;c202236.graph_c0
Biological Process: S-adenosyl-L-methionine transmembrane transport (GO:1901962);	1	c243561.graph_c0
Biological Process: S-adenosylhomocysteine catabolic process (GO:0019510);	2	c320145.graph_c0;c72425.graph_c0
Biological Process: S-adenosylhomocysteine metabolic process (GO:0046498);	1	c179064.graph_c0
Biological Process: S-adenosylmethioninamine biosynthetic process (GO:0006557);	11	c308995.graph_c0;c109862.graph_c0;c200043.graph_c0;c105163.graph_c0;c63587.graph_c1;c311252.graph_c0;c170970.graph_c0;c131611.graph_c2;c131611.graph_c0;c243365.graph_c0;c63587.graph_c0
Biological Process: S-adenosylmethionine biosynthetic process (GO:0006556);	16	c187072.graph_c0;c125317.graph_c1;c180630.graph_c1;c185781.graph_c0;c201836.graph_c1;c195252.graph_c1;c153395.graph_c0;c125377.graph_c0;c159761.graph_c0;c109305.graph_c0;c176074.graph_c3;c180630.graph_c0;c125317.graph_c0;c195252.graph_c0;c198688.graph_c0;c268232.graph_c0
Biological Process: S-adenosylmethionine cycle (GO:0033353);	3	c199347.graph_c1;c243956.graph_c0;c312735.graph_c0
Biological Process: S-adenosylmethionine metabolic process (GO:0046500);	6	c178475.graph_c0;c59558.graph_c0;c179064.graph_c0;c178475.graph_c1;c98547.graph_c1;c98547.graph_c0
Biological Process: SCF complex assembly (GO:0010265);	3	c2732.graph_c1;c203074.graph_c1;c235480.graph_c0
Biological Process: SCF-dependent proteasomal ubiquitin-dependent protein catabolic process (GO:0031146);	10	c90461.graph_c0;c316925.graph_c0;c187406.graph_c1;c151590.graph_c0;c193817.graph_c0;c183688.graph_c0;c193817.graph_c1;c92575.graph_c0;c244842.graph_c0;c56276.graph_c0
Biological Process: SNARE complex assembly (GO:0035493);	3	c211812.graph_c0;c205917.graph_c0;c186213.graph_c1
Biological Process: SNARE complex disassembly (GO:0035494);	3	c226802.graph_c0;c216071.graph_c0;c137099.graph_c0
Biological Process: SREBP signaling pathway (GO:0032933);	1	c199607.graph_c1
Biological Process: SRP-dependent cotranslational protein targeting to membrane (GO:0006614);	25	c231009.graph_c0;c148751.graph_c0;c73970.graph_c0;c240634.graph_c0;c81439.graph_c0;c193704.graph_c0;c200896.graph_c0;c153329.graph_c0;c211746.graph_c0;c186970.graph_c0;c176433.graph_c1;c302277.graph_c0;c219271.graph_c0;c191396.graph_c1;c113323.graph_c0;c68743.graph_c1;c210188.graph_c0;c175017.graph_c0;c59903.graph_c0;c195943.graph_c0;c223080.graph_c0;c324979.graph_c0;c164655.graph_c0;c202249.grap…
Biological Process: SRP-dependent cotranslational protein targeting to membrane, translocation (GO:0006616);	6	c186053.graph_c1;c206483.graph_c0;c66800.graph_c0;c36797.graph_c0;c171829.graph_c3;c112784.graph_c0
Biological Process: T cell homeostasis (GO:0043029);	1	c347119.graph_c0
Biological Process: TOR signaling (GO:0031929);	5	c115261.graph_c0;c117905.graph_c0;c233879.graph_c0;c339062.graph_c0;c118749.graph_c0
Biological Process: U1 snRNA 3'-end processing (GO:0034473);	4	c186843.graph_c0;c127175.graph_c0;c239026.graph_c0;c154316.graph_c0
Biological Process: U4 snRNA 3'-end processing (GO:0034475);	11	c127175.graph_c0;c154316.graph_c0;c164437.graph_c0;c99865.graph_c0;c212282.graph_c0;c186843.graph_c0;c295302.graph_c0;c191948.graph_c0;c196746.graph_c0;c239026.graph_c0;c248421.graph_c0
Biological Process: U5 snRNA 3'-end processing (GO:0034476);	4	c127175.graph_c0;c239026.graph_c0;c154316.graph_c0;c186843.graph_c0
Biological Process: U6 snRNA 3'-end processing (GO:0034477);	1	c195446.graph_c0
Biological Process: UDP-D-galactose metabolic process (GO:0052573);	2	c254816.graph_c0;c32008.graph_c0
Biological Process: UDP-L-arabinose biosynthetic process (GO:0033358);	2	c218229.graph_c0;c273000.graph_c0
Biological Process: UDP-L-arabinose metabolic process (GO:0033356);	7	c254816.graph_c0;c32008.graph_c0;c192954.graph_c0;c313848.graph_c0;c170593.graph_c0;c209229.graph_c0;c178204.graph_c0
Biological Process: UDP-N-acetylgalactosamine transport (GO:0015789);	1	c162998.graph_c0
Biological Process: UDP-N-acetylglucosamine biosynthetic process (GO:0006048);	9	c183263.graph_c1;c200855.graph_c1;c254195.graph_c0;c322265.graph_c0;c322199.graph_c0;c233753.graph_c0;c69642.graph_c0;c201443.graph_c1;c200816.graph_c0
Biological Process: UDP-N-acetylglucosamine metabolic process (GO:0006047);	6	c193446.graph_c0;c186483.graph_c0;c144389.graph_c0;c230166.graph_c0;c192369.graph_c0;c201385.graph_c0
Biological Process: UDP-N-acetylglucosamine transmembrane transport (GO:1990569);	1	c162998.graph_c0
Biological Process: UDP-galactose transmembrane transport (GO:0072334);	5	c370861.graph_c0;c184425.graph_c0;c74419.graph_c0;c194710.graph_c4;c207956.graph_c0
Biological Process: UDP-glucose metabolic process (GO:0006011);	7	c32008.graph_c0;c254816.graph_c0;c193967.graph_c5;c145040.graph_c0;c193967.graph_c4;c167928.graph_c0;c69491.graph_c0
Biological Process: UDP-glucose transport (GO:0015786);	11	c200117.graph_c2;c180906.graph_c1;c167792.graph_c0;c311668.graph_c0;c194710.graph_c4;c249373.graph_c0;c192733.graph_c0;c189418.graph_c2;c370861.graph_c0;c114399.graph_c0;c74419.graph_c0
Biological Process: UDP-glucosylation (GO:0097359);	6	c323484.graph_c0;c228896.graph_c0;c324630.graph_c0;c235947.graph_c0;c211942.graph_c0;c43505.graph_c0
Biological Process: UDP-glucuronate biosynthetic process (GO:0006065);	1	c180667.graph_c0
Biological Process: UDP-glucuronate metabolic process (GO:0046398);	2	c254816.graph_c0;c32008.graph_c0
Biological Process: UDP-rhamnose biosynthetic process (GO:0010253);	2	c160966.graph_c0;c218572.graph_c0
Biological Process: UMP biosynthetic process (GO:0006222);	8	c110810.graph_c0;c170159.graph_c0;c5877.graph_c0;c188460.graph_c0;c247534.graph_c0;c225624.graph_c0;c197114.graph_c1;c110810.graph_c1
Biological Process: UMP salvage (GO:0044206);	11	c231746.graph_c0;c186590.graph_c0;c74228.graph_c1;c60912.graph_c1;c74228.graph_c0;c203361.graph_c0;c183467.graph_c2;c192072.graph_c0;c60912.graph_c0;c183467.graph_c0;c317539.graph_c0
Biological Process: UTP biosynthetic process (GO:0006228);	15	c102166.graph_c0;c210770.graph_c0;c177887.graph_c0;c206133.graph_c0;c110125.graph_c0;c180726.graph_c1;c69229.graph_c1;c186812.graph_c2;c111316.graph_c0;c320131.graph_c0;c64134.graph_c0;c307370.graph_c0;c64353.graph_c0;c304127.graph_c0;c187988.graph_c0
Biological Process: UV protection (GO:0009650);	4	c184923.graph_c1;c214662.graph_c0;c207436.graph_c0;c254638.graph_c0
Biological Process: Wnt signaling pathway (GO:0016055);	23	c211915.graph_c0;c195778.graph_c0;c124462.graph_c0;c82105.graph_c1;c232930.graph_c0;c217671.graph_c0;c280533.graph_c0;c82105.graph_c0;c327178.graph_c0;c214360.graph_c0;c172147.graph_c0;c213806.graph_c0;c281048.graph_c0;c69901.graph_c0;c259511.graph_c0;c160400.graph_c0;c152600.graph_c0;c212959.graph_c0;c213635.graph_c0;c302760.graph_c0;c304300.graph_c0;c200042.graph_c2;c227136.graph_c0
Biological Process: [2Fe-2S] cluster assembly (GO:0044571);	11	c131658.graph_c0;c189997.graph_c0;c210613.graph_c0;c123274.graph_c0;c222080.graph_c0;c123274.graph_c1;c197054.graph_c0;c343650.graph_c0;c317895.graph_c0;c306348.graph_c0;c314978.graph_c0
Biological Process: abaxial cell fate specification (GO:0010158);	1	c169903.graph_c0
Biological Process: abscisic acid biosynthetic process (GO:0009688);	11	c173047.graph_c0;c149796.graph_c0;c101814.graph_c0;c188183.graph_c1;c102817.graph_c0;c251334.graph_c0;c152270.graph_c0;c186878.graph_c1;c148692.graph_c0;c194990.graph_c0;c310790.graph_c0
Biological Process: abscisic acid catabolic process (GO:0046345);	6	c197757.graph_c0;c67039.graph_c0;c222867.graph_c0;c201766.graph_c0;c219593.graph_c0;c179202.graph_c0
Biological Process: abscisic acid metabolic process (GO:0009687);	1	c144640.graph_c0
Biological Process: abscisic acid-activated signaling pathway (GO:0009738);	97	c187058.graph_c2;c4193.graph_c0;c227146.graph_c0;c140873.graph_c0;c198573.graph_c0;c185027.graph_c1;c246094.graph_c0;c115610.graph_c0;c263134.graph_c0;c204600.graph_c0;c217098.graph_c0;c178698.graph_c0;c143883.graph_c0;c182640.graph_c0;c114053.graph_c1;c201403.graph_c0;c220550.graph_c0;c118083.graph_c1;c200918.graph_c0;c250055.graph_c0;c34387.graph_c0;c191614.graph_c0;c215420.graph_c0;c188909.gra…
Biological Process: abscisic acid-activated signaling pathway involved in stomatal movement (GO:1901527);	6	c175798.graph_c0;c165537.graph_c0;c203229.graph_c2;c132122.graph_c0;c220264.graph_c0;c216163.graph_c0
Biological Process: acceptance of pollen (GO:0060321);	1	c163270.graph_c0
Biological Process: acetate metabolic process (GO:0006083);	2	c172887.graph_c0;c324169.graph_c0
Biological Process: acetyl-CoA biosynthetic process from acetate (GO:0019427);	8	c216766.graph_c0;c212710.graph_c0;c189244.graph_c3;c359715.graph_c0;c10366.graph_c0;c202406.graph_c0;c127321.graph_c0;c143676.graph_c0
Biological Process: acetyl-CoA biosynthetic process from pyruvate (GO:0006086);	15	c85615.graph_c0;c188111.graph_c0;c104329.graph_c1;c217534.graph_c0;c217562.graph_c0;c135959.graph_c0;c185103.graph_c0;c118079.graph_c0;c317819.graph_c0;c182497.graph_c1;c185103.graph_c2;c313639.graph_c0;c192375.graph_c0;c71283.graph_c1;c17110.graph_c0
Biological Process: acquisition of desiccation tolerance in seed (GO:0048700);	1	c304207.graph_c0
Biological Process: acropetal auxin transport (GO:0010541);	1	c144755.graph_c0
Biological Process: actin cortical patch localization (GO:0051666);	1	c304942.graph_c0
Biological Process: actin crosslink formation (GO:0051764);	2	c304942.graph_c0;c328149.graph_c0
Biological Process: actin cytoskeleton organization (GO:0030036);	15	c157113.graph_c0;c76062.graph_c0;c298631.graph_c0;c349186.graph_c0;c120959.graph_c0;c261504.graph_c0;c199643.graph_c0;c123507.graph_c0;c148371.graph_c0;c306468.graph_c0;c255403.graph_c0;c182337.graph_c2;c187730.graph_c0;c88095.graph_c0;c121061.graph_c0
Biological Process: actin cytoskeleton reorganization (GO:0031532);	2	c240660.graph_c0;c128195.graph_c0
Biological Process: actin filament bundle assembly (GO:0051017);	16	c198205.graph_c0;c270636.graph_c0;c199961.graph_c0;c114451.graph_c0;c186771.graph_c0;c305560.graph_c0;c193160.graph_c1;c95334.graph_c0;c163489.graph_c0;c181887.graph_c0;c318823.graph_c0;c118133.graph_c0;c208958.graph_c0;c304942.graph_c0;c64877.graph_c0;c173280.graph_c0
Biological Process: actin filament depolymerization (GO:0030042);	18	c208728.graph_c0;c179023.graph_c0;c205009.graph_c0;c226912.graph_c0;c152144.graph_c0;c143880.graph_c0;c152144.graph_c1;c64418.graph_c0;c183916.graph_c1;c60599.graph_c0;c201544.graph_c1;c186867.graph_c4;c67699.graph_c1;c177495.graph_c0;c231029.graph_c0;c145079.graph_c0;c244671.graph_c0;c190708.graph_c0
Biological Process: actin filament organization (GO:0007015);	12	c202063.graph_c0;c135959.graph_c1;c269865.graph_c0;c193435.graph_c0;c215938.graph_c0;c193207.graph_c0;c195416.graph_c0;c240536.graph_c0;c171631.graph_c0;c178295.graph_c1;c304341.graph_c0;c198484.graph_c1
Biological Process: actin filament polymerization (GO:0030041);	1	c326130.graph_c0
Biological Process: actin filament reorganization (GO:0090527);	2	c315990.graph_c0;c197714.graph_c1
Biological Process: actin filament-based process (GO:0030029);	1	c130159.graph_c0
Biological Process: actin nucleation (GO:0045010);	1	c305586.graph_c0
Biological Process: actin polymerization or depolymerization (GO:0008154);	1	c244404.graph_c0
Biological Process: activation of GTPase activity (GO:0090630);	21	c189808.graph_c0;c273829.graph_c0;c192730.graph_c0;c250846.graph_c0;c180419.graph_c3;c86123.graph_c0;c220588.graph_c0;c180367.graph_c1;c138052.graph_c0;c183835.graph_c0;c303215.graph_c0;c217288.graph_c0;c219863.graph_c0;c165278.graph_c0;c91324.graph_c0;c268401.graph_c0;c304528.graph_c0;c318847.graph_c0;c276017.graph_c0;c159178.graph_c0;c228773.graph_c0
Biological Process: activation of MAPK activity (GO:0000187);	2	c134960.graph_c0;c168105.graph_c0
Biological Process: activation of MAPK activity involved in osmosensory signaling pathway (GO:0000169);	4	c144675.graph_c0;c140996.graph_c0;c304341.graph_c0;c185603.graph_c0
Biological Process: activation of MAPKK activity (GO:0000186);	14	c190055.graph_c0;c193077.graph_c1;c202627.graph_c1;c302772.graph_c0;c155702.graph_c0;c185318.graph_c0;c266297.graph_c0;c200612.graph_c1;c201726.graph_c1;c170061.graph_c0;c256653.graph_c0;c179750.graph_c0;c200722.graph_c1;c201094.graph_c1
Biological Process: activation of MAPKKK activity involved in osmosensory signaling pathway (GO:0000167);	1	c333832.graph_c0
Biological Process: activation of innate immune response (GO:0002218);	1	c189402.graph_c0
Biological Process: activation of phospholipase C activity (GO:0007202);	2	c330673.graph_c0;c191395.graph_c1
Biological Process: activation of protein kinase activity (GO:0032147);	4	c206336.graph_c0;c339062.graph_c0;c202629.graph_c0;c84021.graph_c1
Biological Process: activation of reciprocal meiotic recombination (GO:0010846);	2	c308687.graph_c0;c271416.graph_c0
Biological Process: actomyosin contractile ring contraction (GO:0000916);	1	c157937.graph_c0
Biological Process: acyl-CoA metabolic process (GO:0006637);	3	c192866.graph_c0;c32359.graph_c0;c174463.graph_c0
Biological Process: adaxial/abaxial axis specification (GO:0009943);	1	c174854.graph_c0
Biological Process: adaxial/abaxial pattern specification (GO:0009955);	1	c164363.graph_c0
Biological Process: adenine biosynthetic process (GO:0046084);	3	c335076.graph_c0;c186291.graph_c0;c201776.graph_c0
Biological Process: adenine import across plasma membrane (GO:0098702);	4	c75766.graph_c0;c209182.graph_c0;c186014.graph_c1;c183006.graph_c0
Biological Process: adenine metabolic process (GO:0046083);	1	c247404.graph_c0
Biological Process: adenine nucleotide transport (GO:0051503);	2	c267242.graph_c0;c120160.graph_c1
Biological Process: adenine salvage (GO:0006168);	3	c166179.graph_c1;c150126.graph_c0;c177346.graph_c0
Biological Process: adenine transport (GO:0015853);	2	c187379.graph_c1;c187379.graph_c0
Biological Process: adenosine catabolic process (GO:0006154);	1	c218183.graph_c0
Biological Process: adenylate cyclase-modulating G-protein coupled receptor signaling pathway (GO:0007188);	1	c307607.graph_c0
Biological Process: adventitious root development (GO:0048830);	3	c70464.graph_c0;c193234.graph_c0;c201072.graph_c1
Biological Process: aerenchyma formation (GO:0010618);	1	c124713.graph_c0
Biological Process: aerobic electron transport chain (GO:0019646);	1	c180075.graph_c2
Biological Process: aerobic respiration (GO:0009060);	41	c269887.graph_c0;c139202.graph_c0;c91855.graph_c0;c61551.graph_c0;c203144.graph_c0;c294420.graph_c0;c207307.graph_c0;c346304.graph_c0;c125876.graph_c1;c3410.graph_c1;c136981.graph_c0;c228208.graph_c0;c195404.graph_c2;c125848.graph_c0;c111846.graph_c0;c130902.graph_c0;c188618.graph_c2;c197021.graph_c0;c298285.graph_c0;c159627.graph_c0;c307161.graph_c0;c83228.graph_c0;c270827.graph_c0;c100766.graph…
Biological Process: age-dependent response to reactive oxygen species involved in chronological cell aging (GO:0001320);	1	c304177.graph_c0
Biological Process: alanine metabolic process (GO:0006522);	1	c105510.graph_c0
Biological Process: alanyl-tRNA aminoacylation (GO:0006419);	7	c263583.graph_c0;c196481.graph_c0;c215518.graph_c0;c240493.graph_c0;c197322.graph_c0;c203181.graph_c0;c187381.graph_c0
Biological Process: alcohol metabolic process (GO:0006066);	1	c328731.graph_c0
Biological Process: aldehyde biosynthetic process (GO:0046184);	1	c74125.graph_c1
Biological Process: alkane biosynthetic process (GO:0043447);	4	c141894.graph_c0;c339433.graph_c0;c202509.graph_c0;c74125.graph_c1
Biological Process: allantoin catabolic process (GO:0000256);	9	c191894.graph_c1;c89533.graph_c0;c226307.graph_c0;c256978.graph_c0;c89533.graph_c1;c190761.graph_c0;c63679.graph_c0;c48628.graph_c0;c115125.graph_c0
Biological Process: allantoin transport (GO:0015720);	1	c303814.graph_c0
Biological Process: alpha-amino acid biosynthetic process (GO:1901607);	2	c75246.graph_c0;c77232.graph_c0
Biological Process: alpha-copaene biosynthetic process (GO:1901931);	1	c232702.graph_c0
Biological Process: alpha-ketoglutarate transport (GO:0015742);	1	c298179.graph_c0
Biological Process: amine metabolic process (GO:0009308);	12	c325420.graph_c0;c194358.graph_c0;c181233.graph_c2;c3534.graph_c0;c98415.graph_c0;c80898.graph_c0;c229806.graph_c0;c323337.graph_c0;c197463.graph_c0;c212941.graph_c0;c94550.graph_c1;c63421.graph_c0
Biological Process: amino acid export (GO:0032973);	3	c223422.graph_c0;c166438.graph_c0;c137592.graph_c1
Biological Process: amino acid homeostasis (GO:0080144);	3	c166438.graph_c0;c223422.graph_c0;c137592.graph_c1
Biological Process: amino acid import (GO:0043090);	7	c220032.graph_c0;c115634.graph_c0;c102555.graph_c0;c115634.graph_c1;c137592.graph_c1;c166438.graph_c0;c223422.graph_c0
Biological Process: amino acid transmembrane transport (GO:0003333);	106	c202977.graph_c1;c186373.graph_c0;c137592.graph_c1;c229968.graph_c0;c315878.graph_c0;c195060.graph_c0;c214082.graph_c0;c144090.graph_c1;c235524.graph_c0;c18077.graph_c0;c189031.graph_c0;c193486.graph_c0;c176971.graph_c0;c155766.graph_c1;c195554.graph_c0;c190550.graph_c0;c115634.graph_c1;c144090.graph_c0;c200181.graph_c2;c197751.graph_c1;c174638.graph_c1;c93732.graph_c0;c194111.graph_c0;c185314.gr…
Biological Process: amino acid transport (GO:0006865);	2	c268949.graph_c0;c198846.graph_c0
Biological Process: ammonia assimilation cycle (GO:0019676);	14	c203029.graph_c0;c141924.graph_c3;c141924.graph_c1;c298179.graph_c0;c180594.graph_c0;c141924.graph_c4;c141924.graph_c0;c171805.graph_c2;c69725.graph_c0;c201985.graph_c0;c129869.graph_c0;c168414.graph_c0;c141924.graph_c2;c197854.graph_c0
Biological Process: ammonium ion metabolic process (GO:0097164);	3	c150991.graph_c0;c188371.graph_c0;c189470.graph_c2
Biological Process: ammonium transmembrane transport (GO:0072488);	15	c85080.graph_c0;c184892.graph_c1;c173053.graph_c0;c220245.graph_c0;c70667.graph_c1;c70667.graph_c0;c191176.graph_c1;c74510.graph_c0;c267883.graph_c0;c2255.graph_c0;c184892.graph_c0;c267138.graph_c0;c178343.graph_c0;c14615.graph_c0;c217120.graph_c0
Biological Process: ammonium transport (GO:0015696);	1	c300057.graph_c0
Biological Process: amylopectin biosynthetic process (GO:0010021);	6	c217982.graph_c0;c70651.graph_c0;c167871.graph_c0;c213531.graph_c0;c300295.graph_c0;c202230.graph_c1
Biological Process: amyloplast organization (GO:0009660);	2	c179057.graph_c2;c223383.graph_c0
Biological Process: anaerobic respiration (GO:0009061);	1	c195443.graph_c1
Biological Process: anaphase-promoting complex-dependent catabolic process (GO:0031145);	7	c228423.graph_c0;c198907.graph_c3;c200744.graph_c0;c202949.graph_c0;c192468.graph_c0;c323682.graph_c0;c257305.graph_c0
Biological Process: anatomical structure development (GO:0048856);	17	c188329.graph_c0;c189041.graph_c0;c184055.graph_c0;c191679.graph_c1;c195629.graph_c0;c179630.graph_c0;c115231.graph_c0;c142686.graph_c0;c154559.graph_c0;c114383.graph_c0;c168154.graph_c0;c198607.graph_c0;c186859.graph_c0;c182363.graph_c1;c198575.graph_c0;c174151.graph_c0;c275430.graph_c0
Biological Process: anatomical structure formation involved in morphogenesis (GO:0048646);	1	c202240.graph_c0
Biological Process: anatomical structure morphogenesis (GO:0009653);	5	c182030.graph_c0;c197935.graph_c0;c225976.graph_c0;c165105.graph_c0;c177990.graph_c0
Biological Process: animal organ development (GO:0048513);	6	c213106.graph_c0;c185934.graph_c1;c168985.graph_c0;c242224.graph_c0;c33960.graph_c0;c203109.graph_c0
Biological Process: animal organ morphogenesis (GO:0009887);	6	c209706.graph_c0;c156264.graph_c0;c62396.graph_c0;c197684.graph_c1;c192341.graph_c0;c190968.graph_c0
Biological Process: animal organ senescence (GO:0010260);	4	c181981.graph_c1;c182679.graph_c1;c191614.graph_c0;c198647.graph_c1
Biological Process: anion transmembrane transport (GO:0098656);	33	c188535.graph_c0;c189959.graph_c0;c207636.graph_c0;c185915.graph_c1;c66126.graph_c0;c245140.graph_c0;c79681.graph_c0;c280829.graph_c0;c197434.graph_c0;c229106.graph_c0;c130228.graph_c0;c262174.graph_c0;c327647.graph_c0;c119227.graph_c1;c221044.graph_c0;c202490.graph_c1;c211882.graph_c0;c180809.graph_c1;c145454.graph_c1;c186901.graph_c0;c196611.graph_c0;c190323.graph_c2;c180809.graph_c0;c65731.gra…
Biological Process: anion transport (GO:0006820);	15	c174577.graph_c0;c191847.graph_c0;c302807.graph_c0;c182617.graph_c1;c86914.graph_c0;c190916.graph_c2;c159662.graph_c0;c282375.graph_c0;c197165.graph_c0;c122136.graph_c0;c294494.graph_c0;c196229.graph_c0;c108126.graph_c1;c108126.graph_c0;c191927.graph_c0
Biological Process: anisotropic cell growth (GO:0051211);	1	c86126.graph_c0
Biological Process: anther dehiscence (GO:0009901);	4	c276888.graph_c0;c316667.graph_c0;c193401.graph_c1;c219769.graph_c0
Biological Process: anther development (GO:0048653);	7	c156712.graph_c0;c72065.graph_c0;c236993.graph_c0;c72095.graph_c0;c176364.graph_c0;c117935.graph_c1;c176364.graph_c1
Biological Process: anther wall tapetum cell differentiation (GO:0048657);	4	c199254.graph_c1;c86249.graph_c0;c167637.graph_c0;c133246.graph_c0
Biological Process: anther wall tapetum development (GO:0048658);	5	c150057.graph_c0;c164641.graph_c0;c196114.graph_c0;c202747.graph_c0;c170605.graph_c0
Biological Process: anthocyanin accumulation in tissues in response to UV light (GO:0043481);	8	c147656.graph_c0;c135244.graph_c0;c144755.graph_c0;c150941.graph_c0;c79424.graph_c0;c221092.graph_c0;c155454.graph_c0;c238662.graph_c0
Biological Process: anthocyanin-containing compound biosynthetic process (GO:0009718);	8	c221022.graph_c0;c28790.graph_c0;c200466.graph_c1;c290983.graph_c0;c208948.graph_c0;c252528.graph_c0;c173123.graph_c0;c136725.graph_c0
Biological Process: anthocyanin-containing compound metabolic process (GO:0046283);	4	c105728.graph_c0;c193466.graph_c0;c233843.graph_c0;c202785.graph_c0
Biological Process: anthranilate metabolic process (GO:0043420);	1	c315627.graph_c0
Biological Process: antisense RNA metabolic process (GO:0042868);	1	c227492.graph_c0
Biological Process: apocarotenoid biosynthetic process (GO:0043289);	1	c180699.graph_c0
Biological Process: apoptotic process (GO:0006915);	12	c85993.graph_c0;c240196.graph_c0;c192243.graph_c0;c155392.graph_c0;c218818.graph_c0;c169954.graph_c0;c183604.graph_c0;c301421.graph_c0;c231647.graph_c0;c237525.graph_c0;c179783.graph_c0;c200134.graph_c1
Biological Process: arabinan catabolic process (GO:0031222);	8	c195347.graph_c0;c202918.graph_c0;c132527.graph_c0;c197208.graph_c0;c168818.graph_c2;c132546.graph_c0;c158489.graph_c0;c251524.graph_c0
Biological Process: arabinogalactan protein metabolic process (GO:0010405);	3	c175480.graph_c0;c166077.graph_c0;c295406.graph_c0
Biological Process: arabinose transport (GO:0015751);	1	c269812.graph_c0
Biological Process: arginine biosynthetic process (GO:0006526);	32	c215992.graph_c0;c195361.graph_c0;c199227.graph_c1;c301926.graph_c0;c206886.graph_c0;c189177.graph_c3;c147714.graph_c0;c196928.graph_c0;c312343.graph_c0;c298998.graph_c0;c238210.graph_c0;c309012.graph_c0;c266887.graph_c0;c310851.graph_c0;c184635.graph_c1;c215503.graph_c0;c314936.graph_c0;c165803.graph_c4;c317819.graph_c0;c210905.graph_c0;c70405.graph_c0;c141504.graph_c0;c292504.graph_c0;c336621.g…
Biological Process: arginine biosynthetic process via ornithine (GO:0042450);	4	c192940.graph_c1;c177319.graph_c0;c190738.graph_c0;c247834.graph_c0
Biological Process: arginine catabolic process (GO:0006527);	11	c85961.graph_c1;c326364.graph_c0;c173866.graph_c1;c173866.graph_c0;c176047.graph_c0;c77487.graph_c0;c99869.graph_c2;c66415.graph_c0;c99869.graph_c1;c99869.graph_c0;c199912.graph_c0
Biological Process: arginine catabolic process to glutamate (GO:0019544);	6	c59729.graph_c0;c173902.graph_c1;c214340.graph_c0;c183003.graph_c2;c299988.graph_c0;c98149.graph_c0
Biological Process: arginine catabolic process to proline via ornithine (GO:0010121);	4	c183003.graph_c2;c214340.graph_c0;c299988.graph_c0;c98149.graph_c0
Biological Process: arginine metabolic process (GO:0006525);	1	c195775.graph_c0
Biological Process: arginine transmembrane transport (GO:1903826);	7	c185612.graph_c0;c71841.graph_c0;c101998.graph_c0;c280906.graph_c0;c231088.graph_c0;c296648.graph_c0;c299068.graph_c0
Biological Process: argininosuccinate metabolic process (GO:0000053);	1	c206886.graph_c0
Biological Process: arginyl-tRNA aminoacylation (GO:0006420);	5	c165542.graph_c0;c69905.graph_c0;c254630.graph_c0;c100933.graph_c0;c202935.graph_c0
Biological Process: aromatic amino acid family biosynthetic process (GO:0009073);	40	c143668.graph_c0;c76822.graph_c0;c196890.graph_c0;c147720.graph_c0;c263837.graph_c0;c183644.graph_c0;c155855.graph_c0;c85274.graph_c0;c318935.graph_c0;c204952.graph_c0;c183548.graph_c1;c60564.graph_c0;c152933.graph_c0;c183093.graph_c0;c155855.graph_c3;c210211.graph_c0;c18963.graph_c0;c236908.graph_c0;c202270.graph_c2;c209591.graph_c0;c370747.graph_c0;c261875.graph_c0;c163387.graph_c0;c148421.grap…
Biological Process: aromatic amino acid family biosynthetic process, prephenate pathway (GO:0009095);	3	c166664.graph_c0;c235294.graph_c0;c216653.graph_c0
Biological Process: aromatic amino acid family metabolic process (GO:0009072);	8	c119347.graph_c0;c130648.graph_c0;c228603.graph_c0;c182578.graph_c0;c201228.graph_c2;c98373.graph_c0;c178049.graph_c0;c208757.graph_c0
Biological Process: aromatic compound biosynthetic process (GO:0019438);	17	c192770.graph_c1;c202254.graph_c1;c156850.graph_c0;c179635.graph_c0;c206747.graph_c0;c168361.graph_c0;c326264.graph_c0;c196506.graph_c2;c286642.graph_c0;c173765.graph_c0;c71378.graph_c0;c140515.graph_c0;c311047.graph_c0;c236702.graph_c0;c86274.graph_c0;c102931.graph_c0;c196089.graph_c1
Biological Process: aromatic compound catabolic process (GO:0019439);	3	c236802.graph_c0;c125740.graph_c0;c171059.graph_c0
Biological Process: arsenate ion transmembrane transport (GO:1901684);	1	c313910.graph_c0
Biological Process: arsenite transport (GO:0015700);	2	c65731.graph_c0;c178096.graph_c0
Biological Process: ascospore formation (GO:0030437);	2	c274582.graph_c0;c304942.graph_c0
Biological Process: ascospore wall assembly (GO:0030476);	1	c157937.graph_c0
Biological Process: ascospore-type prospore assembly (GO:0031321);	1	c292170.graph_c0
Biological Process: ascospore-type prospore membrane assembly (GO:0032120);	1	c324196.graph_c0
Biological Process: ascospore-type prospore-specific spindle pole body remodeling (GO:0031322);	2	c237142.graph_c0;c321820.graph_c0
Biological Process: asexual sporulation resulting in formation of a cellular spore (GO:0043936);	1	c128195.graph_c0
Biological Process: asparagine biosynthetic process (GO:0006529);	13	c273579.graph_c0;c261818.graph_c0;c202026.graph_c0;c186650.graph_c0;c65256.graph_c0;c157938.graph_c0;c209440.graph_c0;c152954.graph_c0;c84171.graph_c0;c262779.graph_c0;c185592.graph_c1;c267675.graph_c0;c304691.graph_c0
Biological Process: asparaginyl-tRNA aminoacylation (GO:0006421);	7	c259881.graph_c0;c136361.graph_c0;c165960.graph_c0;c164028.graph_c0;c189306.graph_c0;c187899.graph_c2;c212145.graph_c0
Biological Process: aspartate family amino acid biosynthetic process (GO:0009067);	3	c86682.graph_c1;c190954.graph_c1;c331130.graph_c0
Biological Process: aspartate metabolic process (GO:0006531);	1	c105510.graph_c0
Biological Process: aspartate transport (GO:0015810);	2	c190891.graph_c1;c200181.graph_c2
Biological Process: aspartyl-tRNA aminoacylation (GO:0006422);	3	c303508.graph_c0;c173956.graph_c0;c137697.graph_c0
Biological Process: assembly of large subunit precursor of preribosome (GO:1902626);	18	c95189.graph_c1;c159787.graph_c0;c196598.graph_c2;c329053.graph_c0;c184077.graph_c0;c250538.graph_c0;c319548.graph_c0;c115323.graph_c0;c69863.graph_c0;c140091.graph_c0;c335786.graph_c0;c203720.graph_c0;c186135.graph_c1;c136390.graph_c0;c199771.graph_c0;c252346.graph_c0;c168918.graph_c0;c66630.graph_c0
Biological Process: asymmetric cell division (GO:0008356);	7	c149610.graph_c0;c180007.graph_c0;c159483.graph_c0;c171965.graph_c0;c168653.graph_c0;c229406.graph_c0;c201039.graph_c1
Biological Process: atrichoblast differentiation (GO:0010055);	1	c167720.graph_c0
Biological Process: attachment of GPI anchor to protein (GO:0016255);	3	c199367.graph_c4;c201922.graph_c1;c252827.graph_c0
Biological Process: attachment of mitotic spindle microtubules to kinetochore (GO:0051315);	1	c188213.graph_c0
Biological Process: attachment of spindle microtubules to kinetochore (GO:0008608);	1	c318414.graph_c0
Biological Process: attachment of spindle microtubules to kinetochore involved in homologous chromosome segregation (GO:0051455);	4	c225064.graph_c0;c259388.graph_c0;c200225.graph_c1;c196504.graph_c0
Biological Process: autophagic cell death (GO:0048102);	2	c187924.graph_c0;c189414.graph_c0
Biological Process: autophagosome assembly (GO:0000045);	23	c172837.graph_c0;c302081.graph_c0;c128630.graph_c0;c149108.graph_c0;c248047.graph_c0;c189520.graph_c0;c198915.graph_c0;c203032.graph_c1;c156134.graph_c0;c221274.graph_c0;c203068.graph_c0;c51258.graph_c0;c99888.graph_c0;c309183.graph_c0;c136154.graph_c0;c154146.graph_c0;c96495.graph_c0;c211758.graph_c0;c142016.graph_c0;c216830.graph_c0;c143878.graph_c0;c202593.graph_c0;c189007.graph_c0
Biological Process: autophagy (GO:0006914);	19	c183230.graph_c1;c321829.graph_c0;c170028.graph_c0;c327123.graph_c0;c250846.graph_c0;c91587.graph_c0;c302375.graph_c0;c190263.graph_c0;c317238.graph_c0;c117514.graph_c0;c187924.graph_c0;c228773.graph_c0;c137011.graph_c0;c107819.graph_c0;c185593.graph_c0;c91324.graph_c0;c304528.graph_c0;c208018.graph_c0;c195317.graph_c1
Biological Process: autophagy of mitochondrion (GO:0000422);	13	c221274.graph_c0;c249256.graph_c0;c130377.graph_c1;c309183.graph_c0;c203068.graph_c0;c287695.graph_c0;c211758.graph_c0;c335155.graph_c0;c189520.graph_c0;c149108.graph_c0;c189414.graph_c0;c267854.graph_c0;c270276.graph_c0
Biological Process: autophagy of nucleus (GO:0044804);	14	c111304.graph_c0;c144362.graph_c0;c287695.graph_c0;c198915.graph_c0;c234689.graph_c0;c211758.graph_c0;c189520.graph_c0;c149108.graph_c0;c189414.graph_c0;c221274.graph_c0;c130377.graph_c1;c99888.graph_c0;c203068.graph_c0;c189007.graph_c0
Biological Process: autophagy of peroxisome (GO:0030242);	4	c234689.graph_c0;c202174.graph_c0;c144362.graph_c0;c111304.graph_c0
Biological Process: auxin biosynthetic process (GO:0009851);	4	c181386.graph_c1;c152270.graph_c0;c102817.graph_c0;c181386.graph_c0
Biological Process: auxin catabolic process (GO:0009852);	1	c369177.graph_c0
Biological Process: auxin efflux (GO:0010315);	17	c193234.graph_c0;c70464.graph_c0;c201072.graph_c1;c192254.graph_c0;c155454.graph_c0;c65475.graph_c0;c147656.graph_c0;c135244.graph_c0;c150941.graph_c0;c79424.graph_c0;c186278.graph_c2;c144755.graph_c0;c161997.graph_c1;c238662.graph_c0;c221092.graph_c0;c117091.graph_c0;c185600.graph_c0
Biological Process: auxin homeostasis (GO:0010252);	14	c62310.graph_c0;c117091.graph_c0;c192254.graph_c0;c201072.graph_c1;c161997.graph_c1;c70464.graph_c0;c186278.graph_c1;c186278.graph_c2;c186278.graph_c0;c174087.graph_c0;c187467.graph_c1;c165324.graph_c0;c193234.graph_c0;c65475.graph_c0
Biological Process: auxin influx (GO:0060919);	7	c147656.graph_c0;c135244.graph_c0;c221092.graph_c0;c150941.graph_c0;c79424.graph_c0;c155454.graph_c0;c238662.graph_c0
Biological Process: auxin mediated signaling pathway involved in phyllotactic patterning (GO:0060774);	1	c179224.graph_c0
Biological Process: auxin metabolic process (GO:0009850);	1	c200330.graph_c0
Biological Process: auxin polar transport (GO:0009926);	42	c187272.graph_c0;c244017.graph_c0;c150941.graph_c0;c65475.graph_c0;c117091.graph_c0;c221092.graph_c0;c134073.graph_c0;c186278.graph_c0;c193234.graph_c0;c315399.graph_c0;c251884.graph_c0;c155454.graph_c0;c197315.graph_c1;c46396.graph_c0;c192254.graph_c0;c70464.graph_c0;c186752.graph_c1;c186278.graph_c2;c167221.graph_c0;c79424.graph_c0;c177459.graph_c0;c133309.graph_c0;c194506.graph_c0;c135244.grap…
Biological Process: auxin-activated signaling pathway (GO:0009734);	117	c193801.graph_c1;c308059.graph_c0;c62310.graph_c0;c189514.graph_c2;c184845.graph_c1;c203009.graph_c1;c184978.graph_c2;c310790.graph_c0;c138454.graph_c0;c723.graph_c1;c208816.graph_c0;c226621.graph_c0;c67699.graph_c1;c158606.graph_c0;c159455.graph_c0;c49214.graph_c0;c154427.graph_c0;c114818.graph_c0;c71386.graph_c0;c224671.graph_c0;c208813.graph_c0;c269604.graph_c0;c121619.graph_c0;c189488.graph_c…
Biological Process: barbed-end actin filament capping (GO:0051016);	4	c237618.graph_c0;c179221.graph_c0;c259270.graph_c0;c192010.graph_c0
Biological Process: barrier septum assembly (GO:0000917);	6	c195570.graph_c0;c185101.graph_c2;c252135.graph_c0;c181611.graph_c0;c206643.graph_c0;c197181.graph_c0
Biological Process: barrier septum site selection (GO:0000918);	1	c165154.graph_c0
Biological Process: base-excision repair (GO:0006284);	36	c279100.graph_c0;c155960.graph_c0;c182168.graph_c0;c112507.graph_c0;c190116.graph_c2;c173554.graph_c0;c152315.graph_c0;c190116.graph_c1;c238443.graph_c0;c29490.graph_c0;c239824.graph_c0;c180610.graph_c1;c188960.graph_c0;c280790.graph_c0;c196182.graph_c0;c372950.graph_c0;c294787.graph_c0;c179544.graph_c0;c336200.graph_c0;c198113.graph_c0;c139092.graph_c0;c48091.graph_c0;c65139.graph_c0;c166065.gra…
Biological Process: base-excision repair, AP site formation (GO:0006285);	1	c186211.graph_c6
Biological Process: base-excision repair, gap-filling (GO:0006287);	2	c202642.graph_c1;c144119.graph_c0
Biological Process: basic amino acid transport (GO:0015802);	5	c279486.graph_c0;c110967.graph_c1;c195402.graph_c1;c42349.graph_c0;c183758.graph_c1
Biological Process: basipetal auxin transport (GO:0010540);	4	c202695.graph_c0;c144755.graph_c0;c90045.graph_c0;c281205.graph_c0
Biological Process: bicyclogermacrene biosynthetic process (GO:1901934);	1	c232702.graph_c0
Biological Process: bilirubin transport (GO:0015723);	6	c374168.graph_c0;c328319.graph_c0;c305999.graph_c0;c320614.graph_c0;c326762.graph_c0;c293204.graph_c0
Biological Process: biological regulation (GO:0065007);	14	c125253.graph_c0;c140045.graph_c0;c203289.graph_c0;c193743.graph_c1;c175423.graph_c0;c201424.graph_c0;c316593.graph_c0;c166722.graph_c1;c200447.graph_c1;c134985.graph_c0;c190082.graph_c0;c197782.graph_c0;c138671.graph_c0;c166955.graph_c0
Biological Process: biosynthetic process (GO:0009058);	110	c9986.graph_c0;c198318.graph_c1;c285556.graph_c0;c170496.graph_c0;c109999.graph_c0;c189709.graph_c0;c140482.graph_c0;c243299.graph_c0;c68142.graph_c0;c41657.graph_c0;c272171.graph_c0;c264892.graph_c0;c105510.graph_c0;c261940.graph_c0;c214093.graph_c0;c192771.graph_c0;c277670.graph_c0;c268188.graph_c0;c194010.graph_c1;c64124.graph_c0;c201726.graph_c0;c286049.graph_c0;c246301.graph_c0;c197373.graph…
Biological Process: biotin biosynthetic process (GO:0009102);	8	c184423.graph_c0;c319271.graph_c0;c196247.graph_c1;c298270.graph_c0;c196247.graph_c0;c171759.graph_c0;c20151.graph_c0;c177140.graph_c0
Biological Process: blood coagulation (GO:0007596);	1	c163197.graph_c0
Biological Process: blue light signaling pathway (GO:0009785);	18	c175218.graph_c2;c235253.graph_c0;c179951.graph_c0;c149962.graph_c0;c201256.graph_c0;c196776.graph_c1;c202098.graph_c0;c123627.graph_c0;c226071.graph_c0;c6574.graph_c0;c88562.graph_c0;c158313.graph_c0;c123627.graph_c1;c175218.graph_c1;c88562.graph_c1;c191395.graph_c1;c330673.graph_c0;c162440.graph_c0
Biological Process: borate transmembrane transport (GO:0035445);	1	c178096.graph_c0
Biological Process: borate transport (GO:0046713);	4	c302418.graph_c0;c190323.graph_c2;c202490.graph_c1;c185915.graph_c1
Biological Process: box C/D snoRNA 3'-end processing (GO:0000494);	3	c193419.graph_c0;c215210.graph_c0;c89415.graph_c0
Biological Process: box C/D snoRNP assembly (GO:0000492);	1	c120673.graph_c0
Biological Process: box H/ACA snoRNA 3'-end processing (GO:0000495);	3	c186127.graph_c0;c299881.graph_c0;c143156.graph_c0
Biological Process: bract formation (GO:0010434);	1	c199017.graph_c0
Biological Process: branched-chain amino acid biosynthetic process (GO:0009082);	9	c265366.graph_c0;c201239.graph_c0;c318598.graph_c0;c200428.graph_c2;c307265.graph_c0;c338651.graph_c0;c75246.graph_c0;c213030.graph_c0;c210417.graph_c0
Biological Process: branched-chain amino acid metabolic process (GO:0009081);	8	c75484.graph_c1;c194235.graph_c0;c52569.graph_c0;c90812.graph_c0;c185501.graph_c0;c108022.graph_c0;c75484.graph_c0;c333121.graph_c0
Biological Process: brassinosteroid biosynthetic process (GO:0016132);	36	c163211.graph_c0;c78397.graph_c0;c195050.graph_c3;c308053.graph_c0;c100479.graph_c0;c197272.graph_c1;c197757.graph_c0;c197421.graph_c0;c250227.graph_c0;c265416.graph_c0;c228009.graph_c0;c219593.graph_c0;c144640.graph_c0;c273024.graph_c0;c86249.graph_c0;c256042.graph_c0;c67039.graph_c0;c222174.graph_c0;c201794.graph_c0;c245529.graph_c0;c199254.graph_c1;c203946.graph_c0;c189159.graph_c0;c201766.gra…
Biological Process: brassinosteroid homeostasis (GO:0010268);	31	c203946.graph_c0;c201766.graph_c0;c197272.graph_c1;c100479.graph_c0;c308053.graph_c0;c189159.graph_c0;c222174.graph_c0;c78397.graph_c0;c128510.graph_c0;c67039.graph_c0;c256042.graph_c0;c163211.graph_c0;c245529.graph_c0;c195050.graph_c3;c201794.graph_c0;c222867.graph_c0;c188631.graph_c0;c86249.graph_c0;c273024.graph_c0;c144640.graph_c0;c166736.graph_c0;c213527.graph_c0;c188484.graph_c0;c312451.gra…
Biological Process: brassinosteroid mediated signaling pathway (GO:0009742);	25	c236839.graph_c0;c119156.graph_c1;c189680.graph_c1;c174944.graph_c1;c124678.graph_c0;c193678.graph_c0;c133246.graph_c0;c166752.graph_c0;c30976.graph_c0;c167784.graph_c0;c165852.graph_c1;c179298.graph_c1;c202434.graph_c0;c181867.graph_c1;c195024.graph_c0;c199195.graph_c1;c191973.graph_c0;c61984.graph_c0;c191395.graph_c1;c202908.graph_c0;c330673.graph_c0;c162626.graph_c1;c196446.graph_c0;c260535.gr…
Biological Process: brassinosteroid metabolic process (GO:0016131);	1	c128510.graph_c0
Biological Process: budding cell apical bud growth (GO:0007118);	2	c315990.graph_c0;c240660.graph_c0
Biological Process: budding cell bud growth (GO:0007117);	1	c128195.graph_c0
Biological Process: bundle sheath cell fate specification (GO:0090610);	4	c173999.graph_c0;c149610.graph_c0;c171965.graph_c0;c229406.graph_c0
Biological Process: butyrate metabolic process (GO:0019605);	3	c101917.graph_c0;c172887.graph_c0;c324169.graph_c0
Biological Process: cAMP biosynthetic process (GO:0006171);	1	c173837.graph_c0
Biological Process: cAMP-mediated signaling (GO:0019933);	2	c159761.graph_c0;c143268.graph_c2
Biological Process: cadinene biosynthetic process (GO:1901928);	1	c232702.graph_c0
Biological Process: cadmium ion import into vacuole (GO:0036249);	1	c327842.graph_c0
Biological Process: cadmium ion transmembrane transport (GO:0070574);	8	c119079.graph_c0;c119079.graph_c2;c194397.graph_c1;c328319.graph_c0;c266316.graph_c0;c199488.graph_c0;c289382.graph_c0;c73529.graph_c0
Biological Process: calcium ion homeostasis (GO:0055074);	1	c165061.graph_c0
Biological Process: calcium ion transmembrane import into cytosol (GO:0097553);	1	c271684.graph_c0
Biological Process: calcium ion transmembrane transport (GO:0070588);	43	c169518.graph_c0;c317459.graph_c0;c56723.graph_c0;c309861.graph_c0;c154194.graph_c0;c59077.graph_c0;c20055.graph_c0;c301253.graph_c0;c203404.graph_c0;c265407.graph_c0;c151380.graph_c0;c199252.graph_c0;c131429.graph_c0;c240751.graph_c0;c152923.graph_c0;c131429.graph_c1;c131214.graph_c0;c181624.graph_c0;c316632.graph_c0;c153629.graph_c0;c147235.graph_c0;c260236.graph_c0;c318206.graph_c0;c170329.gra…
Biological Process: calcium-mediated signaling (GO:0019722);	11	c187323.graph_c1;c110693.graph_c0;c138627.graph_c0;c102764.graph_c0;c331620.graph_c0;c178027.graph_c0;c357929.graph_c0;c170408.graph_c0;c66442.graph_c0;c175274.graph_c1;c200456.graph_c1
Biological Process: camalexin biosynthetic process (GO:0010120);	3	c140996.graph_c0;c144675.graph_c0;c185603.graph_c0
Biological Process: canonical glycolysis (GO:0061621);	1	c293481.graph_c0
Biological Process: capsule polysaccharide biosynthetic process (GO:0045227);	2	c273000.graph_c0;c218229.graph_c0
Biological Process: carbohydrate derivative biosynthetic process (GO:1901137);	7	c183100.graph_c2;c293013.graph_c0;c192369.graph_c0;c66018.graph_c0;c144389.graph_c0;c300021.graph_c0;c194859.graph_c0
Biological Process: carbohydrate derivative metabolic process (GO:1901135);	5	c180782.graph_c0;c181347.graph_c0;c323818.graph_c0;c191427.graph_c0;c200513.graph_c1
Biological Process: carbohydrate homeostasis (GO:0033500);	1	c157456.graph_c0
Biological Process: carbohydrate metabolic process (GO:0005975);	491	c189856.graph_c4;c194862.graph_c0;c154156.graph_c0;c188119.graph_c0;c193723.graph_c3;c127493.graph_c0;c222421.graph_c0;c200325.graph_c2;c113817.graph_c0;c180932.graph_c0;c356029.graph_c0;c315219.graph_c0;c203538.graph_c0;c143266.graph_c0;c186997.graph_c0;c306106.graph_c0;c186483.graph_c0;c276183.graph_c0;c282061.graph_c0;c240888.graph_c0;c194201.graph_c1;c64796.graph_c0;c182451.graph_c0;c19640.gr…
Biological Process: carbohydrate phosphorylation (GO:0046835);	60	c80602.graph_c0;c176697.graph_c0;c161194.graph_c0;c184795.graph_c1;c280636.graph_c0;c243950.graph_c0;c303231.graph_c0;c113954.graph_c1;c400.graph_c1;c177057.graph_c0;c369723.graph_c0;c101927.graph_c0;c179523.graph_c0;c217218.graph_c0;c203442.graph_c3;c103918.graph_c0;c183841.graph_c0;c142052.graph_c0;c138175.graph_c0;c199223.graph_c0;c62764.graph_c0;c116492.graph_c0;c113985.graph_c0;c278860.graph…
Biological Process: carbohydrate storage (GO:0052576);	2	c186456.graph_c0;c329749.graph_c0
Biological Process: carbohydrate transmembrane transport (GO:0034219);	28	c150451.graph_c1;c174866.graph_c0;c168336.graph_c0;c176219.graph_c1;c170924.graph_c0;c229622.graph_c0;c62790.graph_c0;c187699.graph_c0;c203253.graph_c0;c71751.graph_c0;c137392.graph_c0;c299290.graph_c0;c106291.graph_c0;c64771.graph_c1;c231441.graph_c0;c173675.graph_c0;c272796.graph_c0;c192478.graph_c1;c64771.graph_c0;c233592.graph_c0;c321187.graph_c0;c177545.graph_c0;c105201.graph_c0;c312338.grap…
Biological Process: carbohydrate transport (GO:0008643);	43	c162998.graph_c0;c132294.graph_c0;c173701.graph_c0;c191895.graph_c0;c168422.graph_c1;c176219.graph_c0;c143477.graph_c0;c157001.graph_c0;c153601.graph_c0;c201083.graph_c1;c176846.graph_c0;c200603.graph_c0;c79068.graph_c0;c278439.graph_c0;c163513.graph_c0;c244540.graph_c0;c196740.graph_c0;c199024.graph_c0;c174540.graph_c2;c159951.graph_c0;c197232.graph_c2;c58932.graph_c1;c257225.graph_c0;c305235.gr…
Biological Process: carbon fixation (GO:0015977);	16	c159616.graph_c0;c263024.graph_c0;c202478.graph_c1;c190077.graph_c2;c160671.graph_c0;c190077.graph_c0;c226647.graph_c0;c190077.graph_c1;c193256.graph_c2;c261678.graph_c0;c190077.graph_c3;c202528.graph_c0;c148910.graph_c1;c202478.graph_c0;c160671.graph_c1;c172030.graph_c0
Biological Process: carbon utilization (GO:0015976);	11	c174818.graph_c1;c193511.graph_c0;c323167.graph_c0;c188261.graph_c1;c223795.graph_c0;c267369.graph_c0;c159200.graph_c0;c189584.graph_c0;c134022.graph_c0;c192938.graph_c0;c189261.graph_c0
Biological Process: carboxylic acid biosynthetic process (GO:0046394);	2	c326264.graph_c0;c277687.graph_c0
Biological Process: carboxylic acid catabolic process (GO:0046395);	1	c155592.graph_c0
Biological Process: carboxylic acid metabolic process (GO:0019752);	15	c339086.graph_c0;c190345.graph_c1;c214715.graph_c0;c184132.graph_c1;c201081.graph_c0;c181421.graph_c2;c331620.graph_c0;c170280.graph_c0;c301260.graph_c0;c202857.graph_c0;c357929.graph_c0;c149773.graph_c0;c196111.graph_c0;c137365.graph_c0;c205622.graph_c0
Biological Process: carboxylic acid transmembrane transport (GO:1905039);	1	c278439.graph_c0
Biological Process: cardiolipin biosynthetic process (GO:0032049);	1	c223421.graph_c0
Biological Process: carnitine metabolic process (GO:0009437);	1	c328731.graph_c0
Biological Process: carnitine transmembrane transport (GO:1902603);	1	c77974.graph_c0
Biological Process: carotene biosynthetic process (GO:0016120);	3	c58948.graph_c0;c232809.graph_c0;c197263.graph_c3
Biological Process: carotene catabolic process (GO:0016121);	4	c192479.graph_c1;c188486.graph_c0;c86278.graph_c0;c86278.graph_c1
Biological Process: carotenoid biosynthetic process (GO:0016117);	26	c199130.graph_c0;c189888.graph_c0;c197120.graph_c0;c178963.graph_c1;c136613.graph_c1;c208689.graph_c0;c136613.graph_c0;c199574.graph_c4;c124791.graph_c0;c139313.graph_c0;c187540.graph_c0;c210955.graph_c0;c193157.graph_c0;c136613.graph_c2;c118334.graph_c0;c175340.graph_c0;c200700.graph_c0;c59705.graph_c0;c65691.graph_c0;c189356.graph_c0;c200165.graph_c0;c108122.graph_c0;c209990.graph_c0;c201090.gr…
Biological Process: carpel development (GO:0048440);	8	c234982.graph_c0;c258405.graph_c0;c199870.graph_c0;c184388.graph_c0;c299530.graph_c0;c189920.graph_c0;c160315.graph_c0;c272934.graph_c0
Biological Process: cation transmembrane transport (GO:0098655);	49	c130228.graph_c0;c207900.graph_c0;c279988.graph_c0;c255042.graph_c0;c196852.graph_c0;c279042.graph_c0;c201080.graph_c1;c198835.graph_c0;c200446.graph_c0;c196248.graph_c1;c183758.graph_c1;c186022.graph_c0;c118380.graph_c1;c118025.graph_c0;c181509.graph_c1;c256729.graph_c0;c42349.graph_c0;c183006.graph_c0;c187714.graph_c1;c333214.graph_c0;c298384.graph_c0;c225920.graph_c0;c159901.graph_c0;c198405.g…
Biological Process: cation transport (GO:0006812);	25	c256046.graph_c0;c9986.graph_c0;c86208.graph_c0;c177920.graph_c1;c250301.graph_c0;c206147.graph_c0;c75717.graph_c0;c113531.graph_c0;c161813.graph_c0;c190544.graph_c1;c110967.graph_c1;c169405.graph_c0;c200782.graph_c0;c178574.graph_c0;c310287.graph_c0;c311315.graph_c0;c197147.graph_c0;c301256.graph_c0;c207353.graph_c0;c133764.graph_c0;c278066.graph_c0;c85492.graph_c0;c162458.graph_c0;c189412.graph…
Biological Process: cell adhesion (GO:0007155);	6	c184774.graph_c0;c202695.graph_c0;c234704.graph_c0;c215515.graph_c0;c200549.graph_c0;c135609.graph_c0
Biological Process: cell aging (GO:0007569);	2	c152048.graph_c0;c187413.graph_c0
Biological Process: cell communication (GO:0007154);	6	c180733.graph_c0;c202730.graph_c0;c195785.graph_c1;c256411.graph_c0;c188267.graph_c1;c62511.graph_c0
Biological Process: cell cycle (GO:0007049);	37	c141780.graph_c0;c260385.graph_c0;c171486.graph_c0;c196151.graph_c1;c156962.graph_c0;c226777.graph_c0;c196054.graph_c0;c181893.graph_c0;c18527.graph_c0;c199418.graph_c2;c201997.graph_c0;c196380.graph_c0;c202362.graph_c1;c249968.graph_c0;c71342.graph_c0;c86989.graph_c1;c186395.graph_c0;c154316.graph_c0;c202572.graph_c1;c193737.graph_c0;c199473.graph_c0;c71086.graph_c0;c270917.graph_c0;c315898.grap…
Biological Process: cell cycle arrest (GO:0007050);	6	c131896.graph_c0;c226748.graph_c0;c200106.graph_c0;c245000.graph_c0;c197384.graph_c1;c167954.graph_c0
Biological Process: cell cycle process (GO:0022402);	6	c363120.graph_c0;c330881.graph_c0;c190082.graph_c0;c114383.graph_c0;c130668.graph_c0;c203498.graph_c1
Biological Process: cell death (GO:0008219);	12	c185364.graph_c0;c109417.graph_c1;c203215.graph_c2;c109417.graph_c0;c198564.graph_c2;c308438.graph_c0;c155702.graph_c0;c198248.graph_c0;c217120.graph_c0;c266297.graph_c0;c267138.graph_c0;c163365.graph_c0
Biological Process: cell differentiation (GO:0030154);	33	c33960.graph_c0;c223227.graph_c0;c182450.graph_c0;c128903.graph_c1;c75091.graph_c0;c182533.graph_c1;c79334.graph_c0;c242224.graph_c0;c185934.graph_c1;c172980.graph_c0;c202631.graph_c0;c188427.graph_c0;c234307.graph_c0;c223061.graph_c0;c203109.graph_c0;c240345.graph_c0;c213106.graph_c0;c82184.graph_c0;c89667.graph_c0;c167310.graph_c0;c72696.graph_c0;c219417.graph_c0;c211839.graph_c0;c72508.graph_c…
Biological Process: cell division (GO:0051301);	83	c195229.graph_c0;c181893.graph_c0;c260146.graph_c0;c149454.graph_c0;c139906.graph_c0;c191983.graph_c0;c290620.graph_c0;c59903.graph_c0;c86989.graph_c1;c280933.graph_c0;c374470.graph_c0;c144301.graph_c0;c180004.graph_c1;c194971.graph_c0;c202030.graph_c1;c198278.graph_c0;c72065.graph_c0;c231498.graph_c0;c238111.graph_c0;c183885.graph_c0;c70251.graph_c0;c244619.graph_c0;c156962.graph_c0;c161752.grap…
Biological Process: cell fate commitment (GO:0045165);	5	c236640.graph_c0;c130668.graph_c0;c255749.graph_c0;c194537.graph_c1;c138375.graph_c0
Biological Process: cell fate specification (GO:0001708);	10	c290983.graph_c0;c197261.graph_c0;c200466.graph_c1;c28790.graph_c0;c197905.graph_c2;c103974.graph_c0;c127024.graph_c0;c46396.graph_c0;c180811.graph_c1;c308502.graph_c0
Biological Process: cell growth (GO:0016049);	23	c138894.graph_c0;c231975.graph_c0;c199960.graph_c0;c183885.graph_c0;c272171.graph_c0;c108227.graph_c0;c91893.graph_c0;c173683.graph_c0;c161254.graph_c0;c125570.graph_c0;c246956.graph_c0;c195269.graph_c1;c144036.graph_c1;c301648.graph_c0;c196177.graph_c1;c216581.graph_c0;c257763.graph_c0;c200785.graph_c1;c187288.graph_c1;c171550.graph_c0;c197030.graph_c0;c88035.graph_c0;c115999.graph_c0
Biological Process: cell growth mode switching, budding to filamentous (GO:0036187);	1	c240660.graph_c0
Biological Process: cell morphogenesis (GO:0000902);	14	c315990.graph_c0;c276929.graph_c0;c197714.graph_c1;c178163.graph_c0;c78099.graph_c0;c215457.graph_c0;c172443.graph_c0;c326429.graph_c0;c202569.graph_c1;c168215.graph_c0;c237618.graph_c0;c189157.graph_c0;c179221.graph_c0;c330422.graph_c0
Biological Process: cell morphogenesis involved in conjugation with cellular fusion (GO:0000753);	1	c258809.graph_c0
Biological Process: cell plate assembly (GO:0000919);	4	c187538.graph_c1;c298268.graph_c0;c2919.graph_c1;c299875.graph_c0
Biological Process: cell plate formation involved in plant-type cell wall biogenesis (GO:0009920);	2	c190393.graph_c0;c59549.graph_c0
Biological Process: cell proliferation (GO:0008283);	14	c197430.graph_c1;c330137.graph_c0;c291807.graph_c0;c196797.graph_c1;c182775.graph_c0;c207229.graph_c0;c237492.graph_c0;c93333.graph_c0;c197935.graph_c0;c169133.graph_c0;c120892.graph_c0;c75591.graph_c1;c183885.graph_c0;c200744.graph_c0
Biological Process: cell redox homeostasis (GO:0045454);	196	c202709.graph_c0;c182051.graph_c1;c187438.graph_c1;c63136.graph_c1;c138231.graph_c0;c179052.graph_c0;c208988.graph_c0;c211061.graph_c0;c181993.graph_c1;c210382.graph_c0;c305999.graph_c0;c155857.graph_c0;c372564.graph_c0;c62511.graph_c0;c183702.graph_c1;c143936.graph_c1;c139837.graph_c0;c292741.graph_c0;c321527.graph_c0;c267685.graph_c0;c133764.graph_c0;c193002.graph_c0;c33608.graph_c0;c186645.gra…
Biological Process: cell surface pattern recognition receptor signaling pathway (GO:0002752);	2	c260454.graph_c0;c32764.graph_c0
Biological Process: cell surface receptor signaling pathway (GO:0007166);	18	c223973.graph_c0;c286796.graph_c0;c169834.graph_c0;c330673.graph_c0;c162626.graph_c1;c193847.graph_c2;c299634.graph_c0;c319189.graph_c0;c203414.graph_c2;c269533.graph_c0;c23103.graph_c0;c302438.graph_c0;c191395.graph_c1;c217258.graph_c0;c350546.graph_c0;c320876.graph_c0;c219069.graph_c0;c258206.graph_c0
Biological Process: cell tip growth (GO:0009932);	1	c154329.graph_c0
Biological Process: cell volume homeostasis (GO:0006884);	2	c287244.graph_c0;c221140.graph_c0
Biological Process: cell wall biogenesis (GO:0042546);	34	c186374.graph_c0;c169860.graph_c0;c295387.graph_c0;c170743.graph_c0;c197293.graph_c0;c299779.graph_c0;c146886.graph_c0;c89497.graph_c1;c157368.graph_c0;c60258.graph_c0;c15879.graph_c0;c215194.graph_c0;c182754.graph_c0;c137114.graph_c1;c89497.graph_c0;c169679.graph_c0;c169860.graph_c1;c191136.graph_c0;c138092.graph_c0;c178708.graph_c0;c60807.graph_c0;c347456.graph_c0;c194076.graph_c0;c106085.graph…
Biological Process: cell wall macromolecule catabolic process (GO:0016998);	11	c319104.graph_c0;c180761.graph_c0;c168410.graph_c0;c146645.graph_c1;c230482.graph_c0;c146645.graph_c0;c193457.graph_c0;c326283.graph_c0;c76405.graph_c0;c197185.graph_c1;c282421.graph_c0
Biological Process: cell wall mannoprotein biosynthetic process (GO:0000032);	4	c198776.graph_c0;c151869.graph_c0;c324720.graph_c0;c334222.graph_c0
Biological Process: cell wall modification (GO:0042545);	35	c225777.graph_c0;c66699.graph_c0;c139062.graph_c0;c190817.graph_c2;c195756.graph_c3;c190817.graph_c1;c184663.graph_c1;c149516.graph_c0;c167927.graph_c0;c195336.graph_c0;c191154.graph_c3;c100120.graph_c0;c150097.graph_c1;c187682.graph_c0;c203247.graph_c0;c192147.graph_c0;c102418.graph_c1;c74906.graph_c0;c150097.graph_c0;c160586.graph_c0;c129554.graph_c0;c257554.graph_c0;c153554.graph_c1;c156692.gr…
Biological Process: cell wall organization (GO:0071555);	168	c178011.graph_c0;c3588.graph_c0;c203540.graph_c0;c297404.graph_c0;c213999.graph_c0;c198728.graph_c0;c232106.graph_c0;c275666.graph_c0;c194076.graph_c0;c263326.graph_c0;c162628.graph_c1;c119681.graph_c0;c247448.graph_c0;c149612.graph_c0;c179087.graph_c0;c360189.graph_c0;c95251.graph_c0;c196845.graph_c0;c257291.graph_c0;c111932.graph_c0;c195215.graph_c0;c201096.graph_c2;c126082.graph_c0;c184653.gra…
Biological Process: cell wall organization or biogenesis (GO:0071554);	34	c19060.graph_c0;c74936.graph_c1;c161934.graph_c0;c196169.graph_c3;c116652.graph_c1;c174813.graph_c2;c180131.graph_c1;c192929.graph_c0;c188222.graph_c0;c10713.graph_c0;c188654.graph_c1;c163890.graph_c0;c193764.graph_c0;c2845.graph_c1;c184996.graph_c0;c173768.graph_c0;c134062.graph_c0;c187321.graph_c0;c185312.graph_c0;c183974.graph_c0;c103616.graph_c0;c186489.graph_c2;c240897.graph_c0;c119662.graph…
Biological Process: cell wall pectin biosynthetic process (GO:0052325);	1	c173932.graph_c2
Biological Process: cell wall pectin metabolic process (GO:0052546);	2	c186174.graph_c2;c202689.graph_c0
Biological Process: cellular age-dependent response to reactive oxygen species (GO:0072353);	1	c159761.graph_c0
Biological Process: cellular aldehyde metabolic process (GO:0006081);	6	c125871.graph_c0;c203500.graph_c1;c99137.graph_c0;c157283.graph_c0;c193198.graph_c0;c100778.graph_c0
Biological Process: cellular amino acid biosynthetic process (GO:0008652);	15	c248708.graph_c0;c297446.graph_c0;c200866.graph_c0;c201426.graph_c1;c160719.graph_c0;c226332.graph_c0;c195219.graph_c2;c324356.graph_c0;c65121.graph_c0;c321627.graph_c0;c112864.graph_c0;c194081.graph_c0;c268850.graph_c0;c108979.graph_c0;c240301.graph_c0
Biological Process: cellular amino acid catabolic process (GO:0009063);	3	c251126.graph_c0;c244385.graph_c0;c139967.graph_c1
Biological Process: cellular amino acid metabolic process (GO:0006520);	47	c267851.graph_c0;c185453.graph_c0;c119280.graph_c0;c179189.graph_c0;c204054.graph_c0;c155061.graph_c0;c189870.graph_c0;c304800.graph_c0;c136355.graph_c0;c233059.graph_c0;c198038.graph_c5;c324769.graph_c0;c198038.graph_c3;c131977.graph_c0;c324308.graph_c0;c201726.graph_c0;c55559.graph_c0;c305563.graph_c0;c42626.graph_c0;c181606.graph_c0;c184127.graph_c0;c190265.graph_c1;c91522.graph_c0;c96774.grap…
Biological Process: cellular ammonia homeostasis (GO:0097275);	1	c165699.graph_c1
Biological Process: cellular aromatic compound metabolic process (GO:0006725);	7	c209431.graph_c0;c155992.graph_c0;c182576.graph_c0;c304258.graph_c0;c297446.graph_c0;c184172.graph_c0;c262029.graph_c0
Biological Process: cellular biosynthetic process (GO:0044249);	9	c313394.graph_c0;c332410.graph_c0;c253265.graph_c0;c146349.graph_c0;c245761.graph_c0;c195938.graph_c0;c333323.graph_c0;c132034.graph_c0;c191356.graph_c0
Biological Process: cellular calcium ion homeostasis (GO:0006874);	9	c196852.graph_c0;c301253.graph_c0;c241191.graph_c0;c299233.graph_c0;c214873.graph_c0;c316945.graph_c0;c114781.graph_c0;c265407.graph_c0;c309861.graph_c0
Biological Process: cellular carbohydrate metabolic process (GO:0044262);	5	c256973.graph_c0;c70356.graph_c0;c175793.graph_c1;c196717.graph_c1;c179806.graph_c1
Biological Process: cellular component organization (GO:0016043);	12	c285103.graph_c0;c202730.graph_c0;c200571.graph_c0;c299485.graph_c0;c203498.graph_c1;c334153.graph_c0;c188309.graph_c0;c114383.graph_c0;c191877.graph_c1;c202240.graph_c0;c321011.graph_c0;c165872.graph_c0
Biological Process: cellular component organization or biogenesis (GO:0071840);	7	c174574.graph_c0;c196169.graph_c3;c163890.graph_c0;c180131.graph_c1;c173768.graph_c0;c185312.graph_c0;c187321.graph_c0
Biological Process: cellular copper ion homeostasis (GO:0006878);	7	c90789.graph_c0;c266316.graph_c0;c196123.graph_c0;c257018.graph_c0;c158473.graph_c0;c289382.graph_c0;c194397.graph_c1
Biological Process: cellular defense response (GO:0006968);	2	c199590.graph_c0;c94367.graph_c0
Biological Process: cellular detoxification of cadmium ion (GO:0098849);	7	c320614.graph_c0;c305999.graph_c0;c328319.graph_c0;c374168.graph_c0;c327842.graph_c0;c293204.graph_c0;c326762.graph_c0
Biological Process: cellular developmental process (GO:0048869);	4	c310491.graph_c0;c372950.graph_c0;c173683.graph_c0;c202240.graph_c0
Biological Process: cellular glucan metabolic process (GO:0006073);	8	c173768.graph_c0;c180131.graph_c1;c187321.graph_c0;c163890.graph_c0;c196169.graph_c3;c262450.graph_c0;c174574.graph_c0;c301414.graph_c0
Biological Process: cellular glucose homeostasis (GO:0001678);	16	c203442.graph_c3;c103918.graph_c0;c231011.graph_c0;c170706.graph_c0;c161194.graph_c0;c184795.graph_c1;c166370.graph_c0;c182931.graph_c0;c6759.graph_c0;c185731.graph_c0;c91367.graph_c0;c103918.graph_c1;c201628.graph_c0;c197268.graph_c0;c200513.graph_c0;c305903.graph_c0
Biological Process: cellular ion homeostasis (GO:0006873);	5	c251376.graph_c0;c171966.graph_c1;c324173.graph_c0;c192181.graph_c1;c171966.graph_c0
Biological Process: cellular iron ion homeostasis (GO:0006879);	24	c197967.graph_c2;c131658.graph_c0;c123274.graph_c0;c193318.graph_c0;c315259.graph_c0;c179804.graph_c0;c314978.graph_c0;c169501.graph_c0;c264645.graph_c0;c171780.graph_c2;c189997.graph_c0;c158473.graph_c0;c60042.graph_c0;c177919.graph_c1;c237568.graph_c0;c109198.graph_c1;c182878.graph_c2;c123274.graph_c1;c204175.graph_c0;c317895.graph_c0;c90789.graph_c0;c343650.graph_c0;c171780.graph_c1;c203017.gr…
Biological Process: cellular lipid metabolic process (GO:0044255);	9	c132034.graph_c0;c216979.graph_c0;c169956.graph_c0;c303027.graph_c0;c202848.graph_c1;c227615.graph_c0;c85660.graph_c0;c306468.graph_c0;c186477.graph_c1
Biological Process: cellular localization (GO:0051641);	2	c335353.graph_c0;c326130.graph_c0
Biological Process: cellular macromolecule biosynthetic process (GO:0034645);	11	c203025.graph_c0;c329834.graph_c0;c256712.graph_c0;c203420.graph_c0;c66018.graph_c0;c324898.graph_c0;c244422.graph_c0;c273167.graph_c0;c312672.graph_c0;c158630.graph_c0;c194999.graph_c0
Biological Process: cellular macromolecule catabolic process (GO:0044265);	1	c181786.graph_c1
Biological Process: cellular macromolecule metabolic process (GO:0044260);	80	c153834.graph_c1;c201423.graph_c2;c160936.graph_c2;c278168.graph_c0;c147600.graph_c0;c110517.graph_c0;c256731.graph_c0;c193253.graph_c1;c226165.graph_c0;c230686.graph_c0;c190451.graph_c0;c203045.graph_c0;c203280.graph_c0;c314074.graph_c0;c18158.graph_c0;c64836.graph_c0;c202985.graph_c1;c305537.graph_c0;c238241.graph_c0;c278969.graph_c0;c261372.graph_c0;c153744.graph_c0;c106147.graph_c0;c315994.gr…
Biological Process: cellular manganese ion homeostasis (GO:0030026);	6	c152965.graph_c0;c160520.graph_c0;c235007.graph_c0;c77669.graph_c0;c63263.graph_c0;c178736.graph_c1
Biological Process: cellular metabolic compound salvage (GO:0043094);	1	c148908.graph_c0
Biological Process: cellular metabolic process (GO:0044237);	69	c164832.graph_c0;c178179.graph_c0;c191403.graph_c1;c62598.graph_c0;c138945.graph_c0;c350423.graph_c0;c325666.graph_c0;c202571.graph_c0;c185656.graph_c0;c301468.graph_c0;c181854.graph_c0;c130660.graph_c0;c323206.graph_c0;c316593.graph_c0;c322315.graph_c0;c190914.graph_c0;c170085.graph_c0;c202241.graph_c1;c198415.graph_c1;c155037.graph_c0;c189097.graph_c0;c202341.graph_c1;c144040.graph_c0;c248881.g…
Biological Process: cellular metal ion homeostasis (GO:0006875);	3	c197147.graph_c0;c177920.graph_c1;c204532.graph_c0
Biological Process: cellular modified amino acid catabolic process (GO:0042219);	1	c222755.graph_c0
Biological Process: cellular nitrogen compound biosynthetic process (GO:0044271);	5	c158630.graph_c0;c326264.graph_c0;c194999.graph_c0;c318758.graph_c0;c203420.graph_c0
Biological Process: cellular nitrogen compound metabolic process (GO:0034641);	9	c181489.graph_c0;c144014.graph_c0;c273167.graph_c0;c247443.graph_c0;c86706.graph_c0;c203409.graph_c0;c319341.graph_c0;c201423.graph_c2;c223085.graph_c0
Biological Process: cellular oxidant detoxification (GO:0098869);	164	c175590.graph_c1;c2715.graph_c0;c206738.graph_c0;c179932.graph_c2;c166684.graph_c0;c77041.graph_c0;c147933.graph_c0;c234324.graph_c0;c244097.graph_c0;c180076.graph_c1;c199082.graph_c3;c100737.graph_c0;c104165.graph_c1;c204665.graph_c0;c172883.graph_c0;c185041.graph_c1;c85965.graph_c0;c113250.graph_c1;c190380.graph_c1;c190337.graph_c0;c257075.graph_c0;c256461.graph_c0;c176352.graph_c0;c138855.grap…
Biological Process: cellular phosphate ion homeostasis (GO:0030643);	3	c165665.graph_c0;c248692.graph_c0;c185759.graph_c0
Biological Process: cellular potassium ion homeostasis (GO:0030007);	8	c132122.graph_c0;c216163.graph_c0;c158922.graph_c1;c175798.graph_c0;c165537.graph_c0;c203229.graph_c2;c220264.graph_c0;c170497.graph_c0
Biological Process: cellular process (GO:0009987);	145	c5122.graph_c0;c205794.graph_c0;c205606.graph_c0;c177485.graph_c0;c123510.graph_c0;c175827.graph_c0;c203382.graph_c0;c284200.graph_c0;c180811.graph_c0;c166972.graph_c0;c174787.graph_c0;c178241.graph_c2;c163009.graph_c0;c196918.graph_c0;c166722.graph_c1;c322243.graph_c0;c184776.graph_c1;c185400.graph_c0;c91347.graph_c0;c179034.graph_c0;c90249.graph_c0;c180022.graph_c0;c166918.graph_c1;c196857.grap…
Biological Process: cellular protein catabolic process (GO:0044257);	2	c69185.graph_c1;c69185.graph_c0
Biological Process: cellular protein localization (GO:0034613);	8	c203830.graph_c0;c126836.graph_c0;c220427.graph_c0;c136154.graph_c0;c256914.graph_c0;c161116.graph_c0;c343107.graph_c0;c87977.graph_c0
Biological Process: cellular protein metabolic process (GO:0044267);	39	c173061.graph_c2;c178899.graph_c0;c207913.graph_c0;c236892.graph_c0;c160877.graph_c0;c181786.graph_c1;c137850.graph_c0;c203389.graph_c0;c344138.graph_c0;c201092.graph_c1;c166375.graph_c0;c161526.graph_c0;c173404.graph_c0;c195029.graph_c0;c195236.graph_c4;c143412.graph_c0;c189944.graph_c0;c197005.graph_c1;c58838.graph_c0;c309377.graph_c0;c115327.graph_c0;c172582.graph_c0;c125769.graph_c0;c192269.g…
Biological Process: cellular protein modification process (GO:0006464);	29	c194352.graph_c1;c92950.graph_c0;c174698.graph_c0;c200084.graph_c1;c193090.graph_c1;c50879.graph_c0;c177809.graph_c4;c188816.graph_c0;c194096.graph_c1;c195651.graph_c1;c195448.graph_c0;c141470.graph_c0;c195448.graph_c1;c150971.graph_c0;c279274.graph_c0;c171361.graph_c1;c202822.graph_c0;c145424.graph_c1;c40868.graph_c0;c321970.graph_c0;c238821.graph_c0;c212347.graph_c0;c241777.graph_c0;c66018.grap…
Biological Process: cellular respiration (GO:0045333);	4	c190215.graph_c0;c250300.graph_c0;c299447.graph_c0;c337380.graph_c0
Biological Process: cellular response to DNA damage stimulus (GO:0006974);	25	c269664.graph_c0;c206133.graph_c0;c194352.graph_c1;c188317.graph_c0;c200084.graph_c1;c247399.graph_c0;c154226.graph_c1;c92944.graph_c0;c74599.graph_c0;c323076.graph_c0;c168676.graph_c0;c327278.graph_c0;c261179.graph_c0;c301446.graph_c0;c111316.graph_c0;c64134.graph_c0;c150971.graph_c0;c189051.graph_c0;c190082.graph_c0;c224698.graph_c0;c154316.graph_c0;c243491.graph_c0;c189126.graph_c0;c71086.grap…
Biological Process: cellular response to N-acetyl-D-glucosamine (GO:0097316);	1	c242634.graph_c0
Biological Process: cellular response to UV (GO:0034644);	1	c179746.graph_c0
Biological Process: cellular response to X-ray (GO:0071481);	2	c267503.graph_c0;c190971.graph_c2
Biological Process: cellular response to abscisic acid stimulus (GO:0071215);	3	c197935.graph_c0;c45866.graph_c0;c217149.graph_c0
Biological Process: cellular response to acid chemical (GO:0071229);	1	c168355.graph_c0
Biological Process: cellular response to anoxia (GO:0071454);	2	c2070.graph_c1;c144296.graph_c0
Biological Process: cellular response to blue light (GO:0071483);	2	c135959.graph_c1;c202063.graph_c0
Biological Process: cellular response to caffeine (GO:0071313);	1	c313978.graph_c0
Biological Process: cellular response to calcium ion (GO:0071277);	2	c312024.graph_c0;c64822.graph_c0
Biological Process: cellular response to carbon dioxide (GO:0071244);	2	c194341.graph_c0;c236638.graph_c0
Biological Process: cellular response to cation stress (GO:0071473);	1	c303789.graph_c0
Biological Process: cellular response to chemical stimulus (GO:0070887);	1	c6840.graph_c0
Biological Process: cellular response to cold (GO:0070417);	10	c124439.graph_c0;c186456.graph_c0;c274471.graph_c0;c317922.graph_c0;c324880.graph_c0;c268819.graph_c0;c329749.graph_c0;c217149.graph_c0;c281682.graph_c0;c45866.graph_c0
Biological Process: cellular response to drug (GO:0035690);	2	c242634.graph_c0;c302466.graph_c0
Biological Process: cellular response to ethylene stimulus (GO:0071369);	3	c94367.graph_c0;c199590.graph_c0;c218889.graph_c0
Biological Process: cellular response to exogenous dsRNA (GO:0071360);	1	c140461.graph_c0
Biological Process: cellular response to extracellular stimulus (GO:0031668);	1	c88035.graph_c0
Biological Process: cellular response to gamma radiation (GO:0071480);	3	c267503.graph_c0;c187413.graph_c0;c190971.graph_c2
Biological Process: cellular response to glucose starvation (GO:0042149);	3	c166881.graph_c0;c140023.graph_c0;c201601.graph_c1
Biological Process: cellular response to gravity (GO:0071258);	1	c182939.graph_c1
Biological Process: cellular response to heat (GO:0034605);	6	c281464.graph_c0;c304341.graph_c0;c324880.graph_c0;c224223.graph_c0;c240660.graph_c0;c282654.graph_c0
Biological Process: cellular response to high light intensity (GO:0071486);	4	c216842.graph_c0;c53085.graph_c0;c184923.graph_c1;c177023.graph_c0
Biological Process: cellular response to hydrogen peroxide (GO:0070301);	11	c214550.graph_c0;c182914.graph_c1;c313978.graph_c0;c248674.graph_c0;c182515.graph_c0;c59259.graph_c0;c212593.graph_c0;c86950.graph_c0;c321527.graph_c0;c316935.graph_c0;c234336.graph_c0
Biological Process: cellular response to ionizing radiation (GO:0071479);	1	c192183.graph_c1
Biological Process: cellular response to iron ion (GO:0071281);	8	c77669.graph_c0;c63263.graph_c0;c235007.graph_c0;c178736.graph_c1;c152965.graph_c0;c218889.graph_c0;c160520.graph_c0;c201068.graph_c1
Biological Process: cellular response to iron ion starvation (GO:0010106);	1	c81492.graph_c0
Biological Process: cellular response to jasmonic acid stimulus (GO:0071395);	2	c199590.graph_c0;c94367.graph_c0
Biological Process: cellular response to light intensity (GO:0071484);	1	c176498.graph_c0
Biological Process: cellular response to light stimulus (GO:0071482);	3	c86160.graph_c0;c162282.graph_c0;c71741.graph_c0
Biological Process: cellular response to menadione (GO:0036245);	2	c321527.graph_c0;c234336.graph_c0
Biological Process: cellular response to misfolded protein (GO:0071218);	1	c290109.graph_c0
Biological Process: cellular response to nitric oxide (GO:0071732);	1	c218889.graph_c0
Biological Process: cellular response to nitrogen levels (GO:0043562);	5	c185844.graph_c1;c177042.graph_c0;c183169.graph_c0;c171035.graph_c1;c171724.graph_c0
Biological Process: cellular response to nitrogen starvation (GO:0006995);	12	c189007.graph_c0;c137011.graph_c0;c309183.graph_c0;c99888.graph_c0;c91587.graph_c0;c168414.graph_c0;c352916.graph_c0;c270276.graph_c0;c185593.graph_c0;c190263.graph_c0;c198915.graph_c0;c208018.graph_c0
Biological Process: cellular response to nutrient (GO:0031670);	1	c212940.graph_c0
Biological Process: cellular response to organic substance (GO:0071310);	1	c193253.graph_c1
Biological Process: cellular response to osmotic stress (GO:0071470);	1	c336943.graph_c0
Biological Process: cellular response to oxidative stress (GO:0034599);	54	c315147.graph_c0;c309018.graph_c0;c203418.graph_c1;c153153.graph_c0;c179545.graph_c1;c176737.graph_c0;c244676.graph_c0;c157937.graph_c0;c206556.graph_c0;c237864.graph_c0;c116990.graph_c1;c177608.graph_c0;c136913.graph_c1;c181650.graph_c0;c77007.graph_c0;c183066.graph_c0;c207213.graph_c0;c197157.graph_c2;c65775.graph_c0;c143937.graph_c0;c233208.graph_c0;c212426.graph_c0;c34826.graph_c0;c153216.gra…
Biological Process: cellular response to oxygen-containing compound (GO:1901701);	1	c168355.graph_c0
Biological Process: cellular response to phosphate starvation (GO:0016036);	22	c133287.graph_c0;c69185.graph_c1;c232809.graph_c0;c69185.graph_c0;c262253.graph_c0;c177920.graph_c1;c176908.graph_c0;c352916.graph_c0;c45866.graph_c0;c241191.graph_c0;c185785.graph_c0;c202297.graph_c0;c197263.graph_c3;c197147.graph_c0;c281682.graph_c0;c244498.graph_c0;c216061.graph_c0;c214873.graph_c0;c217149.graph_c0;c196852.graph_c0;c184923.graph_c1;c319310.graph_c0
Biological Process: cellular response to potassium ion starvation (GO:0051365);	1	c300295.graph_c0
Biological Process: cellular response to redox state (GO:0071461);	1	c183112.graph_c1
Biological Process: cellular response to salicylic acid stimulus (GO:0071446);	2	c94367.graph_c0;c199590.graph_c0
Biological Process: cellular response to salt stress (GO:0071472);	2	c323908.graph_c0;c144355.graph_c0
Biological Process: cellular response to starvation (GO:0009267);	8	c212940.graph_c0;c357929.graph_c0;c183061.graph_c0;c331620.graph_c0;c240202.graph_c0;c242634.graph_c0;c242176.graph_c0;c200293.graph_c1
Biological Process: cellular response to stimulus (GO:0051716);	8	c353625.graph_c0;c203855.graph_c0;c256411.graph_c0;c263918.graph_c0;c321320.graph_c0;c202730.graph_c0;c207075.graph_c0;c189469.graph_c0
Biological Process: cellular response to stress (GO:0033554);	13	c132092.graph_c0;c200746.graph_c0;c122984.graph_c0;c171703.graph_c0;c208339.graph_c0;c253451.graph_c0;c191285.graph_c0;c231319.graph_c0;c195785.graph_c1;c200746.graph_c2;c188267.graph_c1;c80024.graph_c0;c187813.graph_c0
Biological Process: cellular response to sucrose stimulus (GO:0071329);	2	c217149.graph_c0;c45866.graph_c0
Biological Process: cellular response to sulfate starvation (GO:0009970);	1	c352916.graph_c0
Biological Process: cellular response to trehalose stimulus (GO:0071327);	1	c124713.graph_c0
Biological Process: cellular response to virus (GO:0098586);	2	c175723.graph_c1;c210065.graph_c0
Biological Process: cellular response to water deprivation (GO:0042631);	1	c323908.graph_c0
Biological Process: cellular transition metal ion homeostasis (GO:0046916);	53	c174156.graph_c1;c92126.graph_c0;c188284.graph_c0;c271248.graph_c0;c220345.graph_c0;c188828.graph_c0;c154408.graph_c0;c56873.graph_c0;c77658.graph_c0;c185665.graph_c0;c103930.graph_c0;c188198.graph_c0;c156604.graph_c0;c168166.graph_c0;c144371.graph_c0;c194818.graph_c0;c147280.graph_c0;c188733.graph_c1;c167866.graph_c0;c198047.graph_c0;c208179.graph_c0;c185024.graph_c0;c166788.graph_c0;c203656.gra…
Biological Process: cellular triglyceride homeostasis (GO:0035356);	1	c328385.graph_c0
Biological Process: cellular water homeostasis (GO:0009992);	36	c205003.graph_c0;c177792.graph_c0;c61382.graph_c0;c207523.graph_c0;c312529.graph_c0;c201470.graph_c1;c170241.graph_c0;c154894.graph_c1;c151498.graph_c0;c84735.graph_c0;c164065.graph_c0;c148250.graph_c1;c211461.graph_c0;c139465.graph_c0;c148860.graph_c0;c99636.graph_c1;c189043.graph_c0;c182395.graph_c0;c101958.graph_c0;c193821.graph_c0;c157600.graph_c0;c151498.graph_c1;c178096.graph_c0;c270278.gra…
Biological Process: cellular zinc ion homeostasis (GO:0006882);	1	c199438.graph_c0
Biological Process: cellulose biosynthetic process (GO:0030244);	79	c185700.graph_c0;c320843.graph_c0;c280976.graph_c0;c195470.graph_c2;c299210.graph_c0;c335473.graph_c0;c239811.graph_c0;c238791.graph_c0;c190251.graph_c3;c192954.graph_c0;c209229.graph_c0;c193300.graph_c0;c61610.graph_c0;c128584.graph_c0;c242231.graph_c0;c248803.graph_c0;c175294.graph_c0;c203540.graph_c0;c199407.graph_c0;c213999.graph_c0;c297404.graph_c0;c126566.graph_c0;c232106.graph_c0;c119681.g…
Biological Process: cellulose catabolic process (GO:0030245);	34	c181221.graph_c0;c132463.graph_c0;c166252.graph_c0;c196819.graph_c1;c289836.graph_c0;c194738.graph_c1;c221941.graph_c0;c270022.graph_c0;c190342.graph_c1;c190907.graph_c0;c218011.graph_c0;c184519.graph_c0;c162040.graph_c0;c179428.graph_c0;c261719.graph_c0;c72175.graph_c1;c192488.graph_c0;c153197.graph_c1;c176716.graph_c0;c177163.graph_c0;c72175.graph_c0;c154146.graph_c0;c43541.graph_c0;c189984.gra…
Biological Process: cellulose microfibril organization (GO:0010215);	17	c91893.graph_c0;c161254.graph_c0;c202572.graph_c1;c202572.graph_c0;c191585.graph_c0;c108227.graph_c0;c187288.graph_c1;c216581.graph_c0;c200785.graph_c1;c257763.graph_c0;c197030.graph_c0;c171550.graph_c0;c181421.graph_c1;c115999.graph_c0;c195269.graph_c1;c144036.graph_c1;c196177.graph_c1
Biological Process: centromere complex assembly (GO:0034508);	3	c338018.graph_c0;c304107.graph_c0;c29695.graph_c0
Biological Process: centromeric sister chromatid cohesion (GO:0070601);	2	c109448.graph_c0;c138468.graph_c0
Biological Process: centrosome duplication (GO:0051298);	8	c202729.graph_c0;c186236.graph_c0;c203439.graph_c0;c91450.graph_c0;c198756.graph_c0;c315487.graph_c0;c133210.graph_c0;c186616.graph_c2
Biological Process: ceramide biosynthetic process (GO:0046513);	3	c257465.graph_c0;c105331.graph_c0;c183462.graph_c3
Biological Process: ceramide metabolic process (GO:0006672);	6	c191555.graph_c1;c40383.graph_c1;c191555.graph_c0;c364735.graph_c0;c328385.graph_c0;c185965.graph_c1
Biological Process: chain elongation of O-linked mannose residue (GO:0044845);	3	c198776.graph_c0;c151869.graph_c0;c334222.graph_c0
Biological Process: chaperone mediated protein folding requiring cofactor (GO:0051085);	11	c175843.graph_c0;c131105.graph_c0;c190408.graph_c0;c129723.graph_c0;c76829.graph_c0;c103164.graph_c0;c83898.graph_c0;c193952.graph_c0;c193068.graph_c0;c201025.graph_c2;c235823.graph_c0
Biological Process: chaperone-mediated protein complex assembly (GO:0051131);	12	c330221.graph_c0;c129441.graph_c0;c324880.graph_c0;c346304.graph_c0;c154768.graph_c0;c205994.graph_c0;c94742.graph_c0;c202962.graph_c0;c235823.graph_c0;c316825.graph_c0;c166829.graph_c0;c187532.graph_c1
Biological Process: chaperone-mediated protein folding (GO:0061077);	47	c184427.graph_c1;c203109.graph_c0;c213106.graph_c0;c103842.graph_c0;c167342.graph_c1;c64479.graph_c0;c167342.graph_c0;c171122.graph_c0;c196454.graph_c1;c163942.graph_c0;c153249.graph_c0;c127999.graph_c0;c107308.graph_c0;c202305.graph_c2;c64316.graph_c1;c78318.graph_c0;c170603.graph_c3;c103715.graph_c0;c185934.graph_c1;c257009.graph_c0;c242224.graph_c0;c204073.graph_c0;c69562.graph_c0;c33960.graph…
Biological Process: chaperone-mediated protein transport (GO:0072321);	1	c69892.graph_c0
Biological Process: chemotaxis (GO:0006935);	3	c300850.graph_c0;c287798.graph_c0;c309570.graph_c0
Biological Process: chemotropism (GO:0043577);	1	c143268.graph_c2
Biological Process: chiasma assembly (GO:0051026);	4	c199114.graph_c0;c285629.graph_c0;c140584.graph_c0;c177804.graph_c0
Biological Process: chitin biosynthetic process (GO:0006031);	2	c258970.graph_c0;c319813.graph_c0
Biological Process: chitin catabolic process (GO:0006032);	18	c326283.graph_c0;c319104.graph_c0;c168410.graph_c0;c180761.graph_c0;c178641.graph_c0;c230482.graph_c0;c146645.graph_c0;c193457.graph_c0;c83404.graph_c0;c201537.graph_c0;c152883.graph_c0;c76405.graph_c0;c175131.graph_c0;c83302.graph_c0;c197185.graph_c1;c83404.graph_c1;c151956.graph_c1;c146645.graph_c1
Biological Process: chloride ion homeostasis (GO:0055064);	1	c294287.graph_c0
Biological Process: chloride transmembrane transport (GO:1902476);	4	c35179.graph_c0;c201194.graph_c0;c133910.graph_c0;c186405.graph_c0
Biological Process: chloride transport (GO:0006821);	23	c218561.graph_c0;c176411.graph_c0;c328737.graph_c0;c74288.graph_c0;c47594.graph_c0;c174678.graph_c1;c299509.graph_c0;c177530.graph_c1;c113047.graph_c0;c208481.graph_c0;c174678.graph_c0;c287244.graph_c0;c193881.graph_c1;c177530.graph_c0;c113047.graph_c1;c189743.graph_c0;c174678.graph_c2;c249936.graph_c0;c242792.graph_c0;c208846.graph_c0;c294287.graph_c0;c221140.graph_c0;c189871.graph_c0
Biological Process: chlorophyll biosynthetic process (GO:0015995);	52	c195306.graph_c1;c114719.graph_c2;c227933.graph_c0;c201850.graph_c1;c145724.graph_c0;c77298.graph_c0;c123202.graph_c0;c165594.graph_c0;c157828.graph_c0;c190763.graph_c0;c185066.graph_c0;c153909.graph_c0;c105689.graph_c0;c129272.graph_c0;c215150.graph_c0;c209740.graph_c0;c132199.graph_c0;c136783.graph_c0;c114719.graph_c0;c176480.graph_c1;c193866.graph_c3;c198000.graph_c0;c175340.graph_c0;c187984.g…
Biological Process: chlorophyll catabolic process (GO:0015996);	25	c155174.graph_c1;c190789.graph_c1;c181177.graph_c0;c209308.graph_c0;c59723.graph_c0;c99673.graph_c0;c122480.graph_c1;c340041.graph_c0;c178306.graph_c0;c227871.graph_c0;c198564.graph_c2;c64709.graph_c0;c201720.graph_c1;c207684.graph_c0;c84109.graph_c0;c190006.graph_c1;c205362.graph_c0;c192447.graph_c0;c184965.graph_c0;c122480.graph_c0;c72353.graph_c0;c192349.graph_c0;c102846.graph_c0;c72028.graph_…
Biological Process: chlorophyll cycle (GO:0033354);	2	c198657.graph_c0;c93013.graph_c0
Biological Process: chlorophyll metabolic process (GO:0015994);	8	c201942.graph_c2;c194519.graph_c0;c80241.graph_c0;c195320.graph_c0;c59341.graph_c0;c62088.graph_c0;c55559.graph_c0;c61043.graph_c0
Biological Process: chloroplast RNA modification (GO:1900865);	5	c204602.graph_c0;c189823.graph_c0;c215377.graph_c0;c183571.graph_c2;c297667.graph_c0
Biological Process: chloroplast RNA processing (GO:0031425);	5	c197263.graph_c3;c76104.graph_c0;c158427.graph_c0;c172442.graph_c0;c232809.graph_c0
Biological Process: chloroplast accumulation movement (GO:0009904);	18	c227565.graph_c0;c133795.graph_c0;c88562.graph_c1;c144688.graph_c0;c220604.graph_c0;c202843.graph_c1;c62368.graph_c0;c198894.graph_c2;c160498.graph_c0;c217289.graph_c0;c103511.graph_c0;c169469.graph_c0;c202063.graph_c0;c123476.graph_c0;c145318.graph_c0;c298772.graph_c0;c135959.graph_c1;c88562.graph_c0
Biological Process: chloroplast avoidance movement (GO:0009903);	14	c202843.graph_c1;c202063.graph_c0;c123476.graph_c0;c169469.graph_c0;c103511.graph_c0;c220604.graph_c0;c88562.graph_c0;c298772.graph_c0;c135959.graph_c1;c145318.graph_c0;c160498.graph_c0;c227565.graph_c0;c144688.graph_c0;c88562.graph_c1
Biological Process: chloroplast fission (GO:0010020);	15	c186158.graph_c0;c210065.graph_c0;c175271.graph_c0;c197602.graph_c1;c187450.graph_c1;c175723.graph_c1;c76539.graph_c0;c159264.graph_c0;c149454.graph_c1;c149454.graph_c0;c165154.graph_c0;c241373.graph_c0;c223301.graph_c0;c261130.graph_c0;c181690.graph_c0
Biological Process: chloroplast mRNA modification (GO:1900871);	2	c176461.graph_c0;c2776.graph_c0
Biological Process: chloroplast mRNA processing (GO:0010239);	6	c295733.graph_c0;c187658.graph_c0;c162282.graph_c0;c267156.graph_c0;c217869.graph_c0;c71741.graph_c0
Biological Process: chloroplast organization (GO:0009658);	72	c190091.graph_c1;c225240.graph_c0;c195313.graph_c0;c214908.graph_c0;c213679.graph_c0;c191427.graph_c0;c201486.graph_c1;c130674.graph_c0;c206629.graph_c0;c76104.graph_c0;c80788.graph_c0;c193949.graph_c0;c177795.graph_c0;c224427.graph_c0;c68847.graph_c0;c116556.graph_c0;c82681.graph_c0;c206266.graph_c0;c219382.graph_c0;c195675.graph_c1;c214261.graph_c0;c321802.graph_c0;c162282.graph_c0;c180099.grap…
Biological Process: chloroplast relocation (GO:0009902);	8	c207835.graph_c0;c245826.graph_c0;c159264.graph_c0;c111276.graph_c0;c132571.graph_c0;c208958.graph_c0;c167432.graph_c0;c305560.graph_c0
Biological Process: chloroplast-nucleus signaling pathway (GO:0010019);	2	c86713.graph_c0;c203475.graph_c3
Biological Process: chlororespiration (GO:0010478);	1	c167406.graph_c0
Biological Process: cholesterol biosynthetic process (GO:0006695);	2	c197421.graph_c0;c318758.graph_c0
Biological Process: choline transport (GO:0015871);	4	c167540.graph_c0;c234473.graph_c0;c199918.graph_c0;c167540.graph_c2
Biological Process: chorismate biosynthetic process (GO:0009423);	15	c183093.graph_c0;c333608.graph_c0;c152933.graph_c0;c202833.graph_c2;c147720.graph_c0;c194780.graph_c2;c143668.graph_c0;c211389.graph_c0;c370747.graph_c0;c209591.graph_c0;c202270.graph_c2;c236908.graph_c0;c177554.graph_c0;c194756.graph_c2;c18963.graph_c0
Biological Process: chorismate metabolic process (GO:0046417);	7	c188910.graph_c2;c183644.graph_c0;c261875.graph_c0;c60564.graph_c0;c297064.graph_c0;c141790.graph_c0;c61591.graph_c0
Biological Process: chromatin assembly (GO:0031497);	1	c74599.graph_c0
Biological Process: chromatin assembly or disassembly (GO:0006333);	18	c327780.graph_c0;c249012.graph_c0;c184699.graph_c0;c307677.graph_c0;c256394.graph_c0;c192302.graph_c0;c159128.graph_c0;c263612.graph_c0;c231640.graph_c0;c260088.graph_c0;c336888.graph_c0;c315995.graph_c0;c311481.graph_c0;c268551.graph_c0;c237896.graph_c0;c293455.graph_c0;c274263.graph_c0;c325199.graph_c0
Biological Process: chromatin organization (GO:0006325);	5	c78318.graph_c0;c263438.graph_c0;c103842.graph_c0;c182030.graph_c0;c326340.graph_c0
Biological Process: chromatin organization involved in regulation of transcription (GO:0034401);	1	c235651.graph_c0
Biological Process: chromatin remodeling (GO:0006338);	27	c223043.graph_c0;c292872.graph_c0;c328997.graph_c0;c252517.graph_c0;c194896.graph_c2;c299868.graph_c0;c178923.graph_c0;c170071.graph_c0;c185985.graph_c0;c224803.graph_c0;c288414.graph_c0;c196797.graph_c1;c197219.graph_c0;c158313.graph_c0;c6574.graph_c0;c117935.graph_c1;c187242.graph_c0;c170695.graph_c0;c272757.graph_c0;c255360.graph_c0;c181105.graph_c0;c156585.graph_c0;c311481.graph_c0;c224078.gr…
Biological Process: chromatin silencing (GO:0006342);	15	c177207.graph_c1;c90127.graph_c0;c79283.graph_c0;c182824.graph_c1;c205980.graph_c0;c89696.graph_c0;c233365.graph_c0;c70008.graph_c0;c192212.graph_c0;c157015.graph_c0;c188639.graph_c0;c337677.graph_c0;c187316.graph_c1;c194031.graph_c1;c213924.graph_c0
Biological Process: chromatin silencing at centromere (GO:0030702);	3	c343107.graph_c0;c349186.graph_c0;c224803.graph_c0
Biological Process: chromatin silencing at centromere outer repeat region (GO:1990141);	1	c310274.graph_c0
Biological Process: chromatin silencing at rDNA (GO:0000183);	1	c311481.graph_c0
Biological Process: chromatin silencing at silent mating-type cassette (GO:0030466);	5	c310274.graph_c0;c293455.graph_c0;c343107.graph_c0;c224803.graph_c0;c80816.graph_c0
Biological Process: chromatin silencing at telomere (GO:0006348);	6	c343107.graph_c0;c310274.graph_c0;c315565.graph_c0;c281337.graph_c0;c237755.graph_c0;c330982.graph_c0
Biological Process: chromatin silencing by small RNA (GO:0031048);	2	c343107.graph_c0;c233884.graph_c0
Biological Process: chromosome organization (GO:0051276);	14	c247219.graph_c0;c189970.graph_c0;c86919.graph_c0;c284612.graph_c0;c199708.graph_c0;c194066.graph_c0;c190082.graph_c0;c70022.graph_c0;c173429.graph_c0;c365678.graph_c0;c188672.graph_c1;c5615.graph_c0;c69285.graph_c0;c221950.graph_c0
Biological Process: chromosome organization involved in meiotic cell cycle (GO:0070192);	3	c185352.graph_c0;c189284.graph_c0;c258987.graph_c0
Biological Process: chromosome segregation (GO:0007059);	21	c185039.graph_c1;c182847.graph_c0;c164862.graph_c0;c198950.graph_c0;c190787.graph_c0;c108720.graph_c0;c329000.graph_c0;c247365.graph_c0;c274461.graph_c0;c299868.graph_c0;c108720.graph_c2;c203498.graph_c1;c236159.graph_c0;c217173.graph_c0;c186834.graph_c1;c252517.graph_c0;c114383.graph_c0;c258591.graph_c0;c223043.graph_c0;c96016.graph_c0;c32041.graph_c0
Biological Process: chromosome separation (GO:0051304);	4	c238086.graph_c0;c198748.graph_c0;c165736.graph_c0;c142686.graph_c0
Biological Process: chronological cell aging (GO:0001300);	6	c356355.graph_c0;c328149.graph_c0;c157937.graph_c0;c204339.graph_c0;c3267.graph_c0;c344044.graph_c0
Biological Process: cilium movement (GO:0003341);	1	c352334.graph_c0
Biological Process: cinnamic acid biosynthetic process (GO:0009800);	17	c191196.graph_c1;c165740.graph_c1;c347046.graph_c0;c299668.graph_c0;c62542.graph_c0;c224871.graph_c0;c197127.graph_c0;c165740.graph_c3;c104449.graph_c0;c165740.graph_c0;c198260.graph_c5;c140484.graph_c0;c118780.graph_c0;c198260.graph_c1;c95233.graph_c0;c118780.graph_c1;c167654.graph_c0
Biological Process: circadian regulation of calcium ion oscillation (GO:0010617);	2	c158313.graph_c0;c6574.graph_c0
Biological Process: circadian regulation of gene expression (GO:0032922);	4	c250679.graph_c0;c200121.graph_c0;c2462.graph_c0;c170787.graph_c0
Biological Process: circadian rhythm (GO:0007623);	9	c259611.graph_c0;c191169.graph_c0;c163768.graph_c0;c143448.graph_c0;c195928.graph_c0;c257006.graph_c0;c176161.graph_c0;c184923.graph_c1;c42491.graph_c0
Biological Process: citrate metabolic process (GO:0006101);	4	c172403.graph_c1;c118354.graph_c0;c262688.graph_c0;c196193.graph_c0
Biological Process: citrate transport (GO:0015746);	3	c171780.graph_c2;c171780.graph_c1;c197967.graph_c2
Biological Process: clathrin coat assembly (GO:0048268);	21	c304353.graph_c0;c198676.graph_c1;c191679.graph_c0;c206179.graph_c0;c196071.graph_c0;c101280.graph_c0;c107924.graph_c0;c322015.graph_c0;c131655.graph_c0;c203375.graph_c2;c112434.graph_c0;c235669.graph_c0;c138062.graph_c0;c154290.graph_c0;c167151.graph_c0;c138062.graph_c1;c312789.graph_c0;c107924.graph_c1;c255085.graph_c0;c154235.graph_c0;c73246.graph_c1
Biological Process: clathrin-dependent endocytosis (GO:0072583);	7	c130398.graph_c0;c167699.graph_c0;c203662.graph_c0;c216013.graph_c0;c190393.graph_c0;c176609.graph_c0;c59549.graph_c0
Biological Process: cleavage in ITS2 between 5.8S rRNA and LSU-rRNA of tricistronic rRNA transcript (SSU-rRNA, 5.8S rRNA, LSU-rRNA) (GO:0000448);	4	c193613.graph_c0;c189916.graph_c0;c193046.graph_c0;c165548.graph_c0
Biological Process: cleavage involved in rRNA processing (GO:0000469);	11	c170890.graph_c0;c272988.graph_c0;c171565.graph_c0;c223939.graph_c0;c245288.graph_c0;c136945.graph_c0;c182952.graph_c0;c64730.graph_c0;c197624.graph_c0;c67481.graph_c1;c137677.graph_c0
Biological Process: co-translational protein modification (GO:0043686);	2	c208023.graph_c0;c199802.graph_c0
Biological Process: cobalamin biosynthetic process (GO:0009236);	2	c68496.graph_c0;c191777.graph_c0
Biological Process: coenzyme A biosynthetic process (GO:0015937);	7	c197523.graph_c2;c199280.graph_c0;c324069.graph_c0;c191259.graph_c0;c217765.graph_c0;c187972.graph_c0;c217167.graph_c0
Biological Process: coenzyme A metabolic process (GO:0015936);	2	c198217.graph_c2;c303907.graph_c0
Biological Process: coenzyme A transmembrane transport (GO:0035349);	2	c217973.graph_c0;c201156.graph_c2
Biological Process: cofactor biosynthetic process (GO:0051188);	1	c202151.graph_c0
Biological Process: cold acclimation (GO:0009631);	11	c78807.graph_c0;c141585.graph_c0;c204403.graph_c0;c108411.graph_c0;c76145.graph_c1;c137570.graph_c0;c121691.graph_c0;c65775.graph_c0;c198078.graph_c0;c164446.graph_c0;c137570.graph_c1
Biological Process: conjugation with cellular fusion (GO:0000747);	2	c274582.graph_c0;c103842.graph_c0
Biological Process: conversion of methionyl-tRNA to N-formyl-methionyl-tRNA (GO:0071951);	1	c184606.graph_c1
Biological Process: copper ion export (GO:0060003);	1	c187714.graph_c0
Biological Process: copper ion import (GO:0015677);	1	c257018.graph_c0
Biological Process: copper ion transmembrane transport (GO:0035434);	12	c150333.graph_c0;c196034.graph_c0;c248025.graph_c0;c248398.graph_c0;c286376.graph_c0;c200723.graph_c5;c204532.graph_c0;c184960.graph_c2;c193416.graph_c1;c257018.graph_c0;c275077.graph_c0;c30474.graph_c0
Biological Process: copper ion transport (GO:0006825);	9	c203959.graph_c0;c192700.graph_c0;c211025.graph_c0;c177311.graph_c2;c190669.graph_c0;c187714.graph_c1;c147051.graph_c0;c196123.graph_c0;c174156.graph_c1
Biological Process: cortical cytoskeleton organization (GO:0030865);	5	c127539.graph_c0;c72875.graph_c0;c191364.graph_c1;c347119.graph_c0;c191364.graph_c2
Biological Process: cortical microtubule organization (GO:0043622);	4	c301648.graph_c0;c186236.graph_c0;c187532.graph_c1;c181952.graph_c0
Biological Process: cotyledon development (GO:0048825);	10	c102893.graph_c0;c181386.graph_c1;c230845.graph_c0;c200953.graph_c0;c198893.graph_c0;c72531.graph_c0;c131973.graph_c0;c220177.graph_c0;c181386.graph_c0;c118510.graph_c0
Biological Process: cotyledon morphogenesis (GO:0048826);	3	c252907.graph_c0;c193234.graph_c0;c325154.graph_c0
Biological Process: cotyledon vascular tissue pattern formation (GO:0010588);	7	c176298.graph_c2;c137554.graph_c0;c173179.graph_c1;c201333.graph_c0;c197016.graph_c0;c200014.graph_c2;c133871.graph_c0
Biological Process: coumarin biosynthetic process (GO:0009805);	3	c110763.graph_c0;c227293.graph_c0;c277103.graph_c0
Biological Process: covalent chromatin modification (GO:0016569);	1	c177809.graph_c4
Biological Process: cristae formation (GO:0042407);	11	c169352.graph_c0;c3413.graph_c1;c2740.graph_c0;c340366.graph_c0;c171571.graph_c0;c77139.graph_c0;c79860.graph_c0;c202929.graph_c0;c214867.graph_c0;c108990.graph_c0;c153948.graph_c1
Biological Process: cuticle development (GO:0042335);	8	c144847.graph_c0;c205204.graph_c0;c315399.graph_c0;c185899.graph_c1;c202074.graph_c0;c160850.graph_c0;c251884.graph_c0;c202074.graph_c1
Biological Process: cuticle hydrocarbon biosynthetic process (GO:0006723);	2	c202509.graph_c0;c141894.graph_c0
Biological Process: cutin biosynthetic process (GO:0010143);	26	c72095.graph_c0;c157084.graph_c0;c175383.graph_c0;c173995.graph_c2;c321936.graph_c0;c188926.graph_c0;c223817.graph_c0;c197851.graph_c0;c196402.graph_c3;c338522.graph_c0;c128362.graph_c0;c145078.graph_c0;c298998.graph_c0;c166776.graph_c0;c197626.graph_c0;c309224.graph_c0;c126193.graph_c0;c236993.graph_c0;c179329.graph_c0;c200673.graph_c2;c19386.graph_c0;c190042.graph_c0;c145078.graph_c1;c190042.gr…
Biological Process: cutin transport (GO:0080051);	2	c200014.graph_c2;c137554.graph_c0
Biological Process: cyanate catabolic process (GO:0009440);	2	c76649.graph_c0;c195596.graph_c1
Biological Process: cyanide catabolic process (GO:0019500);	6	c186365.graph_c0;c195543.graph_c0;c63595.graph_c0;c189358.graph_c1;c162590.graph_c0;c177737.graph_c0
Biological Process: cyanide metabolic process (GO:0019499);	1	c194516.graph_c0
Biological Process: cyclic nucleotide biosynthetic process (GO:0009190);	1	c300364.graph_c0
Biological Process: cyclic threonylcarbamoyladenosine biosynthetic process (GO:0061504);	2	c220908.graph_c0;c261726.graph_c0
Biological Process: cysteine biosynthetic process (GO:0019344);	6	c160897.graph_c1;c160897.graph_c0;c313154.graph_c0;c177737.graph_c0;c313247.graph_c0;c300057.graph_c0
Biological Process: cysteine biosynthetic process from serine (GO:0006535);	30	c179853.graph_c1;c203312.graph_c0;c232091.graph_c0;c151662.graph_c0;c187867.graph_c0;c179276.graph_c0;c200129.graph_c0;c71255.graph_c0;c297681.graph_c0;c62925.graph_c0;c180524.graph_c2;c140189.graph_c1;c175241.graph_c1;c63595.graph_c0;c189358.graph_c1;c179076.graph_c0;c195543.graph_c0;c164579.graph_c0;c140189.graph_c0;c85386.graph_c0;c186365.graph_c0;c309160.graph_c0;c187263.graph_c1;c162590.grap…
Biological Process: cysteine biosynthetic process via cystathionine (GO:0019343);	2	c297681.graph_c0;c245774.graph_c0
Biological Process: cysteine metabolic process (GO:0006534);	2	c75290.graph_c0;c192778.graph_c0
Biological Process: cysteinyl-tRNA aminoacylation (GO:0006423);	10	c79860.graph_c0;c234433.graph_c0;c202076.graph_c0;c108990.graph_c0;c214867.graph_c0;c2740.graph_c0;c156052.graph_c0;c191709.graph_c1;c339241.graph_c0;c138841.graph_c0
Biological Process: cytidine deamination (GO:0009972);	2	c190372.graph_c0;c216671.graph_c0
Biological Process: cytidine to uridine editing (GO:0016554);	1	c183571.graph_c2
Biological Process: cytochrome b6f complex assembly (GO:0010190);	11	c100075.graph_c1;c173939.graph_c0;c134187.graph_c0;c64667.graph_c0;c15329.graph_c0;c100075.graph_c0;c181120.graph_c0;c224427.graph_c0;c198546.graph_c0;c199146.graph_c1;c135030.graph_c0
Biological Process: cytochrome complex assembly (GO:0017004);	14	c206519.graph_c0;c201418.graph_c0;c178166.graph_c0;c339038.graph_c0;c191996.graph_c0;c187226.graph_c2;c312855.graph_c0;c304076.graph_c0;c140435.graph_c0;c188602.graph_c0;c190006.graph_c1;c184365.graph_c1;c174422.graph_c2;c196675.graph_c0
Biological Process: cytokinesis (GO:0000910);	16	c153730.graph_c0;c160890.graph_c0;c185720.graph_c0;c203026.graph_c0;c195667.graph_c4;c202840.graph_c0;c163514.graph_c0;c189752.graph_c0;c331225.graph_c0;c129257.graph_c0;c184380.graph_c0;c195667.graph_c3;c160890.graph_c1;c185719.graph_c0;c156867.graph_c0;c198723.graph_c1
Biological Process: cytokinesis by cell plate formation (GO:0000911);	16	c299815.graph_c0;c202695.graph_c0;c230623.graph_c0;c192237.graph_c0;c67699.graph_c1;c157441.graph_c0;c150260.graph_c0;c155162.graph_c0;c197722.graph_c1;c371276.graph_c0;c196113.graph_c1;c196172.graph_c0;c181952.graph_c0;c189001.graph_c0;c60599.graph_c0;c200468.graph_c1
Biological Process: cytokinin biosynthetic process (GO:0009691);	16	c311157.graph_c0;c64535.graph_c0;c118837.graph_c0;c81524.graph_c0;c153069.graph_c0;c181484.graph_c0;c69817.graph_c0;c185858.graph_c0;c193119.graph_c2;c194213.graph_c0;c157757.graph_c0;c165763.graph_c1;c199826.graph_c1;c65183.graph_c0;c193057.graph_c0;c213220.graph_c0
Biological Process: cytokinin metabolic process (GO:0009690);	9	c189515.graph_c2;c189515.graph_c0;c176331.graph_c0;c148411.graph_c1;c264569.graph_c0;c187676.graph_c1;c187676.graph_c2;c189515.graph_c3;c69455.graph_c0
Biological Process: cytokinin-activated signaling pathway (GO:0009736);	16	c119404.graph_c0;c336206.graph_c0;c156195.graph_c0;c205476.graph_c0;c134093.graph_c0;c109616.graph_c0;c202941.graph_c0;c253450.graph_c0;c331155.graph_c0;c120892.graph_c0;c213994.graph_c0;c183258.graph_c1;c237492.graph_c0;c216925.graph_c0;c237705.graph_c0;c155414.graph_c0
Biological Process: cytoplasmic mRNA processing body assembly (GO:0033962);	9	c202120.graph_c0;c145322.graph_c0;c191839.graph_c0;c45942.graph_c0;c141550.graph_c0;c130759.graph_c0;c194687.graph_c0;c234466.graph_c0;c269908.graph_c0
Biological Process: cytoplasmic microtubule organization (GO:0031122);	38	c150484.graph_c3;c202837.graph_c1;c157971.graph_c0;c150484.graph_c1;c203439.graph_c0;c91450.graph_c0;c315487.graph_c0;c223324.graph_c0;c200729.graph_c0;c188728.graph_c0;c220696.graph_c0;c130159.graph_c0;c202729.graph_c0;c237388.graph_c0;c211065.graph_c0;c113795.graph_c1;c191471.graph_c0;c165178.graph_c0;c367456.graph_c0;c255704.graph_c0;c221324.graph_c0;c197042.graph_c0;c189875.graph_c0;c14238.gr…
Biological Process: cytoplasmic sequestering of protein (GO:0051220);	1	c330234.graph_c0
Biological Process: cytoplasmic translation (GO:0002181);	92	c167603.graph_c1;c203906.graph_c0;c303873.graph_c0;c142337.graph_c0;c84021.graph_c1;c247954.graph_c0;c101589.graph_c0;c203960.graph_c0;c255487.graph_c0;c64634.graph_c0;c96317.graph_c0;c156010.graph_c0;c65327.graph_c0;c195458.graph_c0;c2618.graph_c0;c141764.graph_c0;c301301.graph_c0;c99521.graph_c1;c206347.graph_c0;c234595.graph_c0;c84956.graph_c0;c263496.graph_c0;c76842.graph_c0;c145472.graph_c0;…
Biological Process: cytoplasmic translational elongation (GO:0002182);	2	c219053.graph_c0;c300894.graph_c0
Biological Process: cytoplasmic translational initiation (GO:0002183);	4	c365628.graph_c0;c194842.graph_c0;c248286.graph_c0;c227241.graph_c0
Biological Process: cytoplasmic translational termination (GO:0002184);	8	c308771.graph_c0;c308778.graph_c0;c175614.graph_c0;c129764.graph_c1;c190091.graph_c1;c119456.graph_c0;c191828.graph_c2;c201749.graph_c1
Biological Process: cytoskeleton organization (GO:0007010);	17	c330422.graph_c0;c69755.graph_c0;c168215.graph_c0;c189073.graph_c0;c202569.graph_c1;c169370.graph_c0;c180382.graph_c3;c78099.graph_c0;c178163.graph_c0;c253678.graph_c0;c186938.graph_c1;c189810.graph_c3;c38535.graph_c0;c195439.graph_c0;c296071.graph_c0;c200057.graph_c0;c58961.graph_c0
Biological Process: cytoskeleton-dependent intracellular transport (GO:0030705);	1	c201921.graph_c0
Biological Process: dGTP catabolic process (GO:0006203);	4	c190953.graph_c0;c156416.graph_c0;c220777.graph_c0;c200361.graph_c3
Biological Process: dTDP biosynthetic process (GO:0006233);	2	c44458.graph_c0;c174723.graph_c0
Biological Process: dTDP-rhamnose biosynthetic process (GO:0019305);	1	c160966.graph_c0
Biological Process: dTMP biosynthetic process (GO:0006231);	3	c71055.graph_c0;c202216.graph_c0;c190329.graph_c2
Biological Process: dTTP biosynthetic process (GO:0006235);	1	c44458.graph_c0
Biological Process: dUDP biosynthetic process (GO:0006227);	1	c44458.graph_c0
Biological Process: dUMP biosynthetic process (GO:0006226);	1	c318918.graph_c0
Biological Process: dUTP catabolic process (GO:0046081);	1	c318918.graph_c0
Biological Process: dUTP metabolic process (GO:0046080);	2	c144503.graph_c0;c188929.graph_c2
Biological Process: de-etiolation (GO:0009704);	3	c153072.graph_c0;c256634.graph_c0;c64822.graph_c0
Biological Process: deadenylation-dependent decapping of nuclear-transcribed mRNA (GO:0000290);	11	c95876.graph_c0;c238891.graph_c0;c193977.graph_c1;c202120.graph_c0;c197367.graph_c0;c141550.graph_c0;c193014.graph_c1;c212940.graph_c0;c213944.graph_c0;c234466.graph_c0;c100701.graph_c0
Biological Process: deadenylation-independent decapping of nuclear-transcribed mRNA (GO:0031087);	4	c238891.graph_c0;c168658.graph_c0;c100701.graph_c0;c193014.graph_c1
Biological Process: defense response (GO:0006952);	124	c207618.graph_c0;c130120.graph_c0;c68414.graph_c0;c230482.graph_c0;c195641.graph_c0;c73555.graph_c0;c161949.graph_c0;c139534.graph_c0;c130544.graph_c0;c92764.graph_c0;c235202.graph_c0;c233357.graph_c0;c21735.graph_c0;c159221.graph_c0;c86207.graph_c0;c203596.graph_c0;c166473.graph_c0;c225177.graph_c0;c155302.graph_c0;c161609.graph_c0;c168841.graph_c0;c281331.graph_c0;c112507.graph_c0;c185216.graph…
Biological Process: defense response by callose deposition (GO:0052542);	1	c203232.graph_c0
Biological Process: defense response by callose deposition in cell wall (GO:0052544);	4	c70934.graph_c0;c18391.graph_c0;c316732.graph_c0;c147987.graph_c0
Biological Process: defense response signaling pathway, resistance gene-dependent (GO:0009870);	1	c239728.graph_c0
Biological Process: defense response signaling pathway, resistance gene-independent (GO:0010204);	3	c239728.graph_c0;c181048.graph_c0;c105728.graph_c0
Biological Process: defense response to Gram-negative bacterium (GO:0050829);	2	c69837.graph_c0;c179027.graph_c0
Biological Process: defense response to bacterium (GO:0042742);	59	c195523.graph_c0;c183366.graph_c0;c207840.graph_c0;c250530.graph_c0;c142056.graph_c0;c203162.graph_c0;c202621.graph_c0;c260454.graph_c0;c199407.graph_c0;c141787.graph_c0;c298998.graph_c0;c310790.graph_c0;c45866.graph_c0;c269804.graph_c0;c32764.graph_c0;c316626.graph_c0;c191767.graph_c0;c239728.graph_c0;c177795.graph_c0;c198567.graph_c0;c170330.graph_c0;c185364.graph_c0;c277536.graph_c0;c181793.gr…
Biological Process: defense response to bacterium, incompatible interaction (GO:0009816);	16	c101133.graph_c2;c316732.graph_c0;c219466.graph_c0;c267138.graph_c0;c198903.graph_c0;c168571.graph_c0;c205994.graph_c0;c177612.graph_c1;c198564.graph_c2;c18391.graph_c0;c70934.graph_c0;c147987.graph_c0;c4935.graph_c0;c217120.graph_c0;c124713.graph_c0;c168571.graph_c1
Biological Process: defense response to fungus (GO:0050832);	41	c170458.graph_c1;c211444.graph_c0;c18391.graph_c0;c304995.graph_c0;c186620.graph_c0;c228570.graph_c0;c76856.graph_c0;c69837.graph_c0;c196841.graph_c0;c210187.graph_c0;c143273.graph_c0;c207137.graph_c0;c222048.graph_c0;c203462.graph_c0;c227340.graph_c0;c161466.graph_c0;c316732.graph_c0;c201766.graph_c0;c202701.graph_c0;c339530.graph_c0;c258462.graph_c0;c144824.graph_c0;c157456.graph_c0;c218767.gra…
Biological Process: defense response to fungus, incompatible interaction (GO:0009817);	17	c219466.graph_c0;c119456.graph_c0;c98094.graph_c0;c163123.graph_c0;c260454.graph_c0;c190091.graph_c1;c190968.graph_c0;c192341.graph_c0;c209706.graph_c0;c197684.graph_c1;c199590.graph_c0;c94367.graph_c0;c86634.graph_c0;c62396.graph_c0;c186907.graph_c0;c177612.graph_c1;c32764.graph_c0
Biological Process: defense response to insect (GO:0002213);	6	c319104.graph_c0;c147987.graph_c0;c156712.graph_c0;c316732.graph_c0;c70934.graph_c0;c18391.graph_c0
Biological Process: defense response to oomycetes (GO:0002229);	3	c266297.graph_c0;c211444.graph_c0;c155702.graph_c0
Biological Process: defense response to other organism (GO:0098542);	10	c326824.graph_c0;c185312.graph_c0;c161612.graph_c0;c168355.graph_c0;c147337.graph_c1;c204820.graph_c0;c176727.graph_c0;c144056.graph_c0;c127771.graph_c0;c189402.graph_c0
Biological Process: defense response to virus (GO:0051607);	4	c201133.graph_c1;c200662.graph_c0;c329000.graph_c0;c164862.graph_c0
Biological Process: defense response, incompatible interaction (GO:0009814);	6	c241711.graph_c0;c185364.graph_c0;c178306.graph_c0;c243710.graph_c0;c102846.graph_c0;c228956.graph_c0
Biological Process: dehydro-D-arabinono-1,4-lactone biosynthetic process (GO:0070485);	1	c324995.graph_c0
Biological Process: demethylation (GO:0070988);	2	c187326.graph_c2;c175999.graph_c0
Biological Process: deoxyribonucleoside diphosphate metabolic process (GO:0009186);	3	c113494.graph_c0;c202741.graph_c1;c187000.graph_c0
Biological Process: deoxyribonucleoside monophosphate biosynthetic process (GO:0009157);	5	c193135.graph_c0;c184793.graph_c0;c153503.graph_c0;c198932.graph_c0;c73388.graph_c0
Biological Process: deoxyribonucleoside triphosphate catabolic process (GO:0009204);	4	c187489.graph_c1;c219715.graph_c0;c249528.graph_c0;c101270.graph_c0
Biological Process: deoxyribonucleotide biosynthetic process (GO:0009263);	4	c187000.graph_c0;c268145.graph_c0;c202741.graph_c1;c113494.graph_c0
Biological Process: deoxyribonucleotide catabolic process (GO:0009264);	2	c180848.graph_c0;c292888.graph_c0
Biological Process: dephosphorylation (GO:0016311);	179	c187577.graph_c0;c167755.graph_c0;c274731.graph_c0;c183923.graph_c1;c157084.graph_c0;c129077.graph_c0;c215463.graph_c0;c306550.graph_c0;c181300.graph_c1;c155011.graph_c1;c221388.graph_c0;c64319.graph_c0;c140685.graph_c0;c182313.graph_c0;c89709.graph_c1;c27046.graph_c0;c262930.graph_c0;c151275.graph_c0;c154770.graph_c0;c215958.graph_c0;c308159.graph_c0;c191314.graph_c0;c101862.graph_c0;c306468.gra…
Biological Process: dephosphorylation of RNA polymerase II C-terminal domain (GO:0070940);	8	c261339.graph_c0;c194313.graph_c1;c162406.graph_c0;c188033.graph_c0;c182208.graph_c0;c200745.graph_c0;c218904.graph_c0;c257682.graph_c0
Biological Process: detection of brassinosteroid stimulus (GO:0009729);	4	c189680.graph_c1;c133246.graph_c0;c167637.graph_c0;c195024.graph_c0
Biological Process: detection of calcium ion (GO:0005513);	1	c200456.graph_c1
Biological Process: detection of gravity (GO:0009590);	5	c273350.graph_c0;c183926.graph_c0;c60699.graph_c0;c201285.graph_c0;c201285.graph_c1
Biological Process: detection of light stimulus (GO:0009583);	1	c188816.graph_c0
Biological Process: detection of mechanical stimulus (GO:0050982);	1	c182617.graph_c1
Biological Process: detection of molecule of fungal origin (GO:0032491);	2	c32764.graph_c0;c260454.graph_c0
Biological Process: detection of nutrient (GO:0009594);	3	c181981.graph_c1;c182679.graph_c1;c191614.graph_c0
Biological Process: detection of peptidoglycan (GO:0032499);	2	c32764.graph_c0;c260454.graph_c0
Biological Process: detection of visible light (GO:0009584);	14	c133729.graph_c0;c195967.graph_c0;c141233.graph_c0;c201615.graph_c1;c126899.graph_c0;c141233.graph_c1;c109617.graph_c0;c183396.graph_c0;c192485.graph_c0;c249806.graph_c0;c133785.graph_c0;c239614.graph_c0;c202668.graph_c0;c181091.graph_c0
Biological Process: determination of dorsal identity (GO:0048263);	1	c156264.graph_c0
Biological Process: determination of dorsal/ventral asymmetry (GO:0048262);	1	c328712.graph_c0
Biological Process: detoxification of nitrogen compound (GO:0051410);	2	c186365.graph_c0;c177737.graph_c0
Biological Process: developmental growth (GO:0048589);	5	c69725.graph_c0;c227492.graph_c0;c197854.graph_c0;c193801.graph_c1;c134005.graph_c0
Biological Process: developmental growth involved in morphogenesis (GO:0060560);	1	c173683.graph_c0
Biological Process: developmental process (GO:0032502);	11	c183807.graph_c0;c298565.graph_c0;c291055.graph_c0;c201782.graph_c2;c148874.graph_c0;c99206.graph_c0;c201953.graph_c0;c263482.graph_c0;c63877.graph_c0;c118072.graph_c0;c110598.graph_c0
Biological Process: developmental process involved in reproduction (GO:0003006);	5	c181981.graph_c1;c188329.graph_c0;c202694.graph_c0;c182679.graph_c1;c191614.graph_c0
Biological Process: developmental vegetative growth (GO:0080186);	2	c201846.graph_c0;c162544.graph_c0
Biological Process: diacylglycerol biosynthetic process (GO:0006651);	3	c177039.graph_c1;c151275.graph_c0;c196205.graph_c0
Biological Process: diaminopimelate biosynthetic process (GO:0019877);	7	c211755.graph_c0;c118434.graph_c1;c173352.graph_c1;c190430.graph_c1;c219249.graph_c0;c227932.graph_c0;c161058.graph_c0
Biological Process: dicarboxylic acid transport (GO:0006835);	1	c313040.graph_c0
Biological Process: dihydrofolate biosynthetic process (GO:0006761);	1	c199586.graph_c0
Biological Process: dimethylallyl diphosphate biosynthetic process (GO:0050992);	5	c198000.graph_c0;c200047.graph_c0;c104228.graph_c0;c205552.graph_c0;c211778.graph_c0
Biological Process: diterpene phytoalexin metabolic process (GO:0051501);	7	c143614.graph_c0;c126023.graph_c0;c101573.graph_c0;c188728.graph_c6;c324714.graph_c0;c206212.graph_c0;c73856.graph_c0
Biological Process: diterpene phytoalexin precursor biosynthetic process pathway (GO:0051504);	1	c324658.graph_c0
Biological Process: divalent metal ion transport (GO:0070838);	2	c217616.graph_c0;c247112.graph_c0
Biological Process: dolichol biosynthetic process (GO:0019408);	1	c128101.graph_c0
Biological Process: dolichol metabolic process (GO:0019348);	5	c315600.graph_c0;c188794.graph_c0;c332330.graph_c0;c167728.graph_c0;c239216.graph_c0
Biological Process: dolichol-linked oligosaccharide biosynthetic process (GO:0006488);	1	c217542.graph_c0
Biological Process: donor selection (GO:0007535);	1	c349186.graph_c0
Biological Process: double fertilization forming a zygote and endosperm (GO:0009567);	7	c188398.graph_c4;c188560.graph_c0;c115832.graph_c0;c179518.graph_c2;c60911.graph_c0;c190511.graph_c3;c196195.graph_c0
Biological Process: double-strand break repair (GO:0006302);	5	c179287.graph_c0;c192089.graph_c0;c171262.graph_c0;c187413.graph_c0;c178761.graph_c0
Biological Process: double-strand break repair via break-induced replication (GO:0000727);	7	c203038.graph_c1;c185781.graph_c0;c153543.graph_c0;c265790.graph_c0;c153852.graph_c0;c154294.graph_c0;c106862.graph_c0
Biological Process: double-strand break repair via homologous recombination (GO:0000724);	17	c330137.graph_c0;c72065.graph_c0;c187311.graph_c0;c196567.graph_c2;c286659.graph_c0;c183239.graph_c0;c201948.graph_c1;c186698.graph_c0;c237755.graph_c0;c169133.graph_c0;c184311.graph_c1;c199708.graph_c0;c169676.graph_c0;c189970.graph_c0;c285629.graph_c0;c101800.graph_c1;c258987.graph_c0
Biological Process: double-strand break repair via nonhomologous end joining (GO:0006303);	9	c186649.graph_c0;c190971.graph_c2;c192068.graph_c0;c267503.graph_c0;c194370.graph_c0;c203153.graph_c1;c286462.graph_c0;c165778.graph_c0;c184586.graph_c0
Biological Process: double-strand break repair via single-strand annealing, removal of nonhomologous ends (GO:0000736);	1	c297543.graph_c0
Biological Process: double-strand break repair via synthesis-dependent strand annealing (GO:0045003);	1	c281565.graph_c0
Biological Process: drug transmembrane transport (GO:0006855);	89	c204870.graph_c0;c184891.graph_c3;c146505.graph_c1;c169722.graph_c4;c199982.graph_c0;c184891.graph_c1;c148850.graph_c0;c86129.graph_c0;c173448.graph_c0;c302466.graph_c0;c144755.graph_c1;c203157.graph_c0;c198170.graph_c0;c120251.graph_c0;c242968.graph_c0;c84425.graph_c0;c183836.graph_c0;c93490.graph_c0;c268308.graph_c0;c192130.graph_c1;c329106.graph_c0;c114555.graph_c0;c101622.graph_c0;c171045.gra…
Biological Process: early endosome to Golgi transport (GO:0034498);	4	c137099.graph_c0;c2919.graph_c1;c299875.graph_c0;c298268.graph_c0
Biological Process: early endosome to late endosome transport (GO:0045022);	2	c105215.graph_c0;c190720.graph_c1
Biological Process: electron transport chain (GO:0022900);	85	c151397.graph_c0;c142096.graph_c0;c208715.graph_c0;c165803.graph_c3;c88005.graph_c0;c16278.graph_c0;c66674.graph_c0;c136873.graph_c0;c118899.graph_c0;c250300.graph_c0;c144082.graph_c0;c62511.graph_c0;c124663.graph_c0;c168353.graph_c0;c136913.graph_c0;c139837.graph_c0;c173890.graph_c0;c189515.graph_c0;c212363.graph_c0;c250495.graph_c0;c194930.graph_c0;c165921.graph_c0;c214750.graph_c0;c158165.grap…
Biological Process: embryo development (GO:0009790);	8	c203502.graph_c0;c117903.graph_c0;c258447.graph_c0;c324336.graph_c0;c188317.graph_c0;c185236.graph_c0;c175974.graph_c0;c192478.graph_c1
Biological Process: embryo development ending in seed dormancy (GO:0009793);	141	c196555.graph_c0;c197322.graph_c0;c199586.graph_c0;c236924.graph_c0;c190091.graph_c1;c191825.graph_c0;c201520.graph_c0;c190424.graph_c0;c81363.graph_c0;c176556.graph_c0;c182936.graph_c0;c28271.graph_c0;c308502.graph_c0;c133880.graph_c0;c309792.graph_c0;c184294.graph_c0;c186255.graph_c0;c178166.graph_c0;c86619.graph_c0;c65555.graph_c0;c202949.graph_c0;c142954.graph_c0;c316113.graph_c0;c76873.graph…
Biological Process: embryo sac cellularization (GO:0009558);	3	c193407.graph_c1;c175843.graph_c0;c193068.graph_c0
Biological Process: embryo sac development (GO:0009553);	28	c223939.graph_c0;c115832.graph_c0;c202402.graph_c0;c79813.graph_c0;c196195.graph_c0;c186533.graph_c0;c201712.graph_c1;c60911.graph_c0;c201689.graph_c1;c192478.graph_c1;c187648.graph_c0;c272988.graph_c0;c65555.graph_c0;c201239.graph_c0;c311451.graph_c0;c236924.graph_c0;c200912.graph_c0;c171565.graph_c0;c245288.graph_c0;c197314.graph_c2;c72065.graph_c0;c294024.graph_c0;c67481.graph_c1;c299567.graph…
Biological Process: embryonic axis specification (GO:0000578);	2	c223383.graph_c0;c179057.graph_c2
Biological Process: embryonic meristem development (GO:0048508);	1	c234177.graph_c0
Biological Process: embryonic meristem initiation (GO:0090421);	2	c103974.graph_c0;c127024.graph_c0
Biological Process: embryonic morphogenesis (GO:0048598);	1	c192157.graph_c0
Biological Process: embryonic pattern specification (GO:0009880);	5	c127024.graph_c0;c103974.graph_c0;c203109.graph_c0;c226973.graph_c0;c190420.graph_c0
Biological Process: endocytic recycling (GO:0032456);	3	c137099.graph_c0;c200210.graph_c0;c183231.graph_c1
Biological Process: endocytosis (GO:0006897);	51	c242733.graph_c0;c214360.graph_c0;c172147.graph_c0;c327178.graph_c0;c179744.graph_c0;c304942.graph_c0;c228061.graph_c0;c158473.graph_c0;c90325.graph_c0;c280533.graph_c0;c217671.graph_c0;c192417.graph_c0;c73317.graph_c0;c85016.graph_c0;c179941.graph_c0;c174087.graph_c0;c221677.graph_c0;c195778.graph_c0;c124462.graph_c0;c324196.graph_c0;c217775.graph_c0;c227136.graph_c0;c280610.graph_c0;c200042.gra…
Biological Process: endomembrane system organization (GO:0010256);	3	c142144.graph_c0;c202916.graph_c0;c138671.graph_c0
Biological Process: endonucleolytic cleavage in 5'-ETS of tricistronic rRNA transcript (SSU-rRNA, 5.8S rRNA, LSU-rRNA) (GO:0000480);	4	c223946.graph_c0;c254787.graph_c0;c321564.graph_c0;c179805.graph_c0
Biological Process: endonucleolytic cleavage in ITS1 to separate SSU-rRNA from 5.8S rRNA and LSU-rRNA from tricistronic rRNA transcript (SSU-rRNA, 5.8S rRNA, LSU-rRNA) (GO:0000447);	12	c160912.graph_c0;c93939.graph_c1;c223946.graph_c0;c203902.graph_c0;c321564.graph_c0;c232798.graph_c0;c115678.graph_c0;c254787.graph_c0;c189105.graph_c1;c179805.graph_c0;c127493.graph_c0;c157104.graph_c0
Biological Process: endonucleolytic cleavage involved in rRNA processing (GO:0000478);	1	c263438.graph_c0
Biological Process: endonucleolytic cleavage of tricistronic rRNA transcript (SSU-rRNA, 5.8S rRNA, LSU-rRNA) (GO:0000479);	8	c284536.graph_c0;c254718.graph_c0;c269157.graph_c0;c264986.graph_c0;c91923.graph_c1;c25801.graph_c0;c237568.graph_c0;c199159.graph_c0
Biological Process: endonucleolytic cleavage to generate mature 3'-end of SSU-rRNA from (SSU-rRNA, 5.8S rRNA, LSU-rRNA) (GO:0000461);	5	c160912.graph_c0;c232798.graph_c0;c157104.graph_c0;c203902.graph_c0;c127493.graph_c0
Biological Process: endonucleolytic cleavage to generate mature 5'-end of SSU-rRNA from (SSU-rRNA, 5.8S rRNA, LSU-rRNA) (GO:0000472);	4	c321564.graph_c0;c179805.graph_c0;c223946.graph_c0;c254787.graph_c0
Biological Process: endoplasmic reticulum inheritance (GO:0048309);	1	c87977.graph_c0
Biological Process: endoplasmic reticulum organization (GO:0007029);	7	c125570.graph_c0;c209998.graph_c0;c139949.graph_c0;c138894.graph_c0;c258861.graph_c0;c115619.graph_c0;c231975.graph_c0
Biological Process: endoplasmic reticulum tubular network organization (GO:0071786);	5	c232241.graph_c0;c87977.graph_c0;c220427.graph_c0;c188480.graph_c2;c218516.graph_c0
Biological Process: endoplasmic reticulum unfolded protein response (GO:0030968);	20	c62396.graph_c0;c66332.graph_c0;c192000.graph_c2;c19353.graph_c0;c179854.graph_c0;c209706.graph_c0;c255153.graph_c0;c197684.graph_c1;c224399.graph_c0;c181631.graph_c0;c265479.graph_c0;c128101.graph_c0;c246073.graph_c0;c209556.graph_c0;c192341.graph_c0;c208203.graph_c0;c194571.graph_c0;c222142.graph_c0;c186883.graph_c1;c190968.graph_c0
Biological Process: endosomal transport (GO:0016197);	8	c268140.graph_c0;c228433.graph_c0;c173222.graph_c0;c279738.graph_c0;c324049.graph_c0;c178291.graph_c0;c183434.graph_c0;c190864.graph_c0
Biological Process: endosome organization (GO:0007032);	9	c223383.graph_c0;c314844.graph_c0;c179057.graph_c2;c258997.graph_c0;c194404.graph_c1;c302397.graph_c0;c228729.graph_c0;c247780.graph_c0;c4575.graph_c0
Biological Process: endosome transport via multivesicular body sorting pathway (GO:0032509);	1	c202695.graph_c0
Biological Process: endosperm cellularization (GO:0010342);	1	c201658.graph_c0
Biological Process: endosperm development (GO:0009960);	8	c155162.graph_c0;c184294.graph_c0;c143972.graph_c0;c157441.graph_c0;c227795.graph_c0;c63136.graph_c1;c193407.graph_c1;c189648.graph_c1
Biological Process: ent-kaurene oxidation to kaurenoic acid (GO:0010241);	6	c286429.graph_c0;c284226.graph_c0;c371069.graph_c0;c304863.graph_c0;c215823.graph_c0;c196974.graph_c0
Biological Process: entrainment of circadian clock (GO:0009649);	5	c183877.graph_c0;c104499.graph_c0;c202785.graph_c0;c193466.graph_c0;c233843.graph_c0
Biological Process: enzyme active site formation via cysteine modification to L-cysteine persulfide (GO:0018192);	2	c195088.graph_c0;c19796.graph_c0
Biological Process: enzyme-directed rRNA 2'-O-methylation (GO:0000453);	3	c194737.graph_c0;c285868.graph_c0;c191983.graph_c0
Biological Process: enzyme-directed rRNA pseudouridine synthesis (GO:0000455);	7	c170146.graph_c0;c279204.graph_c0;c241168.graph_c0;c187230.graph_c1;c200784.graph_c0;c188657.graph_c2;c103535.graph_c0
Biological Process: epidermal cell fate specification (GO:0009957);	1	c167472.graph_c0
Biological Process: error-prone translesion synthesis (GO:0042276);	3	c189702.graph_c1;c254638.graph_c0;c102247.graph_c1
Biological Process: establishment of cell polarity (GO:0030010);	2	c157937.graph_c0;c203109.graph_c0
Biological Process: establishment of localization (GO:0051234);	2	c371596.graph_c0;c335353.graph_c0
Biological Process: establishment of meiotic sister chromatid cohesion (GO:0034089);	1	c72065.graph_c0
Biological Process: establishment of mitochondrion localization, microtubule-mediated (GO:0034643);	2	c3267.graph_c0;c356355.graph_c0
Biological Process: establishment of mitotic sister chromatid cohesion (GO:0034087);	2	c313165.graph_c0;c372991.graph_c0
Biological Process: establishment of mitotic spindle localization (GO:0040001);	1	c130159.graph_c0
Biological Process: establishment of mitotic spindle orientation (GO:0000132);	3	c240660.graph_c0;c321247.graph_c0;c188213.graph_c0
Biological Process: establishment of planar polarity (GO:0001736);	1	c202695.graph_c0
Biological Process: establishment of spindle pole body localization to nuclear envelope (GO:0071790);	1	c199458.graph_c2
Biological Process: establishment or maintenance of actin cytoskeleton polarity (GO:0030950);	1	c339062.graph_c0
Biological Process: establishment or maintenance of cell polarity regulating cell shape (GO:0071963);	3	c157937.graph_c0;c367456.graph_c0;c304942.graph_c0
Biological Process: establishment or maintenance of transmembrane electrochemical gradient (GO:0010248);	1	c134073.graph_c0
Biological Process: ethanol oxidation (GO:0006069);	4	c138111.graph_c0;c191276.graph_c5;c234597.graph_c0;c138111.graph_c1
Biological Process: ethanolamine metabolic process (GO:0006580);	4	c170280.graph_c0;c201081.graph_c0;c175523.graph_c0;c214715.graph_c0
Biological Process: ethylene biosynthetic process (GO:0009693);	13	c171621.graph_c0;c63549.graph_c0;c78532.graph_c0;c308438.graph_c0;c110238.graph_c0;c113565.graph_c0;c179789.graph_c0;c177206.graph_c0;c150256.graph_c0;c127167.graph_c0;c190313.graph_c3;c145540.graph_c0;c245138.graph_c0
Biological Process: ethylene-activated signaling pathway (GO:0009873);	8	c298998.graph_c0;c93298.graph_c0;c188607.graph_c0;c93298.graph_c1;c201068.graph_c1;c192247.graph_c0;c211283.graph_c0;c212274.graph_c0
Biological Process: etioplast organization (GO:0009662);	3	c118334.graph_c0;c346124.graph_c0;c1755.graph_c1
Biological Process: eukaryotic translation initiation factor 4F complex assembly (GO:0097010);	1	c341164.graph_c0
Biological Process: exit from mitosis (GO:0010458);	1	c214201.graph_c0
Biological Process: exocyst assembly (GO:0001927);	6	c187006.graph_c1;c131203.graph_c0;c196376.graph_c1;c139306.graph_c0;c202366.graph_c0;c193629.graph_c1
Biological Process: exocyst localization (GO:0051601);	10	c116924.graph_c0;c131203.graph_c0;c202366.graph_c0;c163270.graph_c0;c203338.graph_c0;c196376.graph_c1;c193629.graph_c1;c240933.graph_c0;c139306.graph_c0;c202280.graph_c1
Biological Process: exocytosis (GO:0006887);	54	c196260.graph_c1;c259433.graph_c0;c202280.graph_c1;c3997.graph_c0;c197865.graph_c3;c182670.graph_c0;c190285.graph_c0;c211474.graph_c0;c224218.graph_c0;c21512.graph_c0;c196643.graph_c1;c163270.graph_c0;c76701.graph_c0;c181543.graph_c0;c238355.graph_c0;c201089.graph_c0;c70905.graph_c1;c304648.graph_c0;c191516.graph_c2;c175029.graph_c0;c196260.graph_c0;c125312.graph_c1;c210774.graph_c0;c209018.graph…
Biological Process: exonucleolytic nuclear-transcribed mRNA catabolic process involved in deadenylation-dependent decay (GO:0043928);	7	c295302.graph_c0;c191948.graph_c0;c186843.graph_c0;c164437.graph_c0;c154316.graph_c0;c127175.graph_c0;c239026.graph_c0
Biological Process: exonucleolytic trimming to generate mature 3'-end of 5.8S rRNA from tricistronic rRNA transcript (SSU-rRNA, 5.8S rRNA, LSU-rRNA) (GO:0000467);	7	c164437.graph_c0;c154316.graph_c0;c127175.graph_c0;c239026.graph_c0;c295302.graph_c0;c191948.graph_c0;c186843.graph_c0
Biological Process: farnesol metabolic process (GO:0016487);	1	c184388.graph_c0
Biological Process: farnesyl diphosphate biosynthetic process (GO:0045337);	1	c198282.graph_c1
Biological Process: farnesyl diphosphate catabolic process (GO:0045339);	1	c232702.graph_c0
Biological Process: farnesyl diphosphate metabolic process (GO:0045338);	2	c166740.graph_c0;c174002.graph_c1
Biological Process: fatty acid beta-oxidation (GO:0006635);	26	c308603.graph_c0;c176556.graph_c0;c267542.graph_c0;c193725.graph_c1;c157239.graph_c0;c256235.graph_c0;c170988.graph_c0;c202015.graph_c1;c148180.graph_c0;c192157.graph_c0;c202102.graph_c0;c73427.graph_c0;c364312.graph_c0;c185256.graph_c0;c193725.graph_c0;c290569.graph_c0;c198772.graph_c1;c186095.graph_c0;c171111.graph_c0;c194859.graph_c1;c194859.graph_c2;c201880.graph_c0;c62086.graph_c0;c202784.gr…
Biological Process: fatty acid beta-oxidation using acyl-CoA dehydrogenase (GO:0033539);	18	c195009.graph_c0;c331732.graph_c0;c66264.graph_c0;c253863.graph_c0;c144524.graph_c0;c225038.graph_c0;c185831.graph_c0;c168912.graph_c1;c1914.graph_c0;c217876.graph_c0;c196242.graph_c0;c148180.graph_c1;c146676.graph_c0;c76582.graph_c0;c297644.graph_c0;c157055.graph_c0;c100051.graph_c1;c133428.graph_c0
Biological Process: fatty acid biosynthetic process (GO:0006633);	160	c181414.graph_c2;c178485.graph_c1;c200401.graph_c0;c180175.graph_c0;c41759.graph_c0;c194410.graph_c0;c65311.graph_c0;c193945.graph_c0;c181658.graph_c1;c193602.graph_c0;c151411.graph_c0;c206370.graph_c0;c195232.graph_c2;c171324.graph_c0;c194890.graph_c0;c255216.graph_c0;c182172.graph_c1;c158787.graph_c0;c153008.graph_c1;c186726.graph_c0;c186046.graph_c1;c202388.graph_c0;c119952.graph_c0;c74125.gra…
Biological Process: fatty acid catabolic process (GO:0009062);	1	c265313.graph_c0
Biological Process: fatty acid homeostasis (GO:0055089);	3	c175225.graph_c0;c221391.graph_c0;c192887.graph_c1
Biological Process: fatty acid metabolic process (GO:0006631);	26	c204339.graph_c0;c93324.graph_c0;c215121.graph_c0;c193789.graph_c6;c87755.graph_c0;c181676.graph_c0;c198163.graph_c1;c302087.graph_c0;c326264.graph_c0;c131814.graph_c0;c165595.graph_c1;c186061.graph_c0;c188704.graph_c0;c169065.graph_c1;c215351.graph_c0;c263908.graph_c0;c62797.graph_c0;c194819.graph_c1;c195900.graph_c0;c137587.graph_c0;c201942.graph_c2;c199454.graph_c1;c191772.graph_c0;c80241.grap…
Biological Process: fatty acid omega-oxidation (GO:0010430);	3	c175835.graph_c1;c175835.graph_c3;c195397.graph_c0
Biological Process: fatty acid oxidation (GO:0019395);	1	c298999.graph_c0
Biological Process: fatty acid transmembrane transport (GO:1902001);	3	c265313.graph_c0;c308603.graph_c0;c221830.graph_c0
Biological Process: fatty acid transport (GO:0015908);	3	c216280.graph_c0;c200014.graph_c2;c210032.graph_c0
Biological Process: fatty-acyl-CoA biosynthetic process (GO:0046949);	1	c191533.graph_c0
Biological Process: female gamete generation (GO:0007292);	2	c256272.graph_c0;c192485.graph_c1
Biological Process: female meiotic nuclear division (GO:0007143);	7	c281755.graph_c0;c301469.graph_c0;c161415.graph_c1;c201948.graph_c1;c230486.graph_c0;c200611.graph_c0;c180284.graph_c1
Biological Process: fermentation (GO:0006113);	1	c299086.graph_c0
Biological Process: ferredoxin metabolic process (GO:0006124);	1	c165921.graph_c0
Biological Process: ferric iron transport (GO:0015682);	2	c141135.graph_c0;c147656.graph_c0
Biological Process: ferrous iron transmembrane transport (GO:1903874);	2	c75843.graph_c0;c267942.graph_c0
Biological Process: filamentous growth (GO:0030447);	2	c139046.graph_c0;c321320.graph_c0
Biological Process: filamentous growth of a population of unicellular organisms in response to biotic stimulus (GO:0036180);	2	c242634.graph_c0;c242176.graph_c0
Biological Process: filamentous growth of a population of unicellular organisms in response to chemical stimulus (GO:0036171);	1	c242634.graph_c0
Biological Process: filamentous growth of a population of unicellular organisms in response to heat (GO:0036168);	1	c240660.graph_c0
Biological Process: filamentous growth of a population of unicellular organisms in response to starvation (GO:0036170);	2	c242176.graph_c0;c242634.graph_c0
Biological Process: flavin-containing compound biosynthetic process (GO:0042727);	1	c181488.graph_c0
Biological Process: flavonoid biosynthetic process (GO:0009813);	115	c276170.graph_c0;c70128.graph_c0;c88736.graph_c0;c226675.graph_c0;c62493.graph_c0;c196997.graph_c0;c195689.graph_c7;c163869.graph_c0;c312733.graph_c0;c279524.graph_c0;c209374.graph_c0;c185127.graph_c0;c174456.graph_c0;c265428.graph_c0;c65717.graph_c0;c178087.graph_c1;c203411.graph_c4;c143661.graph_c0;c198269.graph_c1;c229747.graph_c0;c209385.graph_c0;c258531.graph_c0;c64124.graph_c1;c318981.graph…
Biological Process: flavonoid glucuronidation (GO:0052696);	96	c160097.graph_c0;c238753.graph_c0;c142259.graph_c0;c65883.graph_c0;c70509.graph_c1;c62138.graph_c0;c187179.graph_c2;c76760.graph_c1;c264075.graph_c0;c58979.graph_c0;c199501.graph_c0;c205333.graph_c0;c179647.graph_c2;c309625.graph_c0;c236400.graph_c0;c179447.graph_c0;c129675.graph_c2;c224318.graph_c0;c103807.graph_c0;c216844.graph_c0;c100242.graph_c0;c211545.graph_c0;c107464.graph_c0;c191944.graph…
Biological Process: flavonoid metabolic process (GO:0009812);	34	c116135.graph_c0;c185096.graph_c0;c197817.graph_c1;c126074.graph_c0;c202468.graph_c0;c140165.graph_c0;c159895.graph_c0;c153004.graph_c0;c185813.graph_c2;c145725.graph_c0;c180994.graph_c0;c185096.graph_c1;c198478.graph_c0;c211737.graph_c0;c199543.graph_c0;c179817.graph_c2;c185813.graph_c3;c203192.graph_c1;c191579.graph_c0;c163955.graph_c1;c178479.graph_c0;c155741.graph_c0;c186079.graph_c0;c149912.…
Biological Process: flavonoid transport from endoplasmic reticulum to plant-type vacuole (GO:1903415);	3	c290983.graph_c0;c28790.graph_c0;c200466.graph_c1
Biological Process: flavonol biosynthetic process (GO:0051555);	4	c150263.graph_c0;c295984.graph_c0;c171513.graph_c1;c273874.graph_c0
Biological Process: floral meristem determinacy (GO:0010582);	2	c119099.graph_c0;c199017.graph_c0
Biological Process: floral organ abscission (GO:0010227);	6	c182030.graph_c0;c133252.graph_c0;c138052.graph_c0;c131327.graph_c0;c163021.graph_c0;c199017.graph_c0
Biological Process: floral organ development (GO:0048437);	5	c68859.graph_c0;c184096.graph_c0;c186498.graph_c3;c186498.graph_c1;c203241.graph_c1
Biological Process: floral organ morphogenesis (GO:0048444);	1	c200953.graph_c0
Biological Process: flower development (GO:0009908);	51	c108911.graph_c0;c252907.graph_c0;c205994.graph_c0;c201333.graph_c0;c70934.graph_c0;c121787.graph_c0;c147987.graph_c0;c198893.graph_c0;c198772.graph_c0;c131973.graph_c0;c84466.graph_c0;c229203.graph_c0;c190042.graph_c0;c62086.graph_c0;c208032.graph_c0;c118510.graph_c0;c330673.graph_c0;c189514.graph_c2;c195603.graph_c1;c138454.graph_c0;c82184.graph_c0;c237731.graph_c0;c191395.graph_c1;c167368.grap…
Biological Process: flower morphogenesis (GO:0048439);	1	c199017.graph_c0
Biological Process: folic acid biosynthetic process (GO:0046656);	3	c297064.graph_c0;c67831.graph_c0;c191523.graph_c0
Biological Process: folic acid transport (GO:0015884);	1	c196831.graph_c0
Biological Process: folic acid-containing compound biosynthetic process (GO:0009396);	17	c150976.graph_c0;c258612.graph_c0;c75830.graph_c0;c214643.graph_c0;c75830.graph_c1;c250988.graph_c0;c178006.graph_c2;c237673.graph_c0;c4596.graph_c0;c196304.graph_c0;c100542.graph_c0;c302991.graph_c0;c141790.graph_c0;c62998.graph_c0;c69907.graph_c0;c224567.graph_c0;c190060.graph_c0
Biological Process: folic acid-containing compound metabolic process (GO:0006760);	4	c215484.graph_c0;c149874.graph_c0;c201485.graph_c1;c175899.graph_c0
Biological Process: formaldehyde catabolic process (GO:0046294);	6	c201132.graph_c0;c62495.graph_c0;c193644.graph_c1;c324828.graph_c0;c234161.graph_c0;c273747.graph_c0
Biological Process: formate catabolic process (GO:0042183);	1	c326519.graph_c0
Biological Process: formation of animal organ boundary (GO:0010160);	1	c144755.graph_c0
Biological Process: formation of cytoplasmic translation initiation complex (GO:0001732);	1	c226748.graph_c0
Biological Process: formation of translation preinitiation complex (GO:0001731);	57	c193344.graph_c2;c258180.graph_c0;c186072.graph_c1;c200015.graph_c0;c258795.graph_c0;c310867.graph_c0;c197897.graph_c0;c202029.graph_c1;c198936.graph_c1;c254842.graph_c0;c277327.graph_c0;c200412.graph_c2;c312045.graph_c0;c108911.graph_c0;c194842.graph_c0;c90845.graph_c0;c270818.graph_c0;c64478.graph_c0;c200015.graph_c1;c184638.graph_c1;c86029.graph_c0;c148892.graph_c0;c179561.graph_c0;c125230.gra…
Biological Process: fructose 2,6-bisphosphate metabolic process (GO:0006003);	5	c181584.graph_c2;c113954.graph_c1;c113954.graph_c0;c202712.graph_c0;c142052.graph_c0
Biological Process: fructose 6-phosphate metabolic process (GO:0006002);	39	c198163.graph_c2;c193639.graph_c0;c186483.graph_c0;c202712.graph_c0;c230166.graph_c0;c93344.graph_c0;c93344.graph_c2;c73870.graph_c0;c144389.graph_c0;c7300.graph_c0;c305903.graph_c0;c163421.graph_c0;c198929.graph_c0;c201385.graph_c0;c195466.graph_c0;c200273.graph_c0;c200738.graph_c0;c144094.graph_c0;c297076.graph_c0;c189462.graph_c0;c62378.graph_c0;c192369.graph_c0;c303231.graph_c0;c176697.graph_…
Biological Process: fructose metabolic process (GO:0006000);	6	c113954.graph_c1;c142052.graph_c0;c113954.graph_c0;c202712.graph_c0;c305903.graph_c0;c181584.graph_c2
Biological Process: fructose transport (GO:0015755);	1	c269812.graph_c0
Biological Process: fruit dehiscence (GO:0010047);	3	c131327.graph_c0;c163021.graph_c0;c133252.graph_c0
Biological Process: fruit development (GO:0010154);	9	c209706.graph_c0;c169903.graph_c0;c197684.graph_c1;c190968.graph_c0;c193801.graph_c1;c62396.graph_c0;c198564.graph_c2;c156712.graph_c0;c192341.graph_c0
Biological Process: fruit morphogenesis (GO:0048530);	2	c301254.graph_c0;c60173.graph_c1
Biological Process: fruit ripening (GO:0009835);	4	c78532.graph_c0;c153197.graph_c1;c179789.graph_c0;c145540.graph_c0
Biological Process: fruit ripening, climacteric (GO:0009836);	1	c372564.graph_c0
Biological Process: fucose transport (GO:0015756);	1	c269812.graph_c0
Biological Process: fucosylation (GO:0036065);	11	c271911.graph_c0;c189274.graph_c0;c60807.graph_c0;c92656.graph_c0;c246173.graph_c0;c299779.graph_c0;c282324.graph_c0;c273748.graph_c0;c283069.graph_c0;c257415.graph_c0;c170257.graph_c0
Biological Process: fumarate metabolic process (GO:0006106);	1	c198380.graph_c0
Biological Process: fungal-type cell wall (1->3)-beta-D-glucan biosynthetic process (GO:0071970);	1	c333086.graph_c0
Biological Process: fungal-type cell wall biogenesis (GO:0009272);	1	c19353.graph_c0
Biological Process: fungal-type cell wall chitin biosynthetic process (GO:0034221);	1	c322265.graph_c0
Biological Process: fungal-type cell wall organization (GO:0031505);	8	c333086.graph_c0;c293455.graph_c0;c339062.graph_c0;c304137.graph_c0;c262450.graph_c0;c351947.graph_c0;c301414.graph_c0;c271116.graph_c0
Biological Process: fungal-type cell wall organization or biogenesis (GO:0071852);	1	c279914.graph_c0
Biological Process: galactolipid biosynthetic process (GO:0019375);	3	c262253.graph_c0;c319310.graph_c0;c244498.graph_c0
Biological Process: galactose catabolic process (GO:0019388);	5	c201285.graph_c0;c201285.graph_c1;c60699.graph_c0;c183926.graph_c0;c273350.graph_c0
Biological Process: galactose metabolic process (GO:0006012);	26	c189768.graph_c2;c249607.graph_c0;c262818.graph_c0;c191464.graph_c0;c184789.graph_c1;c183841.graph_c0;c218229.graph_c0;c217666.graph_c0;c166372.graph_c0;c280636.graph_c0;c296849.graph_c0;c161941.graph_c0;c194173.graph_c2;c183780.graph_c0;c217947.graph_c0;c214960.graph_c0;c142372.graph_c0;c186456.graph_c0;c186481.graph_c0;c329749.graph_c0;c231337.graph_c0;c65166.graph_c0;c224420.graph_c0;c68250.gr…
Biological Process: galactose transport (GO:0015757);	1	c269812.graph_c0
Biological Process: gamete generation (GO:0007276);	1	c199017.graph_c0
Biological Process: gametophyte development (GO:0048229);	10	c189287.graph_c0;c191570.graph_c0;c143132.graph_c0;c184096.graph_c0;c190827.graph_c0;c174447.graph_c0;c174447.graph_c1;c203038.graph_c1;c197624.graph_c0;c153543.graph_c0
Biological Process: gamma-aminobutyric acid catabolic process (GO:0009450);	4	c298126.graph_c0;c121536.graph_c0;c203500.graph_c1;c157283.graph_c0
Biological Process: gamma-aminobutyric acid transport (GO:0015812);	7	c231088.graph_c0;c296648.graph_c0;c195554.graph_c0;c76269.graph_c0;c202811.graph_c0;c211607.graph_c0;c185612.graph_c0
Biological Process: gamma-tubulin complex localization (GO:0033566);	2	c60507.graph_c0;c198313.graph_c0
Biological Process: gene expression (GO:0010467);	13	c144014.graph_c0;c203420.graph_c0;c194999.graph_c0;c210568.graph_c0;c190914.graph_c0;c86706.graph_c0;c201423.graph_c2;c190867.graph_c0;c223085.graph_c0;c158630.graph_c0;c285658.graph_c0;c329834.graph_c0;c309061.graph_c0
Biological Process: gene silencing (GO:0016458);	2	c185090.graph_c0;c321857.graph_c0
Biological Process: gene silencing by RNA (GO:0031047);	18	c227492.graph_c0;c194839.graph_c1;c235660.graph_c0;c215660.graph_c0;c179517.graph_c0;c161415.graph_c1;c14455.graph_c0;c286236.graph_c0;c85083.graph_c0;c93190.graph_c0;c261810.graph_c0;c129677.graph_c0;c193253.graph_c1;c180284.graph_c1;c178517.graph_c2;c200662.graph_c0;c97675.graph_c0;c198377.graph_c1
Biological Process: generation of catalytic spliceosome for first transesterification step (GO:0000349);	1	c120382.graph_c1
Biological Process: generation of catalytic spliceosome for second transesterification step (GO:0000350);	8	c177694.graph_c0;c156919.graph_c0;c135263.graph_c0;c260146.graph_c0;c316429.graph_c0;c139649.graph_c0;c269845.graph_c0;c315027.graph_c0
Biological Process: generation of precursor metabolites and energy (GO:0006091);	4	c142201.graph_c0;c71827.graph_c0;c255200.graph_c0;c174468.graph_c0
Biological Process: genetic imprinting (GO:0071514);	1	c130668.graph_c0
Biological Process: geranyl diphosphate metabolic process (GO:0033383);	2	c201499.graph_c0;c194632.graph_c0
Biological Process: gibberellic acid mediated signaling pathway (GO:0009740);	10	c304863.graph_c0;c215823.graph_c0;c196974.graph_c0;c284226.graph_c0;c371069.graph_c0;c140577.graph_c0;c286429.graph_c0;c156106.graph_c0;c185771.graph_c1;c178903.graph_c3
Biological Process: gibberellin biosynthetic process (GO:0009686);	8	c371069.graph_c0;c284226.graph_c0;c215823.graph_c0;c196974.graph_c0;c304863.graph_c0;c286429.graph_c0;c185771.graph_c1;c203946.graph_c0
Biological Process: gibberellin catabolic process (GO:0045487);	2	c170163.graph_c0;c284429.graph_c0
Biological Process: gibberellin metabolic process (GO:0009685);	2	c170764.graph_c0;c174061.graph_c0
Biological Process: glucan catabolic process (GO:0009251);	11	c262450.graph_c0;c109323.graph_c0;c301414.graph_c0;c191221.graph_c0;c239369.graph_c0;c235685.graph_c0;c245985.graph_c0;c248362.graph_c0;c169624.graph_c0;c126462.graph_c0;c269097.graph_c0
Biological Process: gluconeogenesis (GO:0006094);	36	c302991.graph_c0;c171947.graph_c0;c148954.graph_c0;c311437.graph_c0;c317498.graph_c0;c200626.graph_c0;c201509.graph_c1;c204565.graph_c0;c220666.graph_c0;c193675.graph_c2;c195313.graph_c0;c91422.graph_c1;c307319.graph_c0;c240675.graph_c0;c175980.graph_c0;c171072.graph_c1;c323607.graph_c0;c224903.graph_c0;c201566.graph_c0;c91422.graph_c0;c200171.graph_c1;c64329.graph_c0;c309132.graph_c0;c202677.gra…
Biological Process: glucose 6-phosphate metabolic process (GO:0051156);	9	c201628.graph_c0;c103918.graph_c1;c305903.graph_c0;c161194.graph_c0;c6759.graph_c0;c166370.graph_c0;c231011.graph_c0;c103918.graph_c0;c91367.graph_c0
Biological Process: glucose catabolic process (GO:0006007);	8	c146132.graph_c0;c201868.graph_c0;c157471.graph_c0;c146132.graph_c1;c144481.graph_c0;c180580.graph_c0;c156072.graph_c0;c328082.graph_c0
Biological Process: glucose import (GO:0046323);	69	c134119.graph_c0;c176955.graph_c1;c310895.graph_c0;c209628.graph_c0;c2187.graph_c0;c213213.graph_c0;c113212.graph_c0;c183462.graph_c4;c191078.graph_c0;c273055.graph_c0;c216855.graph_c0;c169283.graph_c0;c297875.graph_c0;c307611.graph_c0;c217917.graph_c0;c191959.graph_c1;c314923.graph_c0;c147966.graph_c0;c271832.graph_c0;c191959.graph_c0;c78211.graph_c0;c197472.graph_c1;c192963.graph_c1;c201010.gra…
Biological Process: glucose mediated signaling pathway (GO:0010255);	4	c161116.graph_c0;c203830.graph_c0;c256914.graph_c0;c159761.graph_c0
Biological Process: glucose metabolic process (GO:0006006);	50	c152322.graph_c1;c349910.graph_c0;c60699.graph_c0;c189110.graph_c0;c236246.graph_c0;c318448.graph_c0;c100396.graph_c0;c178434.graph_c0;c318272.graph_c0;c178434.graph_c1;c152322.graph_c0;c152322.graph_c2;c198640.graph_c2;c126909.graph_c3;c201285.graph_c0;c201285.graph_c1;c286390.graph_c0;c201405.graph_c0;c259252.graph_c0;c273350.graph_c0;c198956.graph_c0;c196617.graph_c2;c305903.graph_c0;c59188.gr…
Biological Process: glucose transmembrane transport (GO:1904659);	65	c234121.graph_c0;c195726.graph_c3;c208078.graph_c0;c169283.graph_c1;c237978.graph_c0;c197640.graph_c0;c194785.graph_c1;c170847.graph_c0;c221241.graph_c0;c148491.graph_c0;c186330.graph_c0;c77691.graph_c0;c192056.graph_c0;c179663.graph_c0;c263924.graph_c0;c346726.graph_c0;c282470.graph_c0;c322330.graph_c0;c171220.graph_c1;c232672.graph_c0;c295107.graph_c0;c60619.graph_c0;c284697.graph_c0;c134119.gr…
Biological Process: glucose-6-phosphate transport (GO:0015760);	1	c192478.graph_c1
Biological Process: glucosinolate biosynthetic process (GO:0019761);	4	c316732.graph_c0;c70934.graph_c0;c18391.graph_c0;c147987.graph_c0
Biological Process: glucosinolate metabolic process (GO:0019760);	4	c165238.graph_c0;c160291.graph_c0;c109107.graph_c0;c64839.graph_c0
Biological Process: glucosylceramide biosynthetic process (GO:0006679);	1	c195924.graph_c1
Biological Process: glucosylceramide catabolic process (GO:0006680);	7	c317486.graph_c0;c194477.graph_c0;c259486.graph_c0;c198132.graph_c0;c177871.graph_c0;c177871.graph_c1;c18610.graph_c0
Biological Process: glucuronoxylan biosynthetic process (GO:0010417);	7	c224412.graph_c0;c178897.graph_c2;c144438.graph_c0;c195662.graph_c1;c199926.graph_c0;c178897.graph_c0;c197325.graph_c0
Biological Process: glutamate biosynthetic process (GO:0006537);	13	c171805.graph_c2;c204316.graph_c0;c197854.graph_c0;c111334.graph_c0;c300436.graph_c0;c203029.graph_c0;c300968.graph_c0;c327073.graph_c0;c153787.graph_c0;c19255.graph_c0;c308261.graph_c0;c196733.graph_c0;c321364.graph_c0
Biological Process: glutamate catabolic process (GO:0006538);	1	c309018.graph_c0
Biological Process: glutamate catabolic process to 2-oxoglutarate (GO:0019551);	1	c241465.graph_c0
Biological Process: glutamate decarboxylation to succinate (GO:0006540);	1	c203500.graph_c1
Biological Process: glutamate metabolic process (GO:0006536);	10	c272588.graph_c0;c89767.graph_c0;c200384.graph_c0;c192942.graph_c0;c136002.graph_c0;c269578.graph_c0;c181606.graph_c1;c311835.graph_c0;c105510.graph_c0;c178622.graph_c1
Biological Process: glutamine biosynthetic process (GO:0006542);	18	c183908.graph_c2;c63157.graph_c0;c7628.graph_c0;c149628.graph_c0;c251554.graph_c0;c192740.graph_c1;c198259.graph_c0;c317819.graph_c0;c187671.graph_c2;c201269.graph_c0;c116073.graph_c1;c168414.graph_c0;c66588.graph_c0;c258148.graph_c0;c66588.graph_c1;c190670.graph_c0;c190445.graph_c1;c200266.graph_c1
Biological Process: glutamine metabolic process (GO:0006541);	57	c192963.graph_c2;c179975.graph_c0;c299509.graph_c0;c201917.graph_c2;c152954.graph_c0;c194976.graph_c2;c95253.graph_c1;c33467.graph_c0;c126735.graph_c0;c193566.graph_c0;c301926.graph_c0;c199227.graph_c1;c175839.graph_c2;c302991.graph_c0;c162463.graph_c0;c157938.graph_c0;c65256.graph_c0;c225191.graph_c0;c175839.graph_c1;c183010.graph_c1;c84171.graph_c0;c199809.graph_c0;c209440.graph_c0;c154065.grap…
Biological Process: glutaminyl-tRNA aminoacylation (GO:0006425);	11	c315901.graph_c0;c280768.graph_c0;c203907.graph_c0;c115117.graph_c0;c156751.graph_c0;c125977.graph_c0;c338012.graph_c0;c299268.graph_c0;c234135.graph_c0;c199838.graph_c0;c248384.graph_c0
Biological Process: glutaminyl-tRNAGln biosynthesis via transamidation (GO:0070681);	7	c38007.graph_c0;c121779.graph_c0;c179248.graph_c3;c79110.graph_c0;c179248.graph_c1;c191476.graph_c1;c207234.graph_c0
Biological Process: glutamyl-tRNA aminoacylation (GO:0006424);	9	c299268.graph_c0;c75661.graph_c0;c192747.graph_c0;c248384.graph_c0;c234135.graph_c0;c249804.graph_c0;c200936.graph_c0;c115117.graph_c0;c203907.graph_c0
Biological Process: glutathione biosynthetic process (GO:0006750);	12	c147987.graph_c0;c327675.graph_c0;c70934.graph_c0;c18391.graph_c0;c316732.graph_c0;c197621.graph_c1;c251554.graph_c0;c172656.graph_c0;c233954.graph_c0;c308086.graph_c0;c311136.graph_c0;c203393.graph_c1
Biological Process: glutathione catabolic process (GO:0006751);	2	c201518.graph_c0;c200152.graph_c0
Biological Process: glutathione metabolic process (GO:0006749);	79	c67159.graph_c0;c150819.graph_c0;c313675.graph_c0;c112308.graph_c0;c173670.graph_c1;c374168.graph_c0;c203323.graph_c0;c188221.graph_c0;c164836.graph_c0;c213578.graph_c0;c2974.graph_c1;c66300.graph_c1;c133075.graph_c0;c189751.graph_c0;c184422.graph_c0;c161614.graph_c0;c326297.graph_c0;c119347.graph_c0;c266103.graph_c0;c174355.graph_c1;c88111.graph_c0;c193798.graph_c0;c134947.graph_c0;c293204.graph…
Biological Process: glutathione transmembrane import into vacuole (GO:0071996);	7	c305999.graph_c0;c320614.graph_c0;c374168.graph_c0;c328319.graph_c0;c293204.graph_c0;c327842.graph_c0;c326762.graph_c0
Biological Process: glyceraldehyde-3-phosphate biosynthetic process (GO:0046166);	7	c64329.graph_c0;c195313.graph_c0;c201566.graph_c0;c175980.graph_c0;c171072.graph_c1;c106105.graph_c0;c125538.graph_c0
Biological Process: glycerate transmembrane transport (GO:1901975);	3	c101042.graph_c0;c103472.graph_c1;c189191.graph_c1
Biological Process: glycerol catabolic process (GO:0019563);	10	c201566.graph_c0;c87166.graph_c1;c200158.graph_c1;c219380.graph_c0;c171072.graph_c1;c175980.graph_c0;c195313.graph_c0;c64329.graph_c0;c106105.graph_c0;c125538.graph_c0
Biological Process: glycerol ether metabolic process (GO:0006662);	47	c204008.graph_c0;c167487.graph_c1;c201815.graph_c1;c203954.graph_c0;c182032.graph_c0;c128442.graph_c0;c250438.graph_c0;c140897.graph_c0;c173939.graph_c0;c136913.graph_c0;c64348.graph_c0;c183702.graph_c1;c173419.graph_c0;c62511.graph_c0;c194638.graph_c0;c181993.graph_c1;c208988.graph_c0;c260255.graph_c0;c178514.graph_c0;c100075.graph_c0;c138231.graph_c0;c312749.graph_c0;c169188.graph_c0;c100075.gr…
Biological Process: glycerol metabolic process (GO:0006071);	7	c200890.graph_c0;c223033.graph_c0;c1417.graph_c1;c210751.graph_c0;c247860.graph_c0;c261864.graph_c0;c191857.graph_c0
Biological Process: glycerol transport (GO:0015793);	32	c139465.graph_c0;c148860.graph_c0;c99636.graph_c1;c211461.graph_c0;c84735.graph_c0;c164065.graph_c0;c205003.graph_c0;c177792.graph_c0;c61382.graph_c0;c207523.graph_c0;c170241.graph_c0;c151498.graph_c0;c154894.graph_c1;c199122.graph_c2;c134042.graph_c0;c166301.graph_c0;c213408.graph_c0;c61027.graph_c0;c197709.graph_c0;c63204.graph_c0;c194093.graph_c0;c320136.graph_c0;c158255.graph_c0;c157600.graph…
Biological Process: glycerol-3-phosphate biosynthetic process (GO:0046167);	4	c261864.graph_c0;c191857.graph_c0;c247860.graph_c0;c1417.graph_c1
Biological Process: glycerol-3-phosphate catabolic process (GO:0046168);	6	c195503.graph_c0;c220023.graph_c0;c195851.graph_c1;c64846.graph_c0;c190526.graph_c0;c188507.graph_c0
Biological Process: glycerol-3-phosphate transport (GO:0015794);	2	c300057.graph_c0;c9986.graph_c0
Biological Process: glycerolipid biosynthetic process (GO:0045017);	3	c184603.graph_c2;c220023.graph_c0;c195503.graph_c0
Biological Process: glycerophosphate shuttle (GO:0006127);	3	c219380.graph_c0;c200158.graph_c1;c87166.graph_c1
Biological Process: glycerophosphodiester transmembrane transport (GO:0001407);	2	c9986.graph_c0;c300057.graph_c0
Biological Process: glycerophospholipid biosynthetic process (GO:0046474);	3	c195420.graph_c0;c178664.graph_c0;c177473.graph_c0
Biological Process: glycerophospholipid catabolic process (GO:0046475);	3	c248692.graph_c0;c165665.graph_c0;c185759.graph_c0
Biological Process: glycerophospholipid metabolic process (GO:0006650);	6	c199774.graph_c0;c262782.graph_c0;c188245.graph_c0;c220023.graph_c0;c195503.graph_c0;c164525.graph_c0
Biological Process: glycine betaine biosynthetic process from choline (GO:0019285);	2	c144296.graph_c0;c2070.graph_c1
Biological Process: glycine betaine transport (GO:0031460);	1	c318223.graph_c0
Biological Process: glycine biosynthetic process (GO:0006545);	7	c105688.graph_c0;c330838.graph_c0;c71055.graph_c0;c288510.graph_c0;c190329.graph_c2;c202216.graph_c0;c200888.graph_c0
Biological Process: glycine catabolic process (GO:0006546);	11	c200989.graph_c1;c94961.graph_c0;c219239.graph_c0;c60486.graph_c0;c205035.graph_c0;c200019.graph_c1;c168987.graph_c1;c200900.graph_c0;c350842.graph_c0;c246734.graph_c0;c269729.graph_c0
Biological Process: glycine decarboxylation via glycine cleavage system (GO:0019464);	7	c173598.graph_c0;c177985.graph_c1;c191812.graph_c2;c206373.graph_c0;c206049.graph_c0;c207395.graph_c0;c171715.graph_c1
Biological Process: glycine metabolic process (GO:0006544);	20	c242193.graph_c0;c82553.graph_c0;c80522.graph_c1;c196274.graph_c0;c98395.graph_c0;c245861.graph_c0;c346973.graph_c0;c179607.graph_c0;c183081.graph_c1;c201679.graph_c0;c209609.graph_c0;c183325.graph_c0;c318523.graph_c0;c255681.graph_c0;c66266.graph_c0;c189492.graph_c1;c143907.graph_c0;c176099.graph_c0;c230033.graph_c0;c186789.graph_c0
Biological Process: glycogen biosynthetic process (GO:0005978);	27	c192422.graph_c0;c97304.graph_c0;c234298.graph_c0;c205960.graph_c0;c183926.graph_c0;c200101.graph_c2;c200297.graph_c1;c182437.graph_c1;c324336.graph_c0;c340105.graph_c0;c73893.graph_c1;c196817.graph_c0;c273350.graph_c0;c12295.graph_c0;c215265.graph_c0;c204180.graph_c0;c201285.graph_c1;c201285.graph_c0;c200101.graph_c3;c198365.graph_c0;c123463.graph_c0;c60699.graph_c0;c306145.graph_c0;c190983.grap…
Biological Process: glycogen catabolic process (GO:0005980);	7	c313881.graph_c0;c196625.graph_c0;c85767.graph_c0;c306145.graph_c0;c143343.graph_c0;c64774.graph_c0;c63677.graph_c0
Biological Process: glycogen metabolic process (GO:0005977);	8	c113415.graph_c1;c191552.graph_c1;c113415.graph_c0;c95480.graph_c1;c95480.graph_c0;c309520.graph_c0;c218340.graph_c0;c213531.graph_c0
Biological Process: glycolate transmembrane transport (GO:0097339);	3	c189191.graph_c1;c101042.graph_c0;c103472.graph_c1
Biological Process: glycolipid biosynthetic process (GO:0009247);	12	c223223.graph_c0;c180370.graph_c0;c254719.graph_c0;c183984.graph_c3;c171368.graph_c0;c121722.graph_c0;c104277.graph_c0;c209248.graph_c0;c184603.graph_c2;c235530.graph_c0;c189773.graph_c0;c121722.graph_c1
Biological Process: glycolipid metabolic process (GO:0006664);	4	c323825.graph_c0;c184274.graph_c3;c188273.graph_c0;c68862.graph_c0
Biological Process: glycolipid translocation (GO:0034203);	1	c202450.graph_c0
Biological Process: glycolipid transport (GO:0046836);	10	c178998.graph_c1;c320337.graph_c0;c199527.graph_c0;c164613.graph_c0;c165316.graph_c0;c79118.graph_c0;c145203.graph_c0;c180604.graph_c0;c267138.graph_c0;c217120.graph_c0
Biological Process: glycolytic process (GO:0006096);	152	c186412.graph_c0;c200626.graph_c0;c103918.graph_c1;c91422.graph_c1;c95918.graph_c0;c195313.graph_c0;c175980.graph_c0;c191822.graph_c1;c143938.graph_c0;c190217.graph_c0;c132444.graph_c2;c173007.graph_c1;c132435.graph_c2;c132435.graph_c3;c330887.graph_c0;c64659.graph_c0;c198956.graph_c0;c132026.graph_c0;c323283.graph_c0;c198954.graph_c1;c228991.graph_c0;c132444.graph_c0;c216632.graph_c0;c135959.gra…
Biological Process: glycolytic process through fructose-6-phosphate (GO:0061615);	36	c202746.graph_c2;c73870.graph_c0;c193639.graph_c0;c331486.graph_c0;c198163.graph_c2;c93344.graph_c0;c93344.graph_c2;c200738.graph_c0;c189462.graph_c0;c297076.graph_c0;c144094.graph_c0;c62378.graph_c0;c7300.graph_c0;c163421.graph_c0;c195466.graph_c0;c198929.graph_c0;c200273.graph_c0;c93344.graph_c1;c101927.graph_c0;c217218.graph_c0;c282952.graph_c0;c212474.graph_c0;c303231.graph_c0;c176697.graph_c…
Biological Process: glycoprotein catabolic process (GO:0006516);	1	c196943.graph_c0
Biological Process: glycoprotein metabolic process (GO:0009100);	1	c181786.graph_c1
Biological Process: glycosaminoglycan biosynthetic process (GO:0006024);	4	c185116.graph_c0;c180667.graph_c0;c238084.graph_c0;c183413.graph_c0
Biological Process: glycoside catabolic process (GO:0016139);	1	c113355.graph_c0
Biological Process: glycosyl compound metabolic process (GO:1901657);	27	c221941.graph_c0;c282061.graph_c0;c157894.graph_c0;c166252.graph_c0;c184995.graph_c0;c59083.graph_c0;c114293.graph_c0;c183641.graph_c0;c188731.graph_c0;c198727.graph_c1;c197485.graph_c0;c194575.graph_c0;c200582.graph_c1;c186685.graph_c1;c182928.graph_c0;c184513.graph_c3;c200995.graph_c0;c213119.graph_c0;c234335.graph_c0;c134316.graph_c0;c265994.graph_c0;c219138.graph_c0;c215607.graph_c0;c237858.g…
Biological Process: glycosylation (GO:0070085);	1	c293013.graph_c0
Biological Process: glycosylceramide catabolic process (GO:0046477);	1	c113355.graph_c0
Biological Process: glycyl-tRNA aminoacylation (GO:0006426);	12	c202935.graph_c0;c282912.graph_c0;c69775.graph_c1;c69775.graph_c0;c244984.graph_c0;c223463.graph_c0;c212292.graph_c0;c217151.graph_c0;c193752.graph_c0;c145157.graph_c0;c190860.graph_c0;c336279.graph_c0
Biological Process: glyoxylate cycle (GO:0006097);	21	c324169.graph_c0;c161174.graph_c1;c224306.graph_c0;c310610.graph_c0;c172887.graph_c0;c79489.graph_c1;c219260.graph_c0;c188279.graph_c1;c205685.graph_c0;c298424.graph_c0;c95641.graph_c0;c261240.graph_c0;c79489.graph_c0;c95641.graph_c1;c170682.graph_c0;c281619.graph_c0;c200696.graph_c1;c172403.graph_c2;c190224.graph_c0;c202876.graph_c1;c348689.graph_c0
Biological Process: glyoxylate metabolic process (GO:0046487);	2	c152638.graph_c1;c216956.graph_c0
Biological Process: granum assembly (GO:0090391);	3	c154803.graph_c0;c162265.graph_c0;c86298.graph_c0
Biological Process: gravitropism (GO:0009630);	6	c171965.graph_c0;c202843.graph_c0;c149610.graph_c0;c198585.graph_c1;c229406.graph_c0;c193234.graph_c0
Biological Process: growth (GO:0040007);	10	c60218.graph_c0;c201583.graph_c0;c186236.graph_c0;c125844.graph_c1;c314546.graph_c0;c59973.graph_c0;c125844.graph_c0;c181987.graph_c0;c190648.graph_c1;c150674.graph_c0
Biological Process: guanine import across plasma membrane (GO:0098710);	4	c186014.graph_c1;c183006.graph_c0;c75766.graph_c0;c209182.graph_c0
Biological Process: guanine transport (GO:0015854);	2	c187379.graph_c1;c187379.graph_c0
Biological Process: guanosine tetraphosphate metabolic process (GO:0015969);	16	c177843.graph_c0;c191133.graph_c0;c196041.graph_c0;c213272.graph_c0;c208181.graph_c0;c148005.graph_c0;c179629.graph_c1;c201026.graph_c0;c189910.graph_c0;c147784.graph_c1;c160420.graph_c0;c109215.graph_c0;c59556.graph_c0;c59725.graph_c0;c109215.graph_c1;c277118.graph_c0
Biological Process: guanosine-containing compound metabolic process (GO:1901068);	1	c192383.graph_c0
Biological Process: guard cell differentiation (GO:0010052);	3	c189385.graph_c0;c184380.graph_c2;c181316.graph_c0
Biological Process: guard mother cell cytokinesis (GO:0010235);	6	c326525.graph_c0;c191170.graph_c1;c260664.graph_c0;c318601.graph_c0;c196277.graph_c0;c235398.graph_c0
Biological Process: gynoecium development (GO:0048467);	6	c201397.graph_c0;c153290.graph_c0;c190152.graph_c0;c191491.graph_c0;c222536.graph_c0;c162004.graph_c0
Biological Process: heat acclimation (GO:0010286);	10	c116096.graph_c0;c151306.graph_c0;c188804.graph_c1;c213679.graph_c0;c180099.graph_c1;c205994.graph_c0;c190154.graph_c0;c187227.graph_c2;c243782.graph_c0;c257832.graph_c0
Biological Process: heme O biosynthetic process (GO:0048034);	5	c110903.graph_c0;c188158.graph_c0;c236189.graph_c0;c8073.graph_c0;c196717.graph_c1
Biological Process: heme a biosynthetic process (GO:0006784);	4	c203144.graph_c0;c255274.graph_c0;c178605.graph_c0;c332151.graph_c0
Biological Process: heme biosynthetic process (GO:0006783);	13	c187228.graph_c0;c89785.graph_c0;c177381.graph_c0;c250988.graph_c0;c192582.graph_c1;c200814.graph_c0;c292087.graph_c0;c100235.graph_c0;c60214.graph_c0;c202140.graph_c0;c173058.graph_c2;c54587.graph_c0;c278001.graph_c0
Biological Process: heme oxidation (GO:0006788);	5	c202431.graph_c0;c158807.graph_c0;c153411.graph_c0;c188480.graph_c1;c196694.graph_c0
Biological Process: heme transport (GO:0015886);	3	c312855.graph_c0;c188602.graph_c0;c191996.graph_c0
Biological Process: heparan sulfate proteoglycan biosynthetic process (GO:0015012);	3	c183413.graph_c0;c238084.graph_c0;c185116.graph_c0
Biological Process: heparan sulfate proteoglycan biosynthetic process, enzymatic modification (GO:0015015);	1	c194525.graph_c0
Biological Process: heterochromatin assembly (GO:0031507);	6	c93333.graph_c0;c169133.graph_c0;c291807.graph_c0;c182824.graph_c1;c343107.graph_c0;c70008.graph_c0
Biological Process: heterochromatin maintenance (GO:0070829);	2	c170458.graph_c1;c140461.graph_c0
Biological Process: heterocycle biosynthetic process (GO:0018130);	1	c326264.graph_c0
Biological Process: heterocycle metabolic process (GO:0046483);	1	c309097.graph_c0
Biological Process: heterotrimeric G-protein complex cycle (GO:0031684);	1	c143268.graph_c2
Biological Process: hexose metabolic process (GO:0019318);	7	c186840.graph_c0;c91150.graph_c0;c142074.graph_c1;c238972.graph_c0;c335581.graph_c0;c188073.graph_c0;c122475.graph_c0
Biological Process: hexose phosphate transport (GO:0015712);	1	c177545.graph_c0
Biological Process: hexose transmembrane transport (GO:0035428);	4	c191959.graph_c1;c69725.graph_c0;c176955.graph_c1;c191351.graph_c3
Biological Process: hexose transport (GO:0008645);	2	c130783.graph_c0;c333420.graph_c0
Biological Process: high-affinity iron ion transmembrane transport (GO:0006827);	1	c313910.graph_c0
Biological Process: high-affinity potassium ion import (GO:0010163);	2	c332339.graph_c0;c178552.graph_c0
Biological Process: histidine biosynthetic process (GO:0000105);	21	c68499.graph_c0;c184729.graph_c2;c277572.graph_c0;c201979.graph_c1;c176686.graph_c0;c313771.graph_c0;c224630.graph_c0;c180337.graph_c1;c180287.graph_c0;c140124.graph_c0;c244111.graph_c0;c191740.graph_c0;c185395.graph_c0;c262438.graph_c0;c103399.graph_c0;c313067.graph_c0;c187232.graph_c0;c111886.graph_c0;c186877.graph_c1;c4386.graph_c0;c235584.graph_c0
Biological Process: histidine catabolic process to glutamate and formamide (GO:0019556);	1	c241799.graph_c0
Biological Process: histidine catabolic process to glutamate and formate (GO:0019557);	1	c241799.graph_c0
Biological Process: histidyl-tRNA aminoacylation (GO:0006427);	6	c172547.graph_c0;c80987.graph_c0;c263906.graph_c0;c320142.graph_c0;c242140.graph_c0;c206002.graph_c0
Biological Process: histone H2A acetylation (GO:0043968);	1	c197219.graph_c0
Biological Process: histone H2B ubiquitination (GO:0033523);	1	c218905.graph_c0
Biological Process: histone H3 deacetylation (GO:0070932);	8	c71218.graph_c0;c215447.graph_c0;c224803.graph_c0;c185164.graph_c1;c216352.graph_c0;c179097.graph_c0;c198154.graph_c0;c188253.graph_c0
Biological Process: histone H3-K14 acetylation (GO:0044154);	3	c132182.graph_c0;c202236.graph_c0;c178068.graph_c0
Biological Process: histone H3-K18 acetylation (GO:0043971);	3	c178068.graph_c0;c202236.graph_c0;c132182.graph_c0
Biological Process: histone H3-K23 acetylation (GO:0043972);	3	c202236.graph_c0;c178068.graph_c0;c132182.graph_c0
Biological Process: histone H3-K27 methylation (GO:0070734);	1	c193401.graph_c1
Biological Process: histone H3-K36 methylation (GO:0010452);	2	c225726.graph_c0;c182480.graph_c3
Biological Process: histone H3-K4 deacetylation (GO:1990596);	1	c310274.graph_c0
Biological Process: histone H3-K4 methylation (GO:0051568);	9	c315565.graph_c0;c175599.graph_c3;c174156.graph_c1;c256109.graph_c0;c225726.graph_c0;c182480.graph_c3;c192378.graph_c1;c241497.graph_c0;c160315.graph_c0
Biological Process: histone H3-K4 trimethylation (GO:0080182);	1	c199818.graph_c2
Biological Process: histone H3-K9 deacetylation (GO:1990619);	1	c310274.graph_c0
Biological Process: histone H3-K9 demethylation (GO:0033169);	3	c161415.graph_c1;c180284.graph_c1;c200611.graph_c0
Biological Process: histone H3-K9 methylation (GO:0051567);	1	c135470.graph_c0
Biological Process: histone H3-S10 phosphorylation (GO:0043987);	1	c198950.graph_c0
Biological Process: histone H3-S28 phosphorylation (GO:0043988);	1	c198950.graph_c0
Biological Process: histone H4 acetylation (GO:0043967);	1	c197219.graph_c0
Biological Process: histone H4-K12 deacetylation (GO:1990679);	1	c310274.graph_c0
Biological Process: histone H4-K16 deacetylation (GO:1990678);	1	c310274.graph_c0
Biological Process: histone acetylation (GO:0016573);	23	c267221.graph_c0;c171143.graph_c0;c211826.graph_c0;c157937.graph_c0;c198189.graph_c0;c219261.graph_c0;c196058.graph_c0;c248874.graph_c0;c250621.graph_c0;c196826.graph_c1;c325694.graph_c0;c203233.graph_c0;c74241.graph_c0;c224859.graph_c0;c304854.graph_c0;c336800.graph_c0;c217748.graph_c0;c197430.graph_c1;c193250.graph_c0;c228656.graph_c0;c18946.graph_c0;c180392.graph_c1;c200637.graph_c0
Biological Process: histone arginine methylation (GO:0034969);	10	c252582.graph_c0;c6361.graph_c0;c177577.graph_c1;c173023.graph_c1;c173023.graph_c0;c233434.graph_c0;c117212.graph_c0;c197732.graph_c1;c194916.graph_c0;c190452.graph_c0
Biological Process: histone deacetylation (GO:0016575);	11	c201047.graph_c0;c184206.graph_c0;c175599.graph_c3;c241497.graph_c0;c164384.graph_c0;c317120.graph_c0;c88588.graph_c0;c85821.graph_c0;c196637.graph_c0;c90566.graph_c0;c234111.graph_c0
Biological Process: histone deubiquitination (GO:0016578);	8	c137300.graph_c0;c77386.graph_c0;c97586.graph_c0;c208605.graph_c0;c135831.graph_c0;c195283.graph_c2;c97432.graph_c0;c77386.graph_c1
Biological Process: histone exchange (GO:0043486);	6	c281337.graph_c0;c330982.graph_c0;c128503.graph_c1;c326887.graph_c0;c157937.graph_c0;c120673.graph_c0
Biological Process: histone glutamine methylation (GO:1990258);	3	c193419.graph_c0;c89415.graph_c0;c215210.graph_c0
Biological Process: histone lysine methylation (GO:0034968);	22	c108806.graph_c0;c187392.graph_c0;c183567.graph_c1;c92753.graph_c0;c1691.graph_c0;c170808.graph_c1;c77643.graph_c0;c232463.graph_c0;c123009.graph_c0;c203308.graph_c1;c201945.graph_c0;c149255.graph_c0;c311732.graph_c0;c260565.graph_c0;c190381.graph_c0;c178610.graph_c1;c196715.graph_c1;c339630.graph_c0;c313388.graph_c0;c223972.graph_c0;c241086.graph_c0;c186240.graph_c0
Biological Process: histone methylation (GO:0016571);	8	c188522.graph_c0;c238716.graph_c0;c193684.graph_c0;c237873.graph_c0;c193890.graph_c3;c198993.graph_c0;c173770.graph_c0;c3025.graph_c0
Biological Process: histone modification (GO:0016570);	15	c302564.graph_c0;c34795.graph_c0;c283822.graph_c0;c163286.graph_c0;c56238.graph_c0;c268343.graph_c0;c299842.graph_c0;c198993.graph_c1;c36609.graph_c0;c203006.graph_c4;c318144.graph_c0;c60218.graph_c0;c121003.graph_c0;c188749.graph_c0;c263971.graph_c0
Biological Process: histone monoubiquitination (GO:0010390);	2	c218905.graph_c0;c237755.graph_c0
Biological Process: histone peptidyl-prolyl isomerization (GO:0000412);	1	c58705.graph_c0
Biological Process: histone ubiquitination (GO:0016574);	10	c153039.graph_c0;c148480.graph_c0;c189991.graph_c0;c277582.graph_c0;c188402.graph_c0;c196494.graph_c1;c179367.graph_c1;c245183.graph_c0;c202245.graph_c1;c138414.graph_c0
Biological Process: histone-serine phosphorylation (GO:0035404);	1	c185893.graph_c1
Biological Process: homocysteine metabolic process (GO:0050667);	10	c96579.graph_c0;c244488.graph_c0;c141843.graph_c0;c201970.graph_c0;c256091.graph_c0;c237300.graph_c0;c211924.graph_c0;c264181.graph_c0;c714.graph_c0;c244285.graph_c0
Biological Process: homogalacturonan biosynthetic process (GO:0010289);	5	c89301.graph_c0;c191680.graph_c2;c97993.graph_c0;c199688.graph_c1;c157958.graph_c0
Biological Process: homogentisate catabolic process (GO:1902000);	4	c203215.graph_c2;c202253.graph_c0;c163365.graph_c0;c143734.graph_c0
Biological Process: homologous chromosome segregation (GO:0045143);	1	c327178.graph_c0
Biological Process: homoserine biosynthetic process (GO:0009090);	1	c270586.graph_c0
Biological Process: hormone-mediated signaling pathway (GO:0009755);	8	c131973.graph_c0;c72531.graph_c0;c198893.graph_c0;c197935.graph_c0;c118510.graph_c0;c168154.graph_c0;c202336.graph_c1;c168355.graph_c0
Biological Process: hydrogen ion transmembrane transport (GO:1902600);	126	c307161.graph_c0;c191100.graph_c0;c83228.graph_c0;c298285.graph_c0;c159627.graph_c0;c178228.graph_c0;c182286.graph_c0;c64934.graph_c0;c170826.graph_c0;c188618.graph_c2;c197667.graph_c0;c77330.graph_c0;c186124.graph_c0;c189025.graph_c0;c111846.graph_c0;c182183.graph_c1;c145405.graph_c0;c191974.graph_c1;c149903.graph_c0;c184168.graph_c0;c174718.graph_c0;c196486.graph_c0;c159137.graph_c1;c162403.gra…
Biological Process: hydrogen peroxide catabolic process (GO:0042744);	86	c185348.graph_c0;c192055.graph_c1;c170927.graph_c1;c284474.graph_c0;c179932.graph_c1;c202741.graph_c0;c111546.graph_c1;c136913.graph_c1;c83266.graph_c0;c113250.graph_c0;c180692.graph_c0;c69401.graph_c0;c254187.graph_c0;c136823.graph_c0;c67586.graph_c0;c67586.graph_c1;c83420.graph_c0;c124236.graph_c0;c60393.graph_c0;c170927.graph_c0;c172002.graph_c0;c201538.graph_c0;c235011.graph_c0;c158155.graph_…
Biological Process: hydrogen peroxide-mediated programmed cell death (GO:0010421);	2	c249501.graph_c0;c228664.graph_c0
Biological Process: hydrogen sulfide biosynthetic process (GO:0070814);	9	c161832.graph_c0;c175668.graph_c1;c313247.graph_c0;c304137.graph_c0;c200909.graph_c0;c192240.graph_c0;c84968.graph_c0;c297681.graph_c0;c46799.graph_c0
Biological Process: hydrotropism (GO:0010274);	1	c202695.graph_c0
Biological Process: hyperosmotic response (GO:0006972);	3	c309796.graph_c0;c181952.graph_c0;c304341.graph_c0
Biological Process: hyperosmotic salinity response (GO:0042538);	20	c183231.graph_c1;c155102.graph_c0;c183003.graph_c2;c116096.graph_c0;c203410.graph_c1;c235765.graph_c0;c162027.graph_c0;c159076.graph_c0;c228682.graph_c0;c90045.graph_c0;c172899.graph_c0;c214340.graph_c0;c55559.graph_c0;c200210.graph_c0;c144110.graph_c0;c201822.graph_c0;c152200.graph_c0;c180099.graph_c1;c213679.graph_c0;c175935.graph_c0
Biological Process: hyphal growth (GO:0030448);	2	c128195.graph_c0;c257039.graph_c0
Biological Process: hypotonic salinity response (GO:0042539);	1	c181952.graph_c0
Biological Process: hypoxanthine salvage (GO:0043103);	1	c218183.graph_c0
Biological Process: hypoxanthine transport (GO:0035344);	4	c75766.graph_c0;c209182.graph_c0;c183006.graph_c0;c186014.graph_c1
Biological Process: immune response (GO:0006955);	12	c196006.graph_c1;c186365.graph_c0;c90697.graph_c0;c198248.graph_c0;c125513.graph_c0;c207075.graph_c0;c195543.graph_c0;c189358.graph_c1;c63595.graph_c0;c162590.graph_c0;c323607.graph_c0;c177737.graph_c0
Biological Process: inactivation of MAPK activity involved in osmosensory signaling pathway (GO:0000173);	1	c314051.graph_c0
Biological Process: indole glucosinolate metabolic process (GO:0042343);	6	c147337.graph_c1;c326824.graph_c0;c144056.graph_c0;c127771.graph_c0;c204820.graph_c0;c176727.graph_c0
Biological Process: indole phytoalexin biosynthetic process (GO:0009700);	4	c70934.graph_c0;c18391.graph_c0;c316732.graph_c0;c147987.graph_c0
Biological Process: indoleacetic acid biosynthetic process (GO:0009684);	1	c189874.graph_c2
Biological Process: indolebutyric acid metabolic process (GO:0080024);	1	c205432.graph_c0
Biological Process: induced systemic resistance (GO:0009682);	2	c143910.graph_c0;c211444.graph_c0
Biological Process: induced systemic resistance, jasmonic acid mediated signaling pathway (GO:0009864);	8	c176588.graph_c2;c176588.graph_c0;c178675.graph_c0;c217302.graph_c0;c199017.graph_c0;c176083.graph_c0;c183888.graph_c0;c263471.graph_c0
Biological Process: inflorescence development (GO:0010229);	14	c140996.graph_c0;c193234.graph_c0;c144675.graph_c0;c163247.graph_c0;c153411.graph_c0;c181386.graph_c1;c157637.graph_c0;c181386.graph_c0;c183340.graph_c0;c79455.graph_c0;c60470.graph_c0;c162129.graph_c0;c185603.graph_c0;c244006.graph_c0
Biological Process: inflorescence meristem growth (GO:0010450);	1	c169903.graph_c0
Biological Process: inflorescence morphogenesis (GO:0048281);	4	c202621.graph_c0;c256752.graph_c0;c195523.graph_c0;c260415.graph_c0
Biological Process: innate immune response (GO:0045087);	10	c202540.graph_c1;c203031.graph_c0;c133826.graph_c0;c191920.graph_c0;c201937.graph_c0;c191767.graph_c0;c189943.graph_c0;c170369.graph_c0;c218905.graph_c0;c134758.graph_c0
Biological Process: inorganic anion transport (GO:0015698);	9	c191004.graph_c0;c251376.graph_c0;c190323.graph_c0;c166872.graph_c0;c185915.graph_c2;c171966.graph_c0;c171543.graph_c0;c180293.graph_c0;c171966.graph_c1
Biological Process: inorganic cation transmembrane transport (GO:0098662);	5	c192008.graph_c1;c247112.graph_c0;c217616.graph_c0;c211723.graph_c0;c303033.graph_c0
Biological Process: inosine biosynthetic process (GO:0046103);	1	c218183.graph_c0
Biological Process: inosine catabolic process (GO:0006148);	2	c175230.graph_c0;c106022.graph_c0
Biological Process: inositol biosynthetic process (GO:0006021);	7	c210542.graph_c0;c174846.graph_c0;c110405.graph_c0;c227888.graph_c0;c187716.graph_c1;c129077.graph_c0;c141951.graph_c0
Biological Process: inositol catabolic process (GO:0019310);	5	c144952.graph_c0;c191013.graph_c0;c254609.graph_c0;c193423.graph_c0;c194119.graph_c0
Biological Process: inositol metabolic process (GO:0006020);	3	c246574.graph_c0;c104523.graph_c0;c180287.graph_c0
Biological Process: inositol phosphate biosynthetic process (GO:0032958);	1	c307793.graph_c0
Biological Process: inositol phosphate dephosphorylation (GO:0046855);	5	c227888.graph_c0;c246574.graph_c0;c210542.graph_c0;c104523.graph_c0;c180287.graph_c0
Biological Process: inositol phosphate metabolic process (GO:0043647);	3	c199363.graph_c0;c148707.graph_c0;c189707.graph_c0
Biological Process: inositol trisphosphate metabolic process (GO:0032957);	3	c282419.graph_c0;c184169.graph_c0;c195218.graph_c1
Biological Process: integrin-mediated signaling pathway (GO:0007229);	2	c171512.graph_c0;c219466.graph_c0
Biological Process: integument development (GO:0080060);	2	c79813.graph_c0;c156264.graph_c0
Biological Process: internal protein amino acid acetylation (GO:0006475);	1	c182478.graph_c0
Biological Process: interphase microtubule nucleation by interphase microtubule organizing center (GO:0051415);	8	c91450.graph_c0;c203439.graph_c0;c186236.graph_c0;c202729.graph_c0;c315487.graph_c0;c133210.graph_c0;c186616.graph_c2;c198756.graph_c0
Biological Process: interspecies interaction between organisms (GO:0044419);	2	c298998.graph_c0;c319200.graph_c0
Biological Process: interstrand cross-link repair (GO:0036297);	2	c184586.graph_c0;c286462.graph_c0
Biological Process: intra-Golgi vesicle-mediated transport (GO:0006891);	45	c161541.graph_c1;c59625.graph_c0;c149485.graph_c0;c122304.graph_c0;c282087.graph_c0;c202458.graph_c1;c168962.graph_c0;c139495.graph_c0;c272324.graph_c0;c144256.graph_c0;c168890.graph_c0;c299875.graph_c0;c212400.graph_c0;c193958.graph_c0;c159501.graph_c0;c171960.graph_c0;c188556.graph_c0;c156260.graph_c0;c202535.graph_c1;c120965.graph_c0;c228325.graph_c0;c332339.graph_c0;c271333.graph_c0;c187738.g…
Biological Process: intra-S DNA damage checkpoint (GO:0031573);	2	c192183.graph_c1;c237755.graph_c0
Biological Process: intracellular auxin transport (GO:0080162);	1	c161997.graph_c1
Biological Process: intracellular copper ion transport (GO:0015680);	1	c257018.graph_c0
Biological Process: intracellular distribution of mitochondria (GO:0048312);	3	c125303.graph_c0;c87820.graph_c0;c133712.graph_c0
Biological Process: intracellular lipid transport (GO:0032365);	3	c89033.graph_c0;c115559.graph_c0;c171958.graph_c1
Biological Process: intracellular mRNA localization (GO:0008298);	1	c255320.graph_c0
Biological Process: intracellular protein transmembrane transport (GO:0065002);	1	c303094.graph_c0
Biological Process: intracellular protein transport (GO:0006886);	307	c176498.graph_c2;c103825.graph_c0;c134812.graph_c0;c118302.graph_c0;c149195.graph_c0;c189723.graph_c0;c125570.graph_c0;c240501.graph_c0;c77737.graph_c0;c143525.graph_c0;c102782.graph_c0;c83396.graph_c0;c197100.graph_c0;c129520.graph_c0;c168890.graph_c0;c91324.graph_c0;c123621.graph_c0;c188781.graph_c0;c202820.graph_c0;c143353.graph_c0;c203342.graph_c0;c202187.graph_c0;c143759.graph_c0;c264415.gra…
Biological Process: intracellular sequestering of iron ion (GO:0006880);	7	c235007.graph_c0;c77669.graph_c0;c63263.graph_c0;c178736.graph_c1;c318856.graph_c0;c152965.graph_c0;c160520.graph_c0
Biological Process: intracellular signal transduction (GO:0035556);	194	c193409.graph_c0;c123813.graph_c0;c154674.graph_c0;c260797.graph_c0;c306501.graph_c0;c211103.graph_c0;c203630.graph_c0;c60247.graph_c0;c169189.graph_c0;c222465.graph_c0;c202189.graph_c0;c142941.graph_c1;c118083.graph_c2;c163467.graph_c0;c176012.graph_c0;c183703.graph_c0;c199497.graph_c0;c191881.graph_c1;c201946.graph_c0;c218232.graph_c0;c108787.graph_c0;c176753.graph_c0;c195970.graph_c1;c174156.g…
Biological Process: intracellular sterol transport (GO:0032366);	1	c202046.graph_c0
Biological Process: intracellular transport (GO:0046907);	13	c324049.graph_c0;c200267.graph_c1;c175206.graph_c0;c187102.graph_c0;c136154.graph_c0;c140712.graph_c0;c194230.graph_c1;c3454.graph_c1;c118775.graph_c0;c138671.graph_c0;c303623.graph_c0;c181953.graph_c0;c2375.graph_c1
Biological Process: intralumenal vesicle formation (GO:0070676);	7	c119845.graph_c0;c191782.graph_c1;c198684.graph_c1;c64037.graph_c1;c258145.graph_c0;c179177.graph_c1;c225373.graph_c0
Biological Process: invasive growth in response to glucose limitation (GO:0001403);	4	c143268.graph_c2;c161116.graph_c0;c256914.graph_c0;c203830.graph_c0
Biological Process: ion transmembrane transport (GO:0034220);	59	c101958.graph_c0;c153369.graph_c2;c193821.graph_c0;c182395.graph_c0;c233431.graph_c0;c334914.graph_c0;c270278.graph_c0;c205506.graph_c0;c157600.graph_c0;c267475.graph_c0;c151498.graph_c1;c189935.graph_c2;c129547.graph_c0;c158255.graph_c0;c251763.graph_c0;c189935.graph_c0;c249373.graph_c0;c194093.graph_c0;c320136.graph_c0;c336943.graph_c0;c197709.graph_c0;c63204.graph_c0;c213408.graph_c0;c61027.gr…
Biological Process: ion transport (GO:0006811);	45	c237366.graph_c0;c197690.graph_c1;c165709.graph_c3;c240048.graph_c0;c332191.graph_c0;c39772.graph_c0;c187225.graph_c0;c209659.graph_c0;c168263.graph_c0;c216074.graph_c0;c144304.graph_c0;c305262.graph_c0;c196282.graph_c1;c216767.graph_c0;c158922.graph_c0;c59777.graph_c0;c189062.graph_c0;c153502.graph_c0;c184035.graph_c0;c8916.graph_c0;c73965.graph_c1;c187854.graph_c1;c167944.graph_c0;c337018.graph…
Biological Process: ionotropic glutamate receptor signaling pathway (GO:0035235);	14	c39772.graph_c0;c165709.graph_c3;c197690.graph_c1;c73965.graph_c1;c209659.graph_c0;c168263.graph_c0;c200716.graph_c0;c299233.graph_c0;c184035.graph_c0;c216074.graph_c0;c314272.graph_c0;c198025.graph_c1;c196287.graph_c0;c8916.graph_c0
Biological Process: iron assimilation by reduction and transport (GO:0033215);	1	c313910.graph_c0
Biological Process: iron incorporation into metallo-sulfur cluster (GO:0018283);	2	c192778.graph_c0;c75290.graph_c0
Biological Process: iron ion homeostasis (GO:0055072);	10	c240048.graph_c0;c81492.graph_c0;c216767.graph_c0;c59777.graph_c0;c180007.graph_c0;c238815.graph_c0;c192289.graph_c0;c211715.graph_c0;c79377.graph_c0;c118009.graph_c0
Biological Process: iron ion transmembrane transport (GO:0034755);	8	c208329.graph_c0;c160520.graph_c0;c178736.graph_c1;c281042.graph_c0;c235007.graph_c0;c77669.graph_c0;c63263.graph_c0;c190225.graph_c1
Biological Process: iron ion transport (GO:0006826);	15	c60042.graph_c0;c203656.graph_c0;c109198.graph_c1;c194761.graph_c0;c68135.graph_c0;c182878.graph_c2;c166852.graph_c0;c187802.graph_c0;c204175.graph_c0;c169501.graph_c0;c264645.graph_c0;c203017.graph_c0;c315259.graph_c0;c193318.graph_c0;c179804.graph_c0
Biological Process: iron-sulfur cluster assembly (GO:0016226);	55	c70271.graph_c0;c196167.graph_c1;c202844.graph_c0;c249501.graph_c0;c82623.graph_c0;c136053.graph_c0;c118064.graph_c0;c182427.graph_c0;c17525.graph_c1;c91689.graph_c0;c76521.graph_c0;c256275.graph_c0;c184702.graph_c0;c185487.graph_c1;c304037.graph_c0;c201179.graph_c0;c318856.graph_c0;c303748.graph_c0;c32041.graph_c0;c69716.graph_c0;c65882.graph_c0;c62483.graph_c0;c238821.graph_c0;c86012.graph_c0;c…
Biological Process: isocitrate metabolic process (GO:0006102);	14	c118354.graph_c0;c224691.graph_c0;c147579.graph_c0;c172403.graph_c1;c196193.graph_c0;c255935.graph_c0;c181497.graph_c0;c262688.graph_c0;c157549.graph_c0;c212524.graph_c0;c206943.graph_c0;c175916.graph_c0;c203243.graph_c0;c107747.graph_c0
Biological Process: isoleucine biosynthetic process (GO:0009097);	21	c78202.graph_c0;c212935.graph_c0;c189282.graph_c0;c76410.graph_c0;c294606.graph_c0;c36758.graph_c0;c130733.graph_c0;c195086.graph_c0;c143028.graph_c1;c270586.graph_c0;c996.graph_c0;c75246.graph_c1;c45056.graph_c0;c201666.graph_c1;c219354.graph_c0;c195307.graph_c0;c153743.graph_c0;c115624.graph_c0;c143028.graph_c0;c195307.graph_c1;c193731.graph_c0
Biological Process: isoleucyl-tRNA aminoacylation (GO:0006428);	10	c339551.graph_c0;c191938.graph_c1;c253999.graph_c0;c196827.graph_c1;c278378.graph_c0;c120886.graph_c1;c75678.graph_c1;c229472.graph_c0;c327686.graph_c0;c195102.graph_c0
Biological Process: isopentenyl diphosphate biosynthetic process (GO:0009240);	1	c143887.graph_c0
Biological Process: isopentenyl diphosphate biosynthetic process, methylerythritol 4-phosphate pathway (GO:0019288);	12	c64998.graph_c0;c104228.graph_c0;c140834.graph_c0;c211778.graph_c0;c205552.graph_c0;c200047.graph_c0;c140834.graph_c1;c251053.graph_c0;c153909.graph_c0;c87280.graph_c0;c69893.graph_c0;c118211.graph_c0
Biological Process: isopentenyl diphosphate biosynthetic process, methylerythritol 4-phosphate pathway involved in terpenoid biosynthetic process (GO:0051484);	2	c200082.graph_c1;c91138.graph_c0
Biological Process: isopentenyl diphosphate biosynthetic process, mevalonate pathway (GO:0019287);	8	c69893.graph_c0;c251053.graph_c0;c337025.graph_c0;c304265.graph_c0;c223635.graph_c0;c190601.graph_c0;c57995.graph_c0;c249725.graph_c0
Biological Process: isoprenoid biosynthetic process (GO:0008299);	43	c216913.graph_c0;c198971.graph_c0;c193009.graph_c1;c125755.graph_c0;c193009.graph_c0;c188728.graph_c6;c192890.graph_c2;c193418.graph_c0;c130529.graph_c0;c307646.graph_c0;c113071.graph_c1;c196771.graph_c1;c197353.graph_c1;c161078.graph_c0;c120119.graph_c0;c101573.graph_c0;c197566.graph_c1;c183506.graph_c1;c196771.graph_c0;c198217.graph_c2;c126023.graph_c0;c143614.graph_c0;c204907.graph_c0;c136667.…
Biological Process: isopropylmalate transport (GO:0034659);	1	c267639.graph_c0
Biological Process: jasmonic acid and ethylene-dependent systemic resistance, jasmonic acid mediated signaling pathway (GO:0009868);	1	c181952.graph_c0
Biological Process: jasmonic acid biosynthetic process (GO:0009695);	18	c119254.graph_c0;c62086.graph_c0;c175812.graph_c1;c198772.graph_c0;c202784.graph_c0;c85653.graph_c0;c203409.graph_c1;c254385.graph_c0;c171111.graph_c0;c155640.graph_c0;c198772.graph_c1;c77066.graph_c0;c326422.graph_c0;c231469.graph_c0;c315741.graph_c0;c188964.graph_c0;c91075.graph_c0;c192501.graph_c1
Biological Process: jasmonic acid mediated signaling pathway (GO:0009867);	23	c279444.graph_c0;c175935.graph_c0;c142056.graph_c0;c192341.graph_c0;c109616.graph_c0;c144110.graph_c0;c196306.graph_c4;c190968.graph_c0;c228682.graph_c0;c172831.graph_c0;c62396.graph_c0;c214939.graph_c0;c258008.graph_c0;c316626.graph_c0;c213527.graph_c0;c172899.graph_c0;c209706.graph_c0;c155102.graph_c0;c181008.graph_c0;c312451.graph_c0;c197684.graph_c1;c203041.graph_c0;c171150.graph_c0
Biological Process: jasmonic acid metabolic process (GO:0009694);	10	c64174.graph_c0;c176588.graph_c0;c176588.graph_c2;c174269.graph_c0;c176083.graph_c0;c217302.graph_c0;c178675.graph_c0;c263471.graph_c0;c183888.graph_c0;c156712.graph_c0
Biological Process: karyogamy (GO:0000741);	1	c189161.graph_c0
Biological Process: karyogamy involved in conjugation with cellular fusion (GO:0000742);	1	c171829.graph_c3
Biological Process: ketone body catabolic process (GO:0046952);	1	c321501.graph_c0
Biological Process: killing of cells of other organism (GO:0031640);	4	c227340.graph_c0;c228570.graph_c0;c69837.graph_c0;c222048.graph_c0
Biological Process: kinetochore assembly (GO:0051382);	2	c291904.graph_c0;c164996.graph_c0
Biological Process: lactate biosynthetic process (GO:0019249);	10	c86950.graph_c0;c212593.graph_c0;c64902.graph_c0;c316935.graph_c0;c59259.graph_c0;c182515.graph_c0;c141831.graph_c0;c182914.graph_c1;c214550.graph_c0;c248674.graph_c0
Biological Process: lactate metabolic process (GO:0006089);	1	c262927.graph_c0
Biological Process: lactate transmembrane transport (GO:0035873);	1	c262927.graph_c0
Biological Process: lagging strand elongation (GO:0006273);	8	c331135.graph_c0;c202995.graph_c0;c229984.graph_c0;c203153.graph_c1;c200204.graph_c2;c198670.graph_c0;c192068.graph_c0;c190425.graph_c0
Biological Process: late endosome to vacuole transport (GO:0045324);	8	c189007.graph_c0;c99888.graph_c0;c321011.graph_c0;c134005.graph_c0;c223383.graph_c0;c179057.graph_c2;c198915.graph_c0;c202174.graph_c0
Biological Process: late endosome to vacuole transport via multivesicular body sorting pathway (GO:0032511);	2	c320512.graph_c0;c253779.graph_c0
Biological Process: late nucleophagy (GO:0044805);	5	c309183.graph_c0;c335155.graph_c0;c267854.graph_c0;c270276.graph_c0;c249256.graph_c0
Biological Process: lateral root development (GO:0048527);	18	c187787.graph_c0;c150674.graph_c0;c190968.graph_c0;c192341.graph_c0;c370861.graph_c0;c125844.graph_c1;c201583.graph_c0;c167720.graph_c0;c194710.graph_c4;c209706.graph_c0;c197684.graph_c1;c144755.graph_c0;c125844.graph_c0;c74419.graph_c0;c62396.graph_c0;c222692.graph_c0;c203109.graph_c0;c314546.graph_c0
Biological Process: lateral root formation (GO:0010311);	17	c7628.graph_c0;c197626.graph_c0;c134960.graph_c0;c202155.graph_c0;c168105.graph_c0;c184108.graph_c0;c25290.graph_c0;c238332.graph_c0;c249556.graph_c0;c142168.graph_c0;c260415.graph_c0;c190445.graph_c1;c180026.graph_c0;c202695.graph_c0;c215788.graph_c0;c123439.graph_c0;c256752.graph_c0
Biological Process: lateral root morphogenesis (GO:0010102);	1	c258397.graph_c0
Biological Process: leading strand elongation (GO:0006272);	4	c192068.graph_c0;c203153.graph_c1;c179746.graph_c0;c202620.graph_c2
Biological Process: leaf development (GO:0048366);	35	c88320.graph_c0;c190077.graph_c3;c134073.graph_c0;c117935.graph_c1;c184858.graph_c0;c173999.graph_c0;c229406.graph_c0;c129710.graph_c0;c171965.graph_c0;c292955.graph_c0;c226647.graph_c0;c186752.graph_c1;c167637.graph_c0;c198377.graph_c1;c184812.graph_c3;c191362.graph_c3;c169837.graph_c0;c1874.graph_c0;c197935.graph_c0;c169133.graph_c0;c228009.graph_c0;c149610.graph_c0;c189097.graph_c0;c299530.gra…
Biological Process: leaf formation (GO:0010338);	4	c272934.graph_c0;c189920.graph_c0;c193234.graph_c0;c258405.graph_c0
Biological Process: leaf morphogenesis (GO:0009965);	22	c152936.graph_c1;c160847.graph_c0;c193681.graph_c2;c122264.graph_c0;c160847.graph_c2;c189680.graph_c1;c281205.graph_c0;c156264.graph_c0;c195523.graph_c0;c182775.graph_c0;c152936.graph_c0;c218905.graph_c0;c162282.graph_c0;c71741.graph_c0;c201832.graph_c0;c60173.graph_c1;c199017.graph_c0;c195024.graph_c0;c132972.graph_c0;c301254.graph_c0;c202621.graph_c0;c139555.graph_c1
Biological Process: leaf pavement cell development (GO:0090436);	3	c170458.graph_c1;c191491.graph_c0;c162004.graph_c0
Biological Process: leaf phyllotactic patterning (GO:0060772);	2	c179224.graph_c0;c72065.graph_c0
Biological Process: leaf senescence (GO:0010150);	22	c163021.graph_c0;c118009.graph_c0;c325806.graph_c0;c270276.graph_c0;c76145.graph_c1;c131327.graph_c0;c153380.graph_c0;c174255.graph_c0;c45866.graph_c0;c187924.graph_c0;c281423.graph_c0;c260014.graph_c0;c303187.graph_c0;c214939.graph_c0;c211715.graph_c0;c104552.graph_c0;c189414.graph_c0;c308438.graph_c0;c217149.graph_c0;c124713.graph_c0;c133252.graph_c0;c181793.graph_c0
Biological Process: leaf shaping (GO:0010358);	7	c189920.graph_c0;c213527.graph_c0;c272934.graph_c0;c312451.graph_c0;c193234.graph_c0;c258405.graph_c0;c174854.graph_c0
Biological Process: leaf vascular tissue pattern formation (GO:0010305);	15	c90461.graph_c0;c46396.graph_c0;c166752.graph_c0;c176298.graph_c2;c189920.graph_c0;c272934.graph_c0;c201333.graph_c0;c189514.graph_c2;c193678.graph_c0;c308502.graph_c0;c191831.graph_c1;c258405.graph_c0;c133871.graph_c0;c281205.graph_c0;c174854.graph_c0
Biological Process: leucine biosynthetic process (GO:0009098);	9	c199668.graph_c3;c340274.graph_c0;c178890.graph_c0;c116361.graph_c0;c150065.graph_c0;c139668.graph_c0;c201459.graph_c1;c116361.graph_c1;c345717.graph_c0
Biological Process: leucine catabolic process (GO:0006552);	9	c271655.graph_c0;c101397.graph_c2;c219517.graph_c0;c177203.graph_c0;c205362.graph_c0;c290481.graph_c0;c168912.graph_c1;c202960.graph_c0;c184965.graph_c0
Biological Process: leucyl-tRNA aminoacylation (GO:0006429);	11	c33455.graph_c0;c263583.graph_c0;c215518.graph_c0;c335177.graph_c0;c196558.graph_c0;c196481.graph_c0;c202647.graph_c1;c240493.graph_c0;c226014.graph_c0;c46999.graph_c0;c316391.graph_c0
Biological Process: leukotriene biosynthetic process (GO:0019370);	1	c219280.graph_c0
Biological Process: light-independent chlorophyll biosynthetic process (GO:0036068);	1	c85426.graph_c0
Biological Process: lignin biosynthetic process (GO:0009809);	34	c181549.graph_c1;c274625.graph_c0;c146111.graph_c0;c277103.graph_c0;c227293.graph_c0;c94422.graph_c0;c160953.graph_c2;c80532.graph_c1;c209534.graph_c0;c151204.graph_c0;c165504.graph_c1;c317370.graph_c0;c272281.graph_c0;c66318.graph_c0;c158494.graph_c0;c174385.graph_c0;c187467.graph_c1;c199307.graph_c1;c80532.graph_c0;c89970.graph_c1;c203247.graph_c0;c160010.graph_c0;c207925.graph_c0;c206758.graph…
Biological Process: lignin catabolic process (GO:0046274);	20	c181549.graph_c1;c148972.graph_c0;c199307.graph_c1;c203247.graph_c0;c143212.graph_c0;c255834.graph_c0;c166431.graph_c0;c313060.graph_c0;c183493.graph_c0;c165504.graph_c0;c199307.graph_c0;c160586.graph_c0;c181549.graph_c0;c317370.graph_c0;c14238.graph_c0;c165504.graph_c1;c190750.graph_c0;c223324.graph_c0;c204804.graph_c0;c158494.graph_c0
Biological Process: lignin metabolic process (GO:0009808);	4	c220233.graph_c0;c197089.graph_c0;c131899.graph_c1;c131899.graph_c0
Biological Process: lipid A biosynthetic process (GO:0009245);	2	c180343.graph_c0;c201619.graph_c0
Biological Process: lipid X metabolic process (GO:2001289);	3	c202814.graph_c0;c249466.graph_c0;c158627.graph_c0
Biological Process: lipid biosynthetic process (GO:0008610);	9	c86565.graph_c0;c190824.graph_c0;c191821.graph_c3;c132034.graph_c0;c189005.graph_c0;c202955.graph_c2;c132067.graph_c0;c236434.graph_c0;c302509.graph_c0
Biological Process: lipid catabolic process (GO:0016042);	55	c176633.graph_c1;c151166.graph_c0;c192189.graph_c0;c191879.graph_c0;c301151.graph_c0;c326422.graph_c0;c191102.graph_c0;c61198.graph_c0;c145262.graph_c0;c191881.graph_c1;c120951.graph_c0;c202953.graph_c2;c192436.graph_c0;c315741.graph_c0;c301443.graph_c0;c319676.graph_c0;c186151.graph_c0;c211262.graph_c0;c81299.graph_c0;c194207.graph_c0;c237216.graph_c0;c89149.graph_c0;c184618.graph_c0;c207436.gra…
Biological Process: lipid glycosylation (GO:0030259);	10	c100242.graph_c1;c100242.graph_c0;c193388.graph_c1;c315402.graph_c0;c229774.graph_c0;c198269.graph_c0;c198269.graph_c1;c238753.graph_c0;c191864.graph_c0;c193388.graph_c2
Biological Process: lipid homeostasis (GO:0055088);	19	c297644.graph_c0;c76582.graph_c0;c133428.graph_c0;c100051.graph_c1;c157055.graph_c0;c66264.graph_c0;c253863.graph_c0;c144524.graph_c0;c331732.graph_c0;c195009.graph_c0;c146676.graph_c0;c196242.graph_c0;c217876.graph_c0;c221830.graph_c0;c148180.graph_c1;c1914.graph_c0;c168912.graph_c1;c185831.graph_c0;c225038.graph_c0
Biological Process: lipid metabolic process (GO:0006629);	180	c200137.graph_c1;c59973.graph_c0;c203630.graph_c0;c314257.graph_c0;c91719.graph_c0;c111358.graph_c1;c130426.graph_c0;c283766.graph_c0;c161298.graph_c0;c68232.graph_c0;c189192.graph_c0;c99953.graph_c1;c179423.graph_c0;c198205.graph_c3;c199774.graph_c3;c208193.graph_c0;c143881.graph_c0;c12043.graph_c0;c183728.graph_c0;c66317.graph_c0;c331598.graph_c0;c74049.graph_c0;c184565.graph_c0;c193354.graph_c…
Biological Process: lipid oxidation (GO:0034440);	1	c188964.graph_c0
Biological Process: lipid particle organization (GO:0034389);	1	c192478.graph_c1
Biological Process: lipid phosphorylation (GO:0046834);	1	c364735.graph_c0
Biological Process: lipid storage (GO:0019915);	10	c166851.graph_c0;c181987.graph_c0;c184290.graph_c0;c268397.graph_c0;c130569.graph_c0;c196693.graph_c0;c160763.graph_c0;c329105.graph_c0;c59973.graph_c0;c328385.graph_c0
Biological Process: lipid transport (GO:0006869);	41	c4522.graph_c0;c192374.graph_c1;c196070.graph_c0;c195552.graph_c1;c205204.graph_c0;c203098.graph_c0;c214957.graph_c0;c230252.graph_c0;c186428.graph_c0;c247118.graph_c0;c176408.graph_c0;c64304.graph_c0;c195552.graph_c0;c302917.graph_c0;c180937.graph_c1;c264552.graph_c0;c205114.graph_c0;c179836.graph_c0;c154060.graph_c0;c228541.graph_c0;c293786.graph_c0;c197675.graph_c0;c199619.graph_c1;c213871.gra…
Biological Process: lipoate biosynthetic process (GO:0009107);	8	c34086.graph_c0;c190327.graph_c2;c64367.graph_c0;c180434.graph_c1;c188432.graph_c1;c192032.graph_c1;c193090.graph_c1;c188432.graph_c0
Biological Process: lipopolysaccharide biosynthetic process (GO:0009103);	1	c159774.graph_c0
Biological Process: localization (GO:0051179);	3	c145190.graph_c0;c3510.graph_c0;c321936.graph_c0
Biological Process: long-chain fatty acid catabolic process (GO:0042758);	1	c308603.graph_c0
Biological Process: long-chain fatty acid metabolic process (GO:0001676);	16	c197626.graph_c0;c161350.graph_c0;c166776.graph_c0;c99673.graph_c0;c179329.graph_c0;c62200.graph_c0;c214762.graph_c0;c145078.graph_c1;c156755.graph_c0;c201515.graph_c0;c191533.graph_c0;c196574.graph_c2;c210305.graph_c0;c338522.graph_c0;c145078.graph_c0;c196402.graph_c3
Biological Process: long-chain fatty acid transport (GO:0015909);	1	c204339.graph_c0
Biological Process: long-chain fatty-acyl-CoA metabolic process (GO:0035336);	5	c149479.graph_c0;c221505.graph_c0;c294100.graph_c0;c311528.graph_c0;c224307.graph_c0
Biological Process: long-day photoperiodism (GO:0048571);	4	c142056.graph_c0;c203041.graph_c0;c171150.graph_c0;c181008.graph_c0
Biological Process: long-day photoperiodism, flowering (GO:0048574);	3	c191393.graph_c2;c215088.graph_c0;c225139.graph_c0
Biological Process: longitudinal axis specification (GO:0009942);	4	c234177.graph_c0;c65475.graph_c0;c202695.graph_c0;c189514.graph_c2
Biological Process: lysine biosynthetic process (GO:0009085);	1	c272002.graph_c0
Biological Process: lysine biosynthetic process via aminoadipic acid (GO:0019878);	3	c176930.graph_c0;c308539.graph_c0;c166823.graph_c0
Biological Process: lysine biosynthetic process via diaminopimelate (GO:0009089);	21	c219249.graph_c0;c207286.graph_c0;c180974.graph_c0;c227932.graph_c0;c161058.graph_c0;c199938.graph_c1;c211755.graph_c0;c152221.graph_c0;c173352.graph_c1;c181793.graph_c0;c153743.graph_c0;c117987.graph_c0;c189282.graph_c0;c190430.graph_c1;c66644.graph_c0;c244514.graph_c0;c76410.graph_c0;c202997.graph_c1;c139891.graph_c0;c190818.graph_c0;c118434.graph_c1
Biological Process: lysosomal microautophagy (GO:0016237);	1	c338018.graph_c0
Biological Process: lysosomal transport (GO:0007041);	1	c324049.graph_c0
Biological Process: lysosome organization (GO:0007040);	4	c194404.graph_c1;c4575.graph_c0;c247780.graph_c0;c228729.graph_c0
Biological Process: lysyl-tRNA aminoacylation (GO:0006430);	3	c249182.graph_c0;c20259.graph_c0;c197256.graph_c0
Biological Process: lytic vacuole organization (GO:0080171);	3	c302397.graph_c0;c258997.graph_c0;c149195.graph_c0
Biological Process: mRNA 3'-end processing (GO:0031124);	4	c236099.graph_c0;c323337.graph_c0;c258184.graph_c0;c190877.graph_c2
Biological Process: mRNA 3'-splice site recognition (GO:0000389);	8	c269845.graph_c0;c238181.graph_c0;c260146.graph_c0;c135263.graph_c0;c70329.graph_c0;c315027.graph_c0;c234785.graph_c0;c282246.graph_c0
Biological Process: mRNA 5'-splice site recognition (GO:0000395);	5	c98662.graph_c1;c174820.graph_c3;c204226.graph_c0;c212394.graph_c0;c165999.graph_c0
Biological Process: mRNA branch site recognition (GO:0000348);	1	c260146.graph_c0
Biological Process: mRNA catabolic process (GO:0006402);	13	c186737.graph_c0;c306175.graph_c0;c197263.graph_c4;c159565.graph_c0;c197970.graph_c0;c202740.graph_c1;c201834.graph_c2;c201834.graph_c0;c169962.graph_c4;c197263.graph_c3;c232809.graph_c0;c224714.graph_c0;c186843.graph_c1
Biological Process: mRNA cis splicing, via spliceosome (GO:0045292);	11	c191393.graph_c2;c227882.graph_c0;c97675.graph_c0;c215088.graph_c0;c77114.graph_c0;c201333.graph_c0;c321868.graph_c0;c233586.graph_c0;c260293.graph_c0;c316429.graph_c0;c180412.graph_c1
Biological Process: mRNA cleavage (GO:0006379);	9	c298929.graph_c0;c317042.graph_c0;c199811.graph_c0;c325416.graph_c0;c301623.graph_c0;c62109.graph_c0;c120951.graph_c0;c145985.graph_c0;c369313.graph_c0
Biological Process: mRNA export from nucleus (GO:0006406);	22	c77386.graph_c1;c4025.graph_c0;c236099.graph_c0;c238614.graph_c0;c258184.graph_c0;c273926.graph_c0;c202058.graph_c1;c258462.graph_c0;c221871.graph_c0;c314434.graph_c0;c97586.graph_c0;c77386.graph_c0;c183361.graph_c0;c186620.graph_c0;c199475.graph_c0;c208605.graph_c0;c195283.graph_c2;c306366.graph_c0;c278346.graph_c0;c172991.graph_c0;c137300.graph_c0;c235985.graph_c0
Biological Process: mRNA export from nucleus in response to heat stress (GO:0031990);	3	c303789.graph_c0;c63167.graph_c0;c243570.graph_c0
Biological Process: mRNA metabolic process (GO:0016071);	2	c172072.graph_c0;c255320.graph_c0
Biological Process: mRNA methylation (GO:0080009);	4	c195380.graph_c2;c93442.graph_c2;c194346.graph_c0;c189929.graph_c3
Biological Process: mRNA modification (GO:0016556);	2	c95136.graph_c0;c95136.graph_c1
Biological Process: mRNA polyadenylation (GO:0006378);	14	c199811.graph_c0;c71388.graph_c0;c201356.graph_c0;c120951.graph_c0;c325416.graph_c0;c186633.graph_c0;c194940.graph_c0;c317042.graph_c0;c129710.graph_c0;c67952.graph_c0;c233884.graph_c0;c145985.graph_c0;c1874.graph_c0;c369313.graph_c0
Biological Process: mRNA processing (GO:0006397);	83	c197263.graph_c3;c189943.graph_c0;c311821.graph_c0;c197415.graph_c0;c242942.graph_c0;c206815.graph_c0;c191268.graph_c0;c203031.graph_c0;c180066.graph_c0;c265047.graph_c0;c202402.graph_c0;c168408.graph_c3;c148598.graph_c0;c198517.graph_c0;c195909.graph_c1;c192981.graph_c0;c180009.graph_c0;c4025.graph_c0;c190648.graph_c1;c45942.graph_c0;c134758.graph_c0;c145322.graph_c0;c195446.graph_c0;c190593.gra…
Biological Process: mRNA pseudouridine synthesis (GO:1990481);	3	c186127.graph_c0;c143156.graph_c0;c299881.graph_c0
Biological Process: mRNA splice site selection (GO:0006376);	4	c62742.graph_c0;c252808.graph_c0;c320275.graph_c0;c199119.graph_c0
Biological Process: mRNA splicing, via spliceosome (GO:0000398);	127	c4050.graph_c0;c190189.graph_c0;c180302.graph_c0;c162129.graph_c0;c229962.graph_c0;c94380.graph_c0;c274917.graph_c0;c85335.graph_c0;c54079.graph_c0;c314207.graph_c0;c182105.graph_c0;c170320.graph_c0;c136439.graph_c0;c223880.graph_c0;c213434.graph_c0;c197746.graph_c2;c197693.graph_c0;c211379.graph_c0;c184455.graph_c0;c189899.graph_c0;c188192.graph_c0;c223910.graph_c0;c202582.graph_c0;c202005.graph…
Biological Process: mRNA stabilization (GO:0048255);	2	c224427.graph_c0;c15329.graph_c0
Biological Process: mRNA transcription (GO:0009299);	6	c154995.graph_c0;c201397.graph_c0;c190152.graph_c0;c153290.graph_c0;c162629.graph_c0;c190764.graph_c0
Biological Process: mRNA transport (GO:0051028);	8	c45942.graph_c0;c145322.graph_c0;c215088.graph_c0;c247557.graph_c0;c77114.graph_c0;c269908.graph_c0;c191393.graph_c2;c175501.graph_c0
Biological Process: mRNA-binding (hnRNP) protein import into nucleus (GO:0006609);	1	c214201.graph_c0
Biological Process: macroautophagy (GO:0016236);	4	c270276.graph_c0;c137099.graph_c0;c202174.graph_c0;c335155.graph_c0
Biological Process: macromolecular complex subunit organization (GO:0043933);	5	c9345.graph_c0;c106147.graph_c0;c203270.graph_c0;c202985.graph_c1;c281410.graph_c0
Biological Process: macromolecule biosynthetic process (GO:0009059);	2	c183100.graph_c2;c194859.graph_c0
Biological Process: macromolecule depalmitoylation (GO:0098734);	1	c170235.graph_c1
Biological Process: macromolecule localization (GO:0033036);	1	c303027.graph_c0
Biological Process: macromolecule metabolic process (GO:0043170);	46	c201255.graph_c0;c326630.graph_c0;c268437.graph_c0;c322243.graph_c0;c152343.graph_c0;c175762.graph_c0;c146405.graph_c0;c181449.graph_c0;c328984.graph_c0;c203382.graph_c0;c223819.graph_c0;c311221.graph_c0;c177350.graph_c1;c203454.graph_c0;c167063.graph_c2;c142979.graph_c0;c108176.graph_c0;c153789.graph_c0;c132117.graph_c0;c195953.graph_c0;c41703.graph_c0;c197672.graph_c0;c142952.graph_c0;c199300.g…
Biological Process: macromolecule methylation (GO:0043414);	2	c201519.graph_c0;c297446.graph_c0
Biological Process: macromolecule modification (GO:0043412);	2	c176451.graph_c0;c234449.graph_c0
Biological Process: magnesium ion transmembrane transport (GO:1903830);	33	c232204.graph_c0;c220983.graph_c0;c290109.graph_c0;c198498.graph_c1;c248190.graph_c0;c98876.graph_c0;c298527.graph_c0;c263027.graph_c0;c186217.graph_c0;c60257.graph_c0;c200907.graph_c2;c196559.graph_c0;c146809.graph_c0;c182103.graph_c0;c200254.graph_c0;c222938.graph_c0;c77114.graph_c0;c278995.graph_c0;c195181.graph_c0;c221753.graph_c0;c178493.graph_c0;c250159.graph_c0;c112752.graph_c0;c231638.gra…
Biological Process: magnesium ion transport (GO:0015693);	36	c199640.graph_c2;c81739.graph_c0;c149486.graph_c0;c186376.graph_c0;c321245.graph_c0;c210173.graph_c0;c250159.graph_c0;c112752.graph_c0;c191869.graph_c0;c231638.graph_c0;c200780.graph_c0;c216413.graph_c0;c194874.graph_c0;c60257.graph_c0;c298527.graph_c0;c186217.graph_c0;c263027.graph_c0;c167275.graph_c0;c196559.graph_c0;c200907.graph_c2;c200254.graph_c0;c146809.graph_c0;c182103.graph_c0;c178800.gr…
Biological Process: maintenance of DNA methylation (GO:0010216);	1	c135470.graph_c0
Biological Process: maintenance of DNA repeat elements (GO:0043570);	2	c281029.graph_c0;c320512.graph_c0
Biological Process: maintenance of chromatin silencing (GO:0006344);	1	c168367.graph_c0
Biological Process: maintenance of endoplasmic reticulum location involved in endoplasmic reticulum polarization at cell division site (GO:0061167);	1	c330234.graph_c0
Biological Process: maintenance of floral meristem identity (GO:0010076);	1	c64535.graph_c0
Biological Process: maintenance of floral organ identity (GO:0048497);	1	c159548.graph_c0
Biological Process: maintenance of inflorescence meristem identity (GO:0010077);	2	c200953.graph_c0;c64535.graph_c0
Biological Process: maintenance of meristem identity (GO:0010074);	3	c154355.graph_c0;c318476.graph_c0;c316113.graph_c0
Biological Process: maintenance of protein localization in endoplasmic reticulum (GO:0035437);	2	c283236.graph_c0;c187383.graph_c0
Biological Process: maintenance of protein location in nucleus (GO:0051457);	3	c171965.graph_c0;c149610.graph_c0;c229406.graph_c0
Biological Process: maintenance of rDNA (GO:0043007);	1	c310491.graph_c0
Biological Process: maintenance of root meristem identity (GO:0010078);	7	c214976.graph_c0;c256272.graph_c0;c310655.graph_c0;c60403.graph_c0;c193026.graph_c1;c192485.graph_c1;c191585.graph_c0
Biological Process: maintenance of seed dormancy (GO:0010231);	5	c191100.graph_c0;c330673.graph_c0;c180269.graph_c0;c191395.graph_c1;c274688.graph_c0
Biological Process: maintenance of shoot apical meristem identity (GO:0010492);	2	c299530.graph_c0;c201133.graph_c1
Biological Process: maintenance of transcriptional fidelity during DNA-templated transcription elongation from RNA polymerase II promoter (GO:0001193);	2	c169734.graph_c0;c214673.graph_c0
Biological Process: maintenance of translational fidelity (GO:1990145);	1	c148892.graph_c0
Biological Process: malate metabolic process (GO:0006108);	36	c95189.graph_c0;c178540.graph_c0;c195914.graph_c0;c143567.graph_c0;c106588.graph_c0;c106588.graph_c1;c152048.graph_c0;c188279.graph_c1;c216617.graph_c0;c183284.graph_c0;c187185.graph_c0;c108687.graph_c0;c206209.graph_c0;c205706.graph_c0;c79412.graph_c0;c148179.graph_c0;c118965.graph_c0;c90874.graph_c0;c193637.graph_c1;c192277.graph_c0;c243673.graph_c0;c139057.graph_c0;c200655.graph_c1;c167813.gra…
Biological Process: malate transmembrane transport (GO:0071423);	14	c60721.graph_c0;c194183.graph_c0;c312749.graph_c0;c71042.graph_c0;c187871.graph_c1;c201985.graph_c0;c108132.graph_c0;c197999.graph_c0;c298179.graph_c0;c220828.graph_c0;c112172.graph_c0;c13276.graph_c0;c197999.graph_c3;c117800.graph_c0
Biological Process: malate transport (GO:0015743);	5	c173751.graph_c2;c197157.graph_c2;c116070.graph_c0;c183426.graph_c1;c203339.graph_c2
Biological Process: male gamete generation (GO:0048232);	9	c192240.graph_c0;c256272.graph_c0;c192485.graph_c1;c125570.graph_c0;c199114.graph_c0;c138894.graph_c0;c231975.graph_c0;c200909.graph_c0;c175668.graph_c1
Biological Process: male meiosis I (GO:0007141);	1	c199114.graph_c0
Biological Process: male meiosis cytokinesis (GO:0007112);	3	c134960.graph_c0;c168105.graph_c0;c181952.graph_c0
Biological Process: male meiotic nuclear division (GO:0007140);	5	c161415.graph_c1;c201948.graph_c1;c230486.graph_c0;c200611.graph_c0;c180284.graph_c1
Biological Process: malonyl-CoA biosynthetic process (GO:2001295);	3	c190566.graph_c0;c195630.graph_c1;c212004.graph_c0
Biological Process: maltose biosynthetic process (GO:0000024);	4	c153659.graph_c0;c123198.graph_c1;c190261.graph_c1;c123198.graph_c0
Biological Process: maltose catabolic process (GO:0000025);	4	c113415.graph_c1;c113415.graph_c0;c95480.graph_c0;c95480.graph_c1
Biological Process: maltose metabolic process (GO:0000023);	5	c62281.graph_c0;c73405.graph_c0;c208064.graph_c0;c178438.graph_c3;c181354.graph_c1
Biological Process: maltose transport (GO:0015768);	1	c195593.graph_c1
Biological Process: manganese ion homeostasis (GO:0055071);	2	c301253.graph_c0;c192512.graph_c0
Biological Process: manganese ion transmembrane transport (GO:0071421);	12	c152965.graph_c0;c301253.graph_c0;c234146.graph_c0;c160520.graph_c0;c235007.graph_c0;c77669.graph_c0;c63263.graph_c0;c178736.graph_c1;c117813.graph_c0;c316509.graph_c0;c192512.graph_c0;c3577.graph_c0
Biological Process: manganese ion transport (GO:0006828);	1	c262875.graph_c0
Biological Process: mannan catabolic process (GO:0046355);	4	c272240.graph_c0;c189425.graph_c0;c202851.graph_c0;c135396.graph_c0
Biological Process: mannose metabolic process (GO:0006013);	13	c201822.graph_c0;c204468.graph_c0;c192382.graph_c0;c235517.graph_c0;c305903.graph_c0;c178153.graph_c0;c295386.graph_c0;c201226.graph_c2;c199967.graph_c1;c149246.graph_c0;c102369.graph_c0;c178332.graph_c0;c88077.graph_c0
Biological Process: mannosyl-inositol phosphorylceramide metabolic process (GO:0006675);	1	c323341.graph_c0
Biological Process: mannosylation (GO:0097502);	8	c280158.graph_c0;c182936.graph_c0;c186554.graph_c0;c195815.graph_c3;c308700.graph_c0;c171105.graph_c0;c257874.graph_c0;c258547.graph_c0
Biological Process: maturation of 5.8S rRNA (GO:0000460);	9	c195266.graph_c1;c263438.graph_c0;c246965.graph_c0;c329053.graph_c0;c81363.graph_c0;c66630.graph_c0;c198627.graph_c0;c168918.graph_c0;c140364.graph_c0
Biological Process: maturation of 5.8S rRNA from tricistronic rRNA transcript (SSU-rRNA, 5.8S rRNA, LSU-rRNA) (GO:0000466);	11	c273992.graph_c0;c312754.graph_c0;c319548.graph_c0;c289691.graph_c0;c250538.graph_c0;c192523.graph_c0;c203462.graph_c1;c194737.graph_c0;c315514.graph_c0;c285868.graph_c0;c198716.graph_c0
Biological Process: maturation of 5S rRNA (GO:0000481);	1	c201333.graph_c0
Biological Process: maturation of LSU-rRNA (GO:0000470);	28	c121838.graph_c0;c329053.graph_c0;c332307.graph_c0;c263438.graph_c0;c117728.graph_c0;c151122.graph_c1;c182775.graph_c0;c145455.graph_c0;c81363.graph_c0;c198627.graph_c0;c336869.graph_c0;c184455.graph_c0;c170890.graph_c0;c140364.graph_c0;c259576.graph_c0;c118524.graph_c0;c234637.graph_c0;c190941.graph_c0;c195266.graph_c1;c164363.graph_c0;c84548.graph_c1;c137677.graph_c0;c202005.graph_c0;c168918.gr…
Biological Process: maturation of LSU-rRNA from tricistronic rRNA transcript (SSU-rRNA, 5.8S rRNA, LSU-rRNA) (GO:0000463);	24	c194737.graph_c0;c315514.graph_c0;c285868.graph_c0;c117597.graph_c0;c229473.graph_c0;c188504.graph_c0;c367806.graph_c0;c289691.graph_c0;c133128.graph_c0;c192523.graph_c0;c207939.graph_c0;c180371.graph_c0;c115600.graph_c0;c219422.graph_c0;c198716.graph_c0;c312754.graph_c0;c273992.graph_c0;c199017.graph_c0;c199392.graph_c0;c319548.graph_c0;c250538.graph_c0;c149889.graph_c0;c180573.graph_c0;c203462.…
Biological Process: maturation of SSU-rRNA (GO:0030490);	22	c197624.graph_c0;c84548.graph_c1;c203110.graph_c0;c67481.graph_c1;c202005.graph_c0;c171565.graph_c0;c326261.graph_c0;c245288.graph_c0;c65434.graph_c0;c189312.graph_c0;c237717.graph_c0;c200797.graph_c0;c145455.graph_c0;c64730.graph_c0;c310532.graph_c0;c223939.graph_c0;c196813.graph_c1;c272988.graph_c0;c169645.graph_c1;c179556.graph_c0;c184455.graph_c0;c197505.graph_c1
Biological Process: maturation of SSU-rRNA from tricistronic rRNA transcript (SSU-rRNA, 5.8S rRNA, LSU-rRNA) (GO:0000462);	73	c317416.graph_c0;c189026.graph_c0;c227986.graph_c0;c142820.graph_c0;c190423.graph_c0;c137574.graph_c0;c207969.graph_c0;c203099.graph_c0;c254718.graph_c0;c200601.graph_c0;c297993.graph_c0;c299340.graph_c0;c137930.graph_c0;c155420.graph_c0;c180112.graph_c0;c204764.graph_c0;c226973.graph_c0;c196908.graph_c1;c138545.graph_c1;c156812.graph_c0;c284536.graph_c0;c46752.graph_c0;c100342.graph_c0;c201995.g…
Biological Process: maturation of SSU-rRNA from tricistronic rRNA transcript (SSU-rRNA, LSU-rRNA,5S) (GO:0002109);	1	c94478.graph_c1
Biological Process: mature ribosome assembly (GO:0042256);	10	c250538.graph_c0;c182909.graph_c0;c329053.graph_c0;c66630.graph_c0;c261413.graph_c0;c50981.graph_c0;c334902.graph_c0;c168918.graph_c0;c178110.graph_c3;c235313.graph_c0
Biological Process: medium-chain fatty acid biosynthetic process (GO:0051792);	1	c174971.graph_c0
Biological Process: medium-chain fatty acid metabolic process (GO:0051791);	1	c191356.graph_c0
Biological Process: megagametogenesis (GO:0009561);	14	c161415.graph_c1;c192263.graph_c0;c183144.graph_c0;c176900.graph_c0;c178057.graph_c0;c180284.graph_c1;c200611.graph_c0;c242745.graph_c0;c220201.graph_c0;c197437.graph_c0;c248539.graph_c0;c185279.graph_c0;c269482.graph_c0;c203859.graph_c0
Biological Process: megasporogenesis (GO:0009554);	5	c170605.graph_c0;c196114.graph_c0;c202747.graph_c0;c183885.graph_c0;c164641.graph_c0
Biological Process: meiosis I (GO:0007127);	2	c32782.graph_c0;c169676.graph_c0
Biological Process: meiotic DNA double-strand break formation (GO:0042138);	2	c167472.graph_c0;c237755.graph_c0
Biological Process: meiotic DNA double-strand break processing (GO:0000706);	2	c288414.graph_c0;c167472.graph_c0
Biological Process: meiotic DNA recombinase assembly (GO:0000707);	1	c188138.graph_c2
Biological Process: meiotic cell cycle (GO:0007126);	11	c202729.graph_c0;c91450.graph_c0;c203439.graph_c0;c182847.graph_c0;c186236.graph_c0;c315487.graph_c0;c133210.graph_c0;c186616.graph_c2;c198756.graph_c0;c255320.graph_c0;c191866.graph_c0
Biological Process: meiotic chromosome condensation (GO:0010032);	1	c198748.graph_c0
Biological Process: meiotic chromosome segregation (GO:0045132);	1	c315517.graph_c0
Biological Process: meiotic chromosome separation (GO:0051307);	4	c155162.graph_c0;c157441.graph_c0;c115231.graph_c0;c125748.graph_c0
Biological Process: meiotic gene conversion (GO:0006311);	2	c281029.graph_c0;c320512.graph_c0
Biological Process: meiotic mismatch repair (GO:0000710);	6	c281029.graph_c0;c191816.graph_c0;c320512.graph_c0;c297543.graph_c0;c336496.graph_c0;c198143.graph_c2
Biological Process: meiotic sister chromatid cohesion (GO:0051177);	1	c29695.graph_c0
Biological Process: meiotic sister chromatid cohesion, centromeric (GO:0051754);	4	c259388.graph_c0;c225064.graph_c0;c196504.graph_c0;c200225.graph_c1
Biological Process: melatonin biosynthetic process (GO:0030187);	1	c95457.graph_c0
Biological Process: membrane addition at site of cytokinesis (GO:0007107);	1	c240660.graph_c0
Biological Process: membrane depolarization during action potential (GO:0086010);	1	c233357.graph_c0
Biological Process: membrane fusion (GO:0061025);	16	c183936.graph_c0;c216071.graph_c0;c195872.graph_c1;c309183.graph_c0;c226802.graph_c0;c181932.graph_c0;c211088.graph_c0;c243153.graph_c0;c216879.graph_c0;c161419.graph_c0;c176496.graph_c0;c200384.graph_c1;c87831.graph_c0;c192207.graph_c0;c77763.graph_c1;c77763.graph_c0
Biological Process: membrane lipid metabolic process (GO:0006643);	5	c145262.graph_c0;c208565.graph_c0;c192436.graph_c0;c223784.graph_c0;c202953.graph_c2
Biological Process: membrane protein proteolysis (GO:0033619);	14	c19174.graph_c0;c186486.graph_c0;c81953.graph_c0;c59542.graph_c0;c69266.graph_c0;c197825.graph_c1;c166393.graph_c2;c214115.graph_c0;c203681.graph_c0;c118210.graph_c0;c201085.graph_c1;c158058.graph_c0;c210704.graph_c0;c219461.graph_c0
Biological Process: menaquinone biosynthetic process (GO:0009234);	5	c214916.graph_c0;c244385.graph_c0;c251126.graph_c0;c139967.graph_c1;c175121.graph_c0
Biological Process: meristem development (GO:0048507);	6	c304484.graph_c0;c194437.graph_c0;c174135.graph_c0;c98323.graph_c0;c239464.graph_c0;c189514.graph_c2
Biological Process: meristem initiation (GO:0010014);	2	c189603.graph_c0;c156264.graph_c0
Biological Process: meristem maintenance (GO:0010073);	5	c241191.graph_c0;c214873.graph_c0;c197147.graph_c0;c177920.graph_c1;c196852.graph_c0
Biological Process: meristem structural organization (GO:0009933);	10	c169133.graph_c0;c316113.graph_c0;c258405.graph_c0;c281205.graph_c0;c169903.graph_c0;c169837.graph_c0;c189920.graph_c0;c201333.graph_c0;c272934.graph_c0;c199504.graph_c1
Biological Process: metabolic process (GO:0008152);	544	c200211.graph_c0;c262836.graph_c0;c190889.graph_c1;c188254.graph_c0;c168788.graph_c0;c192993.graph_c0;c178295.graph_c0;c256264.graph_c0;c154043.graph_c0;c203716.graph_c0;c172961.graph_c0;c189856.graph_c3;c165304.graph_c0;c89659.graph_c1;c73099.graph_c0;c88009.graph_c0;c120908.graph_c0;c149153.graph_c0;c30721.graph_c0;c269772.graph_c0;c197289.graph_c0;c191278.graph_c1;c371212.graph_c0;c205785.grap…
Biological Process: metal ion transport (GO:0030001);	99	c47051.graph_c0;c194256.graph_c0;c211723.graph_c0;c67730.graph_c0;c210924.graph_c0;c232190.graph_c0;c190470.graph_c0;c193561.graph_c5;c299741.graph_c0;c333214.graph_c0;c190497.graph_c0;c170097.graph_c0;c177906.graph_c0;c165454.graph_c0;c198498.graph_c1;c203347.graph_c0;c108576.graph_c0;c206019.graph_c0;c75717.graph_c1;c116911.graph_c0;c64832.graph_c0;c166521.graph_c2;c183902.graph_c0;c67741.graph…
Biological Process: methionine biosynthetic process (GO:0009086);	31	c58108.graph_c0;c195086.graph_c0;c270586.graph_c0;c256091.graph_c0;c86147.graph_c0;c337917.graph_c0;c264181.graph_c0;c323450.graph_c0;c211924.graph_c0;c76410.graph_c0;c141843.graph_c0;c96579.graph_c0;c184146.graph_c1;c266589.graph_c0;c182218.graph_c0;c189282.graph_c0;c201970.graph_c0;c123628.graph_c0;c244285.graph_c0;c714.graph_c0;c153743.graph_c0;c201307.graph_c1;c203412.graph_c1;c313247.graph_c…
Biological Process: methionine metabolic process (GO:0006555);	6	c27660.graph_c0;c226332.graph_c0;c268232.graph_c0;c7935.graph_c0;c181030.graph_c0;c159761.graph_c0
Biological Process: methionine transport (GO:0015821);	1	c313468.graph_c0
Biological Process: methionyl-tRNA aminoacylation (GO:0006431);	13	c313299.graph_c0;c61778.graph_c0;c33455.graph_c0;c165664.graph_c0;c80832.graph_c1;c177113.graph_c1;c161982.graph_c1;c285520.graph_c0;c156705.graph_c0;c203301.graph_c1;c235274.graph_c0;c200461.graph_c0;c225705.graph_c0
Biological Process: methotrexate transport (GO:0051958);	1	c196831.graph_c0
Biological Process: methylammonium transport (GO:0015843);	1	c184892.graph_c0
Biological Process: methylation (GO:0032259);	308	c236673.graph_c0;c175151.graph_c1;c167690.graph_c0;c237304.graph_c0;c202491.graph_c0;c193438.graph_c1;c202782.graph_c0;c196073.graph_c0;c116379.graph_c0;c263716.graph_c0;c210058.graph_c0;c167547.graph_c0;c98547.graph_c1;c208678.graph_c0;c78320.graph_c0;c199172.graph_c0;c273345.graph_c0;c64944.graph_c0;c193363.graph_c0;c193650.graph_c0;c236702.graph_c0;c1754.graph_c1;c219239.graph_c0;c135777.graph…
Biological Process: methylation-dependent chromatin silencing (GO:0006346);	8	c187260.graph_c0;c113784.graph_c0;c165303.graph_c0;c163363.graph_c1;c168367.graph_c0;c247919.graph_c0;c337525.graph_c0;c14455.graph_c0
Biological Process: methylglyoxal catabolic process (GO:0051596);	1	c237823.graph_c0
Biological Process: methylglyoxal catabolic process to D-lactate via S-lactoyl-glutathione (GO:0019243);	15	c215095.graph_c0;c316935.graph_c0;c256697.graph_c0;c64902.graph_c0;c212593.graph_c0;c86950.graph_c0;c248674.graph_c0;c214550.graph_c0;c182914.graph_c1;c208757.graph_c0;c141831.graph_c0;c194336.graph_c1;c59259.graph_c0;c182515.graph_c0;c189375.graph_c0
Biological Process: miRNA catabolic process (GO:0010587);	1	c122281.graph_c0
Biological Process: microgametogenesis (GO:0055046);	8	c221677.graph_c0;c73317.graph_c0;c150057.graph_c0;c90325.graph_c1;c90325.graph_c0;c200611.graph_c0;c180284.graph_c1;c161415.graph_c1
Biological Process: microsporogenesis (GO:0009556);	7	c170605.graph_c0;c196114.graph_c0;c202747.graph_c0;c200268.graph_c0;c164641.graph_c0;c183885.graph_c0;c118550.graph_c0
Biological Process: microtubule anchoring at spindle pole body (GO:0034631);	1	c251672.graph_c0
Biological Process: microtubule bundle formation (GO:0001578);	4	c167637.graph_c0;c201794.graph_c0;c78397.graph_c0;c133246.graph_c0
Biological Process: microtubule cytoskeleton organization (GO:0000226);	27	c202840.graph_c0;c195667.graph_c4;c203026.graph_c0;c331225.graph_c0;c189752.graph_c0;c163514.graph_c0;c185669.graph_c2;c153730.graph_c0;c339062.graph_c0;c72875.graph_c0;c185720.graph_c0;c347119.graph_c0;c191364.graph_c2;c160890.graph_c0;c223896.graph_c0;c156867.graph_c0;c127539.graph_c0;c185719.graph_c0;c198723.graph_c1;c166955.graph_c0;c264139.graph_c0;c184380.graph_c0;c306621.graph_c0;c129257.g…
Biological Process: microtubule nucleation (GO:0007020);	11	c230623.graph_c0;c200729.graph_c0;c237629.graph_c0;c192237.graph_c0;c179556.graph_c0;c213210.graph_c0;c342633.graph_c0;c237388.graph_c0;c310532.graph_c0;c188728.graph_c0;c180951.graph_c2
Biological Process: microtubule organizing center organization (GO:0031023);	2	c192237.graph_c0;c230623.graph_c0
Biological Process: microtubule severing (GO:0051013);	2	c197042.graph_c0;c212214.graph_c0
Biological Process: microtubule-based movement (GO:0007018);	93	c196876.graph_c0;c138250.graph_c0;c317808.graph_c0;c116451.graph_c0;c154224.graph_c0;c107602.graph_c0;c154187.graph_c0;c323100.graph_c0;c133795.graph_c0;c182622.graph_c0;c177098.graph_c0;c202572.graph_c1;c173133.graph_c2;c67867.graph_c1;c64123.graph_c0;c238333.graph_c0;c203264.graph_c0;c229344.graph_c0;c290450.graph_c0;c203723.graph_c0;c179976.graph_c0;c271775.graph_c0;c39464.graph_c0;c193042.gra…
Biological Process: microtubule-based process (GO:0007017);	53	c182939.graph_c2;c159460.graph_c0;c78945.graph_c0;c185800.graph_c0;c119986.graph_c1;c128663.graph_c0;c106659.graph_c1;c162891.graph_c0;c128495.graph_c0;c160189.graph_c1;c175234.graph_c2;c177154.graph_c1;c119986.graph_c0;c85325.graph_c0;c172358.graph_c0;c123540.graph_c0;c229360.graph_c0;c137774.graph_c0;c213399.graph_c0;c81206.graph_c0;c316134.graph_c0;c150453.graph_c0;c122122.graph_c0;c116154.gra…
Biological Process: misfolded or incompletely synthesized protein catabolic process (GO:0006515);	11	c150674.graph_c0;c330221.graph_c0;c264842.graph_c0;c125844.graph_c0;c202962.graph_c0;c94742.graph_c0;c166829.graph_c0;c344044.graph_c0;c201583.graph_c0;c125844.graph_c1;c314546.graph_c0
Biological Process: mismatch repair (GO:0006298);	22	c256978.graph_c0;c313033.graph_c0;c189018.graph_c0;c255122.graph_c0;c189843.graph_c0;c202620.graph_c2;c284238.graph_c0;c221204.graph_c0;c324780.graph_c0;c103102.graph_c0;c199381.graph_c0;c179746.graph_c0;c175307.graph_c0;c202821.graph_c0;c48628.graph_c0;c199029.graph_c1;c304135.graph_c0;c321934.graph_c0;c63679.graph_c0;c200499.graph_c0;c199083.graph_c0;c69854.graph_c0
Biological Process: mitochondria-associated ubiquitin-dependent protein catabolic process (GO:0072671);	1	c260196.graph_c0
Biological Process: mitochondria-nucleus signaling pathway (GO:0031930);	1	c339062.graph_c0
Biological Process: mitochondrial ATP synthesis coupled proton transport (GO:0042776);	1	c145457.graph_c0
Biological Process: mitochondrial DNA metabolic process (GO:0032042);	1	c191816.graph_c0
Biological Process: mitochondrial RNA catabolic process (GO:0000957);	2	c201834.graph_c0;c201834.graph_c2
Biological Process: mitochondrial RNA modification (GO:1900864);	1	c175884.graph_c1
Biological Process: mitochondrial RNA processing (GO:0000963);	2	c201834.graph_c2;c201834.graph_c0
Biological Process: mitochondrial alanyl-tRNA aminoacylation (GO:0070143);	6	c61093.graph_c0;c315419.graph_c0;c192900.graph_c0;c203438.graph_c1;c221924.graph_c0;c69994.graph_c0
Biological Process: mitochondrial calcium ion homeostasis (GO:0051560);	1	c357070.graph_c0
Biological Process: mitochondrial calcium uptake (GO:0036444);	1	c357070.graph_c0
Biological Process: mitochondrial electron transport, NADH to ubiquinone (GO:0006120);	8	c193053.graph_c1;c139308.graph_c0;c265080.graph_c0;c173106.graph_c2;c73765.graph_c0;c199934.graph_c0;c208957.graph_c0;c346290.graph_c0
Biological Process: mitochondrial electron transport, cytochrome c to oxygen (GO:0006123);	9	c203144.graph_c0;c228208.graph_c0;c298619.graph_c0;c194233.graph_c0;c292937.graph_c0;c255274.graph_c0;c67641.graph_c0;c136981.graph_c0;c3410.graph_c1
Biological Process: mitochondrial electron transport, succinate to ubiquinone (GO:0006121);	3	c195443.graph_c1;c154783.graph_c0;c79779.graph_c0
Biological Process: mitochondrial electron transport, ubiquinol to cytochrome c (GO:0006122);	24	c70973.graph_c0;c259532.graph_c0;c186557.graph_c0;c156169.graph_c0;c125876.graph_c1;c120143.graph_c0;c194233.graph_c0;c186528.graph_c1;c297261.graph_c0;c181393.graph_c1;c100766.graph_c0;c167450.graph_c0;c139202.graph_c0;c270827.graph_c0;c269887.graph_c0;c91855.graph_c0;c307161.graph_c0;c197021.graph_c0;c296577.graph_c0;c63832.graph_c0;c111846.graph_c0;c77330.graph_c0;c184952.graph_c0;c182183.grap…
Biological Process: mitochondrial fission (GO:0000266);	9	c59549.graph_c0;c126047.graph_c0;c194258.graph_c0;c371596.graph_c0;c228976.graph_c0;c319852.graph_c0;c133505.graph_c0;c275245.graph_c0;c168103.graph_c0
Biological Process: mitochondrial fusion (GO:0008053);	7	c77139.graph_c0;c153948.graph_c1;c171571.graph_c0;c202929.graph_c0;c340366.graph_c0;c169352.graph_c0;c3413.graph_c1
Biological Process: mitochondrial genome maintenance (GO:0000002);	7	c250113.graph_c0;c278066.graph_c0;c231279.graph_c0;c159691.graph_c0;c312998.graph_c0;c294606.graph_c0;c311558.graph_c0
Biological Process: mitochondrial membrane fission (GO:0090149);	2	c3267.graph_c0;c356355.graph_c0
Biological Process: mitochondrial outer membrane translocase complex assembly (GO:0070096);	2	c311558.graph_c0;c303216.graph_c0
Biological Process: mitochondrial protein processing (GO:0034982);	7	c202929.graph_c0;c340366.graph_c0;c169352.graph_c0;c3413.graph_c1;c153948.graph_c1;c77139.graph_c0;c171571.graph_c0
Biological Process: mitochondrial proton-transporting ATP synthase complex assembly (GO:0033615);	1	c200691.graph_c0
Biological Process: mitochondrial pyruvate transport (GO:0006850);	5	c215595.graph_c0;c147391.graph_c0;c118192.graph_c0;c177775.graph_c1;c176051.graph_c0
Biological Process: mitochondrial respiratory chain complex I assembly (GO:0032981);	3	c201497.graph_c0;c153031.graph_c0;c113853.graph_c0
Biological Process: mitochondrial respiratory chain complex I biogenesis (GO:0097031);	1	c193832.graph_c0
Biological Process: mitochondrial respiratory chain complex III assembly (GO:0034551);	6	c186528.graph_c1;c70973.graph_c0;c111846.graph_c0;c182949.graph_c0;c91855.graph_c0;c346304.graph_c0
Biological Process: mitochondrial respiratory chain complex IV assembly (GO:0033617);	13	c115340.graph_c0;c196123.graph_c0;c111188.graph_c1;c170803.graph_c0;c201497.graph_c0;c183549.graph_c1;c180689.graph_c0;c69561.graph_c0;c174498.graph_c0;c4835.graph_c0;c144148.graph_c0;c111188.graph_c0;c113853.graph_c0
Biological Process: mitochondrial respiratory chain complex IV biogenesis (GO:0097034);	1	c193832.graph_c0
Biological Process: mitochondrial respiratory chain complex assembly (GO:0033108);	14	c77437.graph_c1;c210045.graph_c0;c77437.graph_c0;c81965.graph_c0;c193203.graph_c1;c196656.graph_c0;c73088.graph_c0;c225564.graph_c0;c246595.graph_c0;c101777.graph_c0;c210694.graph_c0;c293987.graph_c0;c183713.graph_c2;c189575.graph_c1
Biological Process: mitochondrial respiratory chain supercomplex assembly (GO:0097250);	1	c199359.graph_c0
Biological Process: mitochondrial tRNA 3'-trailer cleavage, endonucleolytic (GO:0072684);	1	c243319.graph_c0
Biological Process: mitochondrial tRNA thio-modification (GO:0070903);	1	c343650.graph_c0
Biological Process: mitochondrial translation (GO:0032543);	23	c179248.graph_c3;c207647.graph_c0;c79110.graph_c0;c239822.graph_c0;c13482.graph_c0;c191476.graph_c1;c320142.graph_c0;c303235.graph_c0;c178320.graph_c0;c246751.graph_c0;c195782.graph_c3;c254630.graph_c0;c179248.graph_c1;c247954.graph_c0;c263906.graph_c0;c80987.graph_c0;c242140.graph_c0;c207234.graph_c0;c257305.graph_c0;c38007.graph_c0;c121779.graph_c0;c182709.graph_c0;c97754.graph_c0
Biological Process: mitochondrial translational elongation (GO:0070125);	11	c171129.graph_c0;c173614.graph_c0;c198948.graph_c1;c185161.graph_c0;c87169.graph_c0;c105965.graph_c0;c190099.graph_c0;c198948.graph_c0;c199883.graph_c0;c304885.graph_c0;c325467.graph_c0
Biological Process: mitochondrial translational initiation (GO:0070124);	1	c234601.graph_c0
Biological Process: mitochondrial translational termination (GO:0070126);	6	c188094.graph_c0;c79184.graph_c1;c193510.graph_c0;c314610.graph_c0;c302521.graph_c0;c155750.graph_c0
Biological Process: mitochondrial transport (GO:0006839);	7	c242069.graph_c0;c199910.graph_c0;c182421.graph_c0;c194156.graph_c1;c108499.graph_c0;c176364.graph_c1;c151837.graph_c0
Biological Process: mitochondrion inheritance (GO:0000001);	3	c240660.graph_c0;c356355.graph_c0;c3267.graph_c0
Biological Process: mitochondrion localization (GO:0051646);	3	c371596.graph_c0;c214340.graph_c0;c183003.graph_c2
Biological Process: mitochondrion morphogenesis (GO:0070584);	1	c299233.graph_c0
Biological Process: mitochondrion organization (GO:0007005);	14	c195452.graph_c0;c263982.graph_c0;c322060.graph_c0;c83944.graph_c0;c218650.graph_c0;c144164.graph_c0;c109767.graph_c0;c94742.graph_c0;c335353.graph_c0;c320361.graph_c0;c139229.graph_c0;c58838.graph_c0;c190290.graph_c0;c330221.graph_c0
Biological Process: mitochondrion-endoplasmic reticulum membrane tethering (GO:1990456);	1	c311558.graph_c0
Biological Process: mitotic DNA integrity checkpoint (GO:0044774);	1	c201409.graph_c1
Biological Process: mitotic DNA replication (GO:1902969);	2	c265790.graph_c0;c325142.graph_c0
Biological Process: mitotic DNA replication initiation (GO:1902975);	1	c153852.graph_c0
Biological Process: mitotic DNA replication preinitiation complex assembly (GO:1902977);	3	c203038.graph_c1;c153543.graph_c0;c154294.graph_c0
Biological Process: mitotic G1 DNA damage checkpoint (GO:0031571);	1	c237755.graph_c0
Biological Process: mitotic G1 cell cycle arrest in response to nitrogen starvation (GO:0071851);	1	c257305.graph_c0
Biological Process: mitotic actomyosin contractile ring assembly (GO:1903475);	2	c304942.graph_c0;c157937.graph_c0
Biological Process: mitotic cell cycle (GO:0000278);	3	c191395.graph_c1;c330673.graph_c0;c305443.graph_c0
Biological Process: mitotic cell cycle (GO:0007067);	9	c117015.graph_c0;c164862.graph_c0;c321247.graph_c0;c301648.graph_c0;c198278.graph_c0;c232233.graph_c0;c230623.graph_c0;c192237.graph_c0;c329000.graph_c0
Biological Process: mitotic cell cycle checkpoint (GO:0007093);	4	c327486.graph_c0;c238086.graph_c0;c314725.graph_c0;c200569.graph_c1
Biological Process: mitotic cell cycle process (GO:1903047);	2	c142686.graph_c0;c310491.graph_c0
Biological Process: mitotic chromosome condensation (GO:0007076);	5	c188477.graph_c0;c198748.graph_c0;c311481.graph_c0;c194523.graph_c0;c196584.graph_c0
Biological Process: mitotic cytokinesis (GO:0000281);	1	c328149.graph_c0
Biological Process: mitotic cytokinesis checkpoint (GO:0044878);	1	c330234.graph_c0
Biological Process: mitotic cytokinetic process (GO:1902410);	1	c133592.graph_c0
Biological Process: mitotic recombination (GO:0006312);	10	c255122.graph_c0;c304010.graph_c0;c310491.graph_c0;c186601.graph_c0;c177946.graph_c0;c103102.graph_c0;c189284.graph_c0;c188138.graph_c2;c201409.graph_c1;c185352.graph_c0
Biological Process: mitotic recombination-dependent replication fork processing (GO:1990426);	2	c310491.graph_c0;c185352.graph_c0
Biological Process: mitotic sister chromatid cohesion (GO:0007064);	10	c211936.graph_c0;c326719.graph_c0;c319430.graph_c0;c3125.graph_c0;c201717.graph_c0;c72821.graph_c0;c68507.graph_c1;c44963.graph_c0;c29695.graph_c0;c3125.graph_c1
Biological Process: mitotic sister chromatid segregation (GO:0000070);	6	c349186.graph_c0;c72065.graph_c0;c291904.graph_c0;c251672.graph_c0;c343107.graph_c0;c339062.graph_c0
Biological Process: mitotic spindle assembly (GO:0090307);	8	c186236.graph_c0;c203439.graph_c0;c91450.graph_c0;c202729.graph_c0;c198756.graph_c0;c186616.graph_c2;c315487.graph_c0;c133210.graph_c0
Biological Process: mitotic spindle assembly checkpoint (GO:0007094);	11	c199883.graph_c2;c156123.graph_c0;c174306.graph_c0;c287709.graph_c0;c196153.graph_c0;c194643.graph_c0;c200083.graph_c1;c200132.graph_c1;c16112.graph_c0;c183161.graph_c1;c280481.graph_c0
Biological Process: mitotic spindle organization (GO:0007052);	3	c198950.graph_c0;c188213.graph_c0;c185893.graph_c1
Biological Process: mitotic spindle organization in nucleus (GO:0030472);	3	c329988.graph_c0;c180160.graph_c0;c212347.graph_c0
Biological Process: modification-dependent protein catabolic process (GO:0019941);	3	c190814.graph_c0;c163477.graph_c0;c90825.graph_c0
Biological Process: modulation by symbiont of host calcium or calmodulin-mediated signal transduction (GO:0075133);	3	c172312.graph_c0;c151424.graph_c1;c202194.graph_c1
Biological Process: modulation by virus of host morphology or physiology (GO:0019048);	4	c94222.graph_c1;c195345.graph_c4;c94222.graph_c0;c73559.graph_c0
Biological Process: molybdate ion transport (GO:0015689);	8	c203034.graph_c0;c174079.graph_c0;c268179.graph_c0;c306349.graph_c0;c202845.graph_c1;c166888.graph_c0;c301850.graph_c0;c146267.graph_c0
Biological Process: molybdenum incorporation into molybdenum-molybdopterin complex (GO:0018315);	6	c723.graph_c1;c194990.graph_c0;c310790.graph_c0;c208042.graph_c0;c251334.graph_c0;c184345.graph_c0
Biological Process: molybdopterin cofactor biosynthetic process (GO:0032324);	5	c723.graph_c1;c208042.graph_c0;c178337.graph_c1;c202326.graph_c1;c236287.graph_c0
Biological Process: monocarboxylic acid biosynthetic process (GO:0072330);	1	c169956.graph_c0
Biological Process: monocarboxylic acid catabolic process (GO:0072329);	1	c298999.graph_c0
Biological Process: monoterpene biosynthetic process (GO:0043693);	2	c201499.graph_c0;c194632.graph_c0
Biological Process: motile cilium assembly (GO:0044458);	1	c264068.graph_c0
Biological Process: mucilage biosynthetic process (GO:0010192);	1	c308700.graph_c0
Biological Process: mucilage biosynthetic process involved in seed coat development (GO:0048354);	3	c322136.graph_c0;c255363.graph_c0;c296753.graph_c0
Biological Process: mucilage metabolic process involved in seed coat development (GO:0048359);	2	c149516.graph_c0;c308700.graph_c0
Biological Process: mucilage pectin biosynthetic process (GO:0048358);	1	c149516.graph_c0
Biological Process: multicellular organism development (GO:0007275);	86	c200448.graph_c1;c188484.graph_c0;c334222.graph_c0;c267703.graph_c0;c176298.graph_c0;c188631.graph_c0;c155392.graph_c0;c215660.graph_c0;c241436.graph_c0;c192243.graph_c0;c179202.graph_c0;c159865.graph_c0;c115869.graph_c0;c222179.graph_c0;c203946.graph_c0;c67254.graph_c0;c165105.graph_c0;c247913.graph_c0;c182922.graph_c0;c138375.graph_c0;c202762.graph_c0;c222174.graph_c0;c144640.graph_c0;c218818.g…
Biological Process: multicellular organism reproduction (GO:0032504);	2	c195313.graph_c0;c64329.graph_c0
Biological Process: multicellular organismal process (GO:0032501);	2	c154559.graph_c0;c188329.graph_c0
Biological Process: multicellular organismal reproductive process (GO:0048609);	1	c175827.graph_c0
Biological Process: multicellular organismal water homeostasis (GO:0050891);	4	c171966.graph_c1;c251376.graph_c0;c173047.graph_c0;c171966.graph_c0
Biological Process: multidimensional cell growth (GO:0009825);	17	c143442.graph_c1;c179904.graph_c0;c189680.graph_c1;c318601.graph_c0;c281205.graph_c0;c196277.graph_c0;c191170.graph_c1;c193435.graph_c0;c233365.graph_c0;c195024.graph_c0;c195416.graph_c0;c202392.graph_c0;c235398.graph_c0;c269865.graph_c0;c326525.graph_c0;c238509.graph_c0;c260664.graph_c0
Biological Process: multivesicular body assembly (GO:0036258);	1	c198684.graph_c1
Biological Process: myo-inositol transport (GO:0015798);	3	c113212.graph_c0;c179773.graph_c0;c176846.graph_c0
Biological Process: ncRNA 3'-end processing (GO:0043628);	1	c186843.graph_c1
Biological Process: ncRNA metabolic process (GO:0034660);	1	c202740.graph_c1
Biological Process: ncRNA processing (GO:0034470);	2	c64513.graph_c0;c196518.graph_c1
Biological Process: nectary development (GO:0010254);	1	c199017.graph_c0
Biological Process: negative gravitropism (GO:0009959);	7	c184677.graph_c0;c154627.graph_c0;c212566.graph_c0;c176450.graph_c0;c179057.graph_c2;c170425.graph_c0;c223383.graph_c0
Biological Process: negative regulation of ATP-dependent DNA helicase activity (GO:1902450);	1	c106862.graph_c0
Biological Process: negative regulation of ATPase activity (GO:0032780);	2	c95968.graph_c0;c250988.graph_c0
Biological Process: negative regulation of DNA endoreduplication (GO:0032876);	8	c183348.graph_c0;c183229.graph_c0;c125570.graph_c0;c200744.graph_c0;c231975.graph_c0;c138894.graph_c0;c316113.graph_c0;c307295.graph_c0
Biological Process: negative regulation of DNA recombination (GO:0045910);	6	c48628.graph_c0;c256978.graph_c0;c62141.graph_c0;c69854.graph_c0;c200499.graph_c0;c250113.graph_c0
Biological Process: negative regulation of DNA-templated transcription, termination (GO:0060567);	1	c306366.graph_c0
Biological Process: negative regulation of ER-associated ubiquitin-dependent protein catabolic process (GO:1903070);	1	c162998.graph_c0
Biological Process: negative regulation of G0 to G1 transition (GO:0070317);	5	c321868.graph_c0;c137099.graph_c0;c347456.graph_c0;c233586.graph_c0;c338695.graph_c0
Biological Process: negative regulation of MAP kinase activity (GO:0043407);	1	c187427.graph_c1
Biological Process: negative regulation of abscisic acid-activated signaling pathway (GO:0009788);	23	c176547.graph_c0;c169610.graph_c0;c134005.graph_c0;c62396.graph_c0;c219018.graph_c0;c285853.graph_c0;c197684.graph_c1;c306163.graph_c0;c97815.graph_c0;c203242.graph_c0;c209706.graph_c0;c181620.graph_c0;c192341.graph_c0;c330673.graph_c0;c237492.graph_c0;c190968.graph_c0;c321406.graph_c0;c191395.graph_c1;c266297.graph_c0;c120892.graph_c0;c108664.graph_c0;c306565.graph_c0;c155702.graph_c0
Biological Process: negative regulation of actin filament depolymerization (GO:0030835);	1	c304942.graph_c0
Biological Process: negative regulation of anion channel activity by blue light (GO:0010362);	6	c88562.graph_c1;c123627.graph_c1;c88562.graph_c0;c235253.graph_c0;c226071.graph_c0;c123627.graph_c0
Biological Process: negative regulation of anthocyanin metabolic process (GO:0031538);	2	c60173.graph_c1;c301254.graph_c0
Biological Process: negative regulation of antisense RNA transcription (GO:0060195);	2	c271416.graph_c0;c308687.graph_c0
Biological Process: negative regulation of apoptotic process (GO:0043066);	5	c184702.graph_c0;c249501.graph_c0;c78903.graph_c0;c237456.graph_c0;c62753.graph_c0
Biological Process: negative regulation of autophagy (GO:0010507);	6	c156099.graph_c0;c203299.graph_c0;c28271.graph_c0;c2820.graph_c1;c54317.graph_c0;c327324.graph_c0
Biological Process: negative regulation of biological process (GO:0048519);	1	c186614.graph_c0
Biological Process: negative regulation of calcium ion import (GO:0090281);	1	c312024.graph_c0
Biological Process: negative regulation of catalytic activity (GO:0043086);	55	c231083.graph_c0;c191154.graph_c1;c322768.graph_c0;c174063.graph_c1;c137258.graph_c0;c200337.graph_c0;c153554.graph_c0;c118332.graph_c0;c177345.graph_c0;c142370.graph_c0;c59309.graph_c0;c189999.graph_c0;c268886.graph_c0;c221717.graph_c0;c209299.graph_c0;c171779.graph_c0;c79061.graph_c0;c153554.graph_c1;c156692.graph_c0;c201097.graph_c1;c257554.graph_c0;c129554.graph_c0;c153525.graph_c0;c203954.gr…
Biological Process: negative regulation of cell cycle (GO:0045786);	3	c189998.graph_c0;c310491.graph_c0;c188317.graph_c0
Biological Process: negative regulation of cell death (GO:0060548);	6	c133246.graph_c0;c189039.graph_c0;c79813.graph_c0;c167637.graph_c0;c197019.graph_c1;c199430.graph_c1
Biological Process: negative regulation of cell growth (GO:0030308);	4	c183229.graph_c0;c183348.graph_c0;c306565.graph_c0;c307295.graph_c0
Biological Process: negative regulation of cell proliferation (GO:0008285);	8	c133252.graph_c0;c258397.graph_c0;c129710.graph_c0;c131327.graph_c0;c208034.graph_c0;c1874.graph_c0;c177338.graph_c0;c163021.graph_c0
Biological Process: negative regulation of cellular macromolecule biosynthetic process (GO:2000113);	1	c188468.graph_c0
Biological Process: negative regulation of cellular process (GO:0048523);	6	c176869.graph_c2;c203241.graph_c1;c194352.graph_c1;c150971.graph_c0;c200084.graph_c1;c202336.graph_c1
Biological Process: negative regulation of cellular response to heat (GO:1900035);	1	c170603.graph_c3
Biological Process: negative regulation of chlorophyll biosynthetic process (GO:1902325);	2	c203475.graph_c3;c86713.graph_c0
Biological Process: negative regulation of chromatin silencing (GO:0031936);	4	c297871.graph_c0;c140574.graph_c0;c202714.graph_c0;c255288.graph_c0
Biological Process: negative regulation of conjugation with cellular fusion (GO:0031138);	1	c143268.graph_c2
Biological Process: negative regulation of cyclin-dependent protein serine/threonine kinase activity (GO:0045736);	1	c197384.graph_c1
Biological Process: negative regulation of cytokinin dehydrogenase activity (GO:1903857);	1	c162998.graph_c0
Biological Process: negative regulation of defense response (GO:0031348);	9	c198903.graph_c0;c257892.graph_c0;c4935.graph_c0;c181243.graph_c0;c124713.graph_c0;c121787.graph_c0;c203349.graph_c0;c218273.graph_c0;c101133.graph_c2
Biological Process: negative regulation of defense response to bacterium (GO:1900425);	1	c182808.graph_c0
Biological Process: negative regulation of defense response to virus (GO:0050687);	1	c196908.graph_c0
Biological Process: negative regulation of double-strand break repair via nonhomologous end joining (GO:2001033);	1	c288414.graph_c0
Biological Process: negative regulation of embryonic development (GO:0045992);	3	c178291.graph_c0;c268140.graph_c0;c279738.graph_c0
Biological Process: negative regulation of endopeptidase activity (GO:0010951);	19	c217435.graph_c0;c204080.graph_c0;c373291.graph_c0;c158399.graph_c0;c197203.graph_c2;c313549.graph_c0;c168335.graph_c1;c216578.graph_c0;c92764.graph_c0;c92764.graph_c1;c222048.graph_c0;c309796.graph_c0;c104480.graph_c0;c150746.graph_c0;c62201.graph_c0;c162804.graph_c0;c73974.graph_c0;c158092.graph_c0;c154236.graph_c0
Biological Process: negative regulation of ethylene biosynthetic process (GO:0010366);	4	c175583.graph_c2;c203882.graph_c0;c175583.graph_c0;c149537.graph_c0
Biological Process: negative regulation of ethylene-activated signaling pathway (GO:0010105);	10	c187688.graph_c0;c149607.graph_c0;c152557.graph_c1;c194465.graph_c0;c232839.graph_c0;c124713.graph_c0;c283618.graph_c0;c348288.graph_c0;c79954.graph_c0;c198232.graph_c1
Biological Process: negative regulation of exoribonuclease activity (GO:1901918);	2	c202159.graph_c0;c91222.graph_c0
Biological Process: negative regulation of fatty acid biosynthetic process (GO:0045717);	1	c184311.graph_c1
Biological Process: negative regulation of flavonoid biosynthetic process (GO:0009964);	1	c190324.graph_c0
Biological Process: negative regulation of floral organ abscission (GO:0060862);	1	c200449.graph_c0
Biological Process: negative regulation of flower development (GO:0009910);	20	c3025.graph_c0;c139555.graph_c1;c157246.graph_c1;c121003.graph_c0;c188109.graph_c0;c238716.graph_c0;c182480.graph_c3;c237873.graph_c0;c201832.graph_c0;c152936.graph_c0;c225726.graph_c0;c198993.graph_c0;c219616.graph_c0;c256130.graph_c0;c160847.graph_c2;c196797.graph_c1;c152936.graph_c1;c233365.graph_c0;c160847.graph_c0;c193681.graph_c2
Biological Process: negative regulation of gene expression (GO:0010629);	1	c272410.graph_c0
Biological Process: negative regulation of gene expression, epigenetic (GO:0045814);	1	c199762.graph_c1
Biological Process: negative regulation of gibberellic acid mediated signaling pathway (GO:0009938);	8	c228682.graph_c0;c175935.graph_c0;c172899.graph_c0;c216925.graph_c0;c155102.graph_c0;c336206.graph_c0;c144110.graph_c0;c202941.graph_c0
Biological Process: negative regulation of helicase activity (GO:0051097);	1	c261179.graph_c0
Biological Process: negative regulation of histone H4 acetylation (GO:0090241);	1	c168367.graph_c0
Biological Process: negative regulation of histone acetylation (GO:0035067);	1	c184311.graph_c1
Biological Process: negative regulation of indoleacetic acid biosynthetic process via tryptophan (GO:1901997);	4	c175583.graph_c2;c203882.graph_c0;c175583.graph_c0;c149537.graph_c0
Biological Process: negative regulation of induction of conjugation with cellular fusion (GO:0010515);	2	c159761.graph_c0;c312024.graph_c0
Biological Process: negative regulation of innate immune response (GO:0045824);	11	c260664.graph_c0;c191170.graph_c1;c326525.graph_c0;c196277.graph_c0;c1874.graph_c0;c235398.graph_c0;c318601.graph_c0;c177338.graph_c0;c129710.graph_c0;c193302.graph_c0;c276245.graph_c0
Biological Process: negative regulation of iron ion transport (GO:0034757);	2	c217149.graph_c0;c45866.graph_c0
Biological Process: negative regulation of isopentenyl diphosphate biosynthetic process, methylerythritol 4-phosphate pathway (GO:0010323);	2	c232809.graph_c0;c197263.graph_c3
Biological Process: negative regulation of long-day photoperiodism, flowering (GO:0048579);	6	c229203.graph_c0;c201397.graph_c0;c190152.graph_c0;c153290.graph_c0;c199762.graph_c1;c237731.graph_c0
Biological Process: negative regulation of mRNA splicing, via spliceosome (GO:0048025);	4	c237792.graph_c0;c369804.graph_c0;c266165.graph_c0;c106862.graph_c0
Biological Process: negative regulation of meiotic cell cycle (GO:0051447);	1	c288414.graph_c0
Biological Process: negative regulation of microtubule depolymerization (GO:0007026);	1	c301648.graph_c0
Biological Process: negative regulation of mitochondrial translation (GO:0070130);	2	c325965.graph_c0;c295974.graph_c0
Biological Process: negative regulation of mitotic DNA replication initiation (GO:1903467);	1	c343107.graph_c0
Biological Process: negative regulation of mitotic cell cycle (GO:0045930);	2	c288414.graph_c0;c180007.graph_c0
Biological Process: negative regulation of molecular function, epigenetic (GO:0045857);	1	c233365.graph_c0
Biological Process: negative regulation of nitrogen compound metabolic process (GO:0051172);	1	c188468.graph_c0
Biological Process: negative regulation of nucleic acid-templated transcription (GO:1903507);	17	c192349.graph_c3;c215973.graph_c0;c204834.graph_c0;c114048.graph_c0;c194615.graph_c3;c184206.graph_c0;c233024.graph_c0;c224779.graph_c0;c38298.graph_c0;c73828.graph_c1;c206220.graph_c0;c81425.graph_c0;c137126.graph_c0;c234111.graph_c0;c317120.graph_c0;c151959.graph_c0;c73828.graph_c0
Biological Process: negative regulation of organ growth (GO:0046621);	4	c226621.graph_c0;c195986.graph_c1;c120587.graph_c0;c229357.graph_c0
Biological Process: negative regulation of peptidase activity (GO:0010466);	2	c189071.graph_c0;c179099.graph_c0
Biological Process: negative regulation of phosphatase activity (GO:0010923);	1	c193182.graph_c0
Biological Process: negative regulation of phosphoprotein phosphatase activity (GO:0032515);	2	c185236.graph_c0;c266746.graph_c0
Biological Process: negative regulation of photomorphogenesis (GO:0010100);	4	c72531.graph_c0;c118510.graph_c0;c198893.graph_c0;c131973.graph_c0
Biological Process: negative regulation of plant-type hypersensitive response (GO:0034051);	5	c143050.graph_c0;c206556.graph_c0;c195198.graph_c1;c188546.graph_c0;c186645.graph_c0
Biological Process: negative regulation of programmed cell death (GO:0043069);	3	c157456.graph_c0;c218273.graph_c0;c121787.graph_c0
Biological Process: negative regulation of protein homooligomerization (GO:0032463);	1	c330234.graph_c0
Biological Process: negative regulation of protein kinase activity (GO:0006469);	1	c181830.graph_c0
Biological Process: negative regulation of protein localization to microtubule (GO:1902817);	1	c330234.graph_c0
Biological Process: negative regulation of protein phosphorylation (GO:0001933);	1	c303111.graph_c0
Biological Process: negative regulation of protein serine/threonine kinase activity (GO:0071901);	6	c167954.graph_c0;c189998.graph_c0;c323076.graph_c0;c245000.graph_c0;c200106.graph_c0;c131896.graph_c0
Biological Process: negative regulation of pyrimidine nucleobase metabolic process (GO:0045984);	2	c301926.graph_c0;c266887.graph_c0
Biological Process: negative regulation of reciprocal meiotic recombination (GO:0045128);	4	c271416.graph_c0;c281029.graph_c0;c308687.graph_c0;c320512.graph_c0
Biological Process: negative regulation of response to salt stress (GO:1901001);	2	c144355.graph_c0;c137213.graph_c0
Biological Process: negative regulation of ribosome biogenesis (GO:0090071);	2	c204711.graph_c0;c184481.graph_c0
Biological Process: negative regulation of seed germination (GO:0010187);	12	c190802.graph_c1;c207137.graph_c0;c143273.graph_c0;c315399.graph_c0;c155102.graph_c0;c144110.graph_c0;c172899.graph_c0;c251884.graph_c0;c185164.graph_c1;c205994.graph_c0;c175935.graph_c0;c228682.graph_c0
Biological Process: negative regulation of sequence-specific DNA binding transcription factor activity (GO:0043433);	4	c359523.graph_c0;c174854.graph_c0;c328997.graph_c0;c151306.graph_c0
Biological Process: negative regulation of serine-type endopeptidase activity (GO:1900004);	1	c79230.graph_c0
Biological Process: negative regulation of short-day photoperiodism, flowering (GO:0048577);	10	c229203.graph_c0;c190152.graph_c0;c184640.graph_c0;c213708.graph_c0;c67520.graph_c0;c237731.graph_c0;c98399.graph_c1;c153290.graph_c0;c201397.graph_c0;c213805.graph_c0
Biological Process: negative regulation of sister chromatid cohesion (GO:0045875);	1	c288414.graph_c0
Biological Process: negative regulation of stomatal complex development (GO:2000122);	3	c189385.graph_c0;c190206.graph_c0;c177312.graph_c0
Biological Process: negative regulation of stress-activated MAPK cascade (GO:0032873);	1	c314051.graph_c0
Biological Process: negative regulation of systemic acquired resistance (GO:0010113);	2	c268343.graph_c0;c188749.graph_c0
Biological Process: negative regulation of telomerase activity (GO:0051974);	1	c133616.graph_c2
Biological Process: negative regulation of transcription by glucose (GO:0045014);	2	c143268.graph_c2;c159761.graph_c0
Biological Process: negative regulation of transcription by transcription factor catabolism (GO:0010620);	1	c293455.graph_c0
Biological Process: negative regulation of transcription from RNA polymerase II promoter (GO:0000122);	24	c85821.graph_c0;c113784.graph_c0;c165303.graph_c0;c90566.graph_c0;c224803.graph_c0;c285530.graph_c0;c343107.graph_c0;c247919.graph_c0;c337525.graph_c0;c307793.graph_c0;c187260.graph_c0;c333981.graph_c0;c294201.graph_c0;c201047.graph_c0;c196637.graph_c0;c167720.graph_c0;c163363.graph_c1;c164350.graph_c2;c164384.graph_c0;c180263.graph_c0;c325142.graph_c0;c305028.graph_c0;c77849.graph_c0;c269804.gra…
Biological Process: negative regulation of transcription from RNA polymerase II promoter in response to oxidative stress (GO:0061417);	2	c308687.graph_c0;c271416.graph_c0
Biological Process: negative regulation of transcription from RNA polymerase II promoter involved in meiotic cell cycle (GO:0010674);	1	c300463.graph_c0
Biological Process: negative regulation of transcription from RNA polymerase III promoter (GO:0016480);	4	c210499.graph_c0;c201278.graph_c1;c197065.graph_c0;c108445.graph_c0
Biological Process: negative regulation of transcription, DNA-templated (GO:0045892);	27	c243826.graph_c0;c268343.graph_c0;c191420.graph_c0;c173929.graph_c0;c120892.graph_c0;c131327.graph_c0;c130588.graph_c0;c174475.graph_c1;c188749.graph_c0;c65902.graph_c0;c183229.graph_c0;c212788.graph_c0;c163021.graph_c0;c279444.graph_c0;c29997.graph_c0;c237492.graph_c0;c183348.graph_c0;c199870.graph_c0;c307295.graph_c0;c133252.graph_c0;c190440.graph_c0;c234982.graph_c0;c227492.graph_c0;c200953.gr…
Biological Process: negative regulation of translation (GO:0017148);	22	c204711.graph_c0;c186737.graph_c0;c306175.graph_c0;c203795.graph_c0;c168658.graph_c0;c156449.graph_c0;c184481.graph_c0;c184983.graph_c4;c164757.graph_c0;c286746.graph_c0;c203830.graph_c0;c169962.graph_c2;c164845.graph_c1;c182714.graph_c1;c48091.graph_c0;c164845.graph_c0;c182714.graph_c0;c256914.graph_c0;c161116.graph_c0;c112507.graph_c0;c49369.graph_c0;c169962.graph_c4
Biological Process: negative regulation of translational elongation (GO:0045900);	1	c202249.graph_c3
Biological Process: negative regulation of translational initiation (GO:0045947);	4	c331764.graph_c0;c307847.graph_c0;c187882.graph_c0;c101364.graph_c0
Biological Process: negative regulation of transmembrane transport by negative regulation of transcription from RNA polymerase II promoter (GO:1900417);	1	c260887.graph_c0
Biological Process: neutral amino acid transport (GO:0015804);	1	c200181.graph_c2
Biological Process: nicotianamine biosynthetic process (GO:0030418);	3	c68135.graph_c0;c166852.graph_c0;c236611.graph_c0
Biological Process: nicotinamide nucleotide metabolic process (GO:0046496);	2	c203033.graph_c0;c131312.graph_c0
Biological Process: nicotinate nucleotide salvage (GO:0019358);	7	c194680.graph_c2;c264682.graph_c0;c112040.graph_c0;c134014.graph_c0;c12509.graph_c0;c174188.graph_c0;c282498.graph_c0
Biological Process: nicotinate transport (GO:2001142);	1	c193656.graph_c1
Biological Process: nitrate assimilation (GO:0042128);	18	c93108.graph_c1;c189600.graph_c1;c165803.graph_c5;c61043.graph_c0;c200734.graph_c0;c69725.graph_c0;c337628.graph_c0;c194519.graph_c0;c209593.graph_c0;c207758.graph_c0;c74750.graph_c0;c165803.graph_c0;c165803.graph_c1;c62088.graph_c0;c165803.graph_c2;c208815.graph_c0;c165803.graph_c3;c170877.graph_c0
Biological Process: nitrate import (GO:1902025);	4	c220300.graph_c0;c187226.graph_c1;c219428.graph_c0;c81714.graph_c0
Biological Process: nitrate transport (GO:0015706);	5	c191499.graph_c1;c194408.graph_c0;c182416.graph_c0;c74750.graph_c0;c93108.graph_c1
Biological Process: nitric oxide biosynthetic process (GO:0006809);	10	c209593.graph_c0;c165803.graph_c3;c207758.graph_c0;c165803.graph_c0;c165803.graph_c1;c170877.graph_c0;c200734.graph_c0;c165803.graph_c5;c165803.graph_c2;c208815.graph_c0
Biological Process: nitric oxide mediated signal transduction (GO:0007263);	3	c82814.graph_c0;c145917.graph_c0;c154194.graph_c0
Biological Process: nitrogen catabolite activation of transcription from RNA polymerase II promoter (GO:0001080);	1	c305028.graph_c0
Biological Process: nitrogen compound metabolic process (GO:0006807);	27	c186469.graph_c0;c62551.graph_c0;c309097.graph_c0;c311946.graph_c0;c293684.graph_c0;c147072.graph_c0;c107389.graph_c0;c178197.graph_c0;c187168.graph_c0;c20309.graph_c0;c277678.graph_c0;c195665.graph_c0;c228800.graph_c0;c260259.graph_c0;c192985.graph_c2;c331082.graph_c0;c196317.graph_c0;c336028.graph_c0;c262029.graph_c0;c217826.graph_c0;c176744.graph_c0;c341995.graph_c0;c188038.graph_c0;c315994.gr…
Biological Process: nitrogen compound transport (GO:0071705);	3	c189062.graph_c0;c189443.graph_c0;c295937.graph_c0
Biological Process: nitrogen fixation (GO:0009399);	5	c258148.graph_c0;c66588.graph_c1;c198259.graph_c0;c183282.graph_c1;c116073.graph_c1
Biological Process: nitrogen utilization (GO:0019740);	12	c14615.graph_c0;c178343.graph_c0;c267883.graph_c0;c2255.graph_c0;c148965.graph_c0;c191176.graph_c1;c74510.graph_c0;c70667.graph_c1;c173053.graph_c0;c184892.graph_c1;c220245.graph_c0;c85080.graph_c0
Biological Process: nodulation (GO:0009877);	1	c166343.graph_c0
Biological Process: nonfunctional rRNA decay (GO:0070651);	2	c328997.graph_c0;c338695.graph_c0
Biological Process: nonphotochemical quenching (GO:0010196);	5	c199417.graph_c0;c214185.graph_c0;c163909.graph_c0;c236085.graph_c0;c190609.graph_c2
Biological Process: nuclear DNA replication (GO:0033260);	1	c261179.graph_c0
Biological Process: nuclear chromosome segregation (GO:0098813);	2	c165736.graph_c0;c310491.graph_c0
Biological Process: nuclear division (GO:0000280);	3	c182771.graph_c1;c130668.graph_c0;c142686.graph_c0
Biological Process: nuclear envelope organization (GO:0006998);	1	c333257.graph_c0
Biological Process: nuclear envelope reassembly (GO:0031468);	3	c243153.graph_c0;c211088.graph_c0;c216879.graph_c0
Biological Process: nuclear mRNA surveillance (GO:0071028);	8	c248421.graph_c0;c239026.graph_c0;c99865.graph_c0;c154316.graph_c0;c127175.graph_c0;c196746.graph_c0;c186843.graph_c0;c212282.graph_c0
Biological Process: nuclear membrane fusion (GO:0000740);	2	c193068.graph_c0;c175843.graph_c0
Biological Process: nuclear membrane organization (GO:0071763);	1	c311761.graph_c0
Biological Process: nuclear migration (GO:0007097);	1	c311481.graph_c0
Biological Process: nuclear migration (GO:0040023);	1	c240660.graph_c0
Biological Process: nuclear migration along microtubule (GO:0030473);	1	c130159.graph_c0
Biological Process: nuclear polyadenylation-dependent mRNA catabolic process (GO:0071042);	4	c154316.graph_c0;c127175.graph_c0;c239026.graph_c0;c186843.graph_c0
Biological Process: nuclear polyadenylation-dependent rRNA catabolic process (GO:0071035);	7	c154316.graph_c0;c164437.graph_c0;c239026.graph_c0;c127175.graph_c0;c186843.graph_c0;c295302.graph_c0;c191948.graph_c0
Biological Process: nuclear polyadenylation-dependent tRNA catabolic process (GO:0071038);	7	c186843.graph_c0;c295302.graph_c0;c191948.graph_c0;c239026.graph_c0;c127175.graph_c0;c154316.graph_c0;c164437.graph_c0
Biological Process: nuclear pore complex assembly (GO:0051292);	5	c220427.graph_c0;c87977.graph_c0;c366823.graph_c0;c192004.graph_c2;c130159.graph_c0
Biological Process: nuclear pore organization (GO:0006999);	6	c179565.graph_c0;c195381.graph_c1;c175501.graph_c0;c310604.graph_c0;c199458.graph_c2;c196296.graph_c1
Biological Process: nuclear retention of pre-mRNA with aberrant 3'-ends at the site of transcription (GO:0071049);	3	c164437.graph_c0;c191948.graph_c0;c295302.graph_c0
Biological Process: nuclear retention of unspliced pre-mRNA at the site of transcription (GO:0071048);	3	c156919.graph_c0;c177694.graph_c0;c139649.graph_c0
Biological Process: nuclear-transcribed mRNA catabolic process (GO:0000956);	5	c263361.graph_c0;c223880.graph_c0;c165136.graph_c0;c130759.graph_c0;c298240.graph_c0
Biological Process: nuclear-transcribed mRNA catabolic process, deadenylation-dependent decay (GO:0000288);	19	c243570.graph_c0;c174961.graph_c0;c262505.graph_c0;c191828.graph_c1;c191828.graph_c2;c327792.graph_c0;c189822.graph_c1;c63167.graph_c0;c286746.graph_c0;c233319.graph_c0;c161612.graph_c0;c175614.graph_c0;c193248.graph_c0;c164757.graph_c0;c213414.graph_c0;c49369.graph_c0;c245946.graph_c0;c320825.graph_c0;c173550.graph_c1
Biological Process: nuclear-transcribed mRNA catabolic process, endonucleolytic cleavage-dependent decay (GO:0000294);	1	c338695.graph_c0
Biological Process: nuclear-transcribed mRNA catabolic process, exonucleolytic (GO:0000291);	6	c218105.graph_c0;c177595.graph_c1;c166606.graph_c0;c176806.graph_c0;c165404.graph_c1;c191732.graph_c0
Biological Process: nuclear-transcribed mRNA catabolic process, exonucleolytic, 3'-5' (GO:0034427);	12	c239026.graph_c0;c248421.graph_c0;c212282.graph_c0;c295302.graph_c0;c191948.graph_c0;c186843.graph_c0;c196746.graph_c0;c127175.graph_c0;c154316.graph_c0;c122281.graph_c0;c164437.graph_c0;c99865.graph_c0
Biological Process: nuclear-transcribed mRNA catabolic process, no-go decay (GO:0070966);	5	c220108.graph_c0;c338695.graph_c0;c185498.graph_c0;c223894.graph_c0;c203285.graph_c2
Biological Process: nuclear-transcribed mRNA catabolic process, non-stop decay (GO:0070481);	5	c203285.graph_c2;c223894.graph_c0;c338695.graph_c0;c220108.graph_c0;c185498.graph_c0
Biological Process: nuclear-transcribed mRNA catabolic process, nonsense-mediated decay (GO:0000184);	24	c203041.graph_c0;c171150.graph_c0;c196838.graph_c0;c222242.graph_c0;c263663.graph_c0;c145531.graph_c0;c61975.graph_c0;c287332.graph_c0;c181008.graph_c0;c118984.graph_c0;c230033.graph_c0;c77114.graph_c0;c126322.graph_c0;c65044.graph_c0;c129941.graph_c0;c212940.graph_c0;c241065.graph_c0;c284330.graph_c0;c142056.graph_c0;c132723.graph_c0;c124431.graph_c0;c255648.graph_c0;c105573.graph_c0;c81218.grap…
Biological Process: nuclear-transcribed mRNA poly(A) tail shortening (GO:0000289);	2	c260687.graph_c0;c315627.graph_c0
Biological Process: nucleic acid metabolic process (GO:0090304);	44	c194839.graph_c1;c201519.graph_c0;c191866.graph_c0;c186183.graph_c0;c176218.graph_c2;c203461.graph_c1;c244422.graph_c0;c207955.graph_c0;c184231.graph_c0;c186040.graph_c2;c187058.graph_c1;c221929.graph_c0;c188728.graph_c1;c201684.graph_c0;c197744.graph_c0;c142847.graph_c0;c203227.graph_c0;c113487.graph_c2;c188511.graph_c0;c64836.graph_c0;c197270.graph_c0;c190712.graph_c2;c203280.graph_c0;c117576.g…
Biological Process: nucleic acid phosphodiester bond hydrolysis (GO:0090305);	91	c300010.graph_c0;c192068.graph_c0;c69854.graph_c0;c187348.graph_c0;c223894.graph_c0;c229593.graph_c0;c260293.graph_c0;c328627.graph_c0;c201241.graph_c0;c203285.graph_c2;c183368.graph_c0;c197939.graph_c0;c166606.graph_c0;c308600.graph_c0;c144119.graph_c0;c200292.graph_c2;c192990.graph_c0;c40321.graph_c0;c189601.graph_c1;c212282.graph_c0;c185280.graph_c1;c94646.graph_c0;c102247.graph_c1;c196749.gra…
Biological Process: nucleic acid-templated transcription (GO:0097659);	1	c180686.graph_c0
Biological Process: nucleobase transport (GO:0015851);	2	c225262.graph_c0;c333209.graph_c0
Biological Process: nucleobase-containing compound biosynthetic process (GO:0034654);	4	c203025.graph_c0;c148908.graph_c0;c244422.graph_c0;c296847.graph_c0
Biological Process: nucleobase-containing compound metabolic process (GO:0006139);	22	c326264.graph_c0;c178701.graph_c0;c273345.graph_c0;c162835.graph_c0;c172698.graph_c0;c64310.graph_c0;c283719.graph_c0;c184466.graph_c0;c191260.graph_c0;c173858.graph_c0;c192139.graph_c0;c198404.graph_c1;c172964.graph_c1;c190482.graph_c1;c71827.graph_c0;c182672.graph_c0;c266106.graph_c0;c335655.graph_c0;c146349.graph_c0;c226235.graph_c0;c180497.graph_c0;c209058.graph_c0
Biological Process: nucleocytoplasmic transport (GO:0006913);	21	c138823.graph_c0;c176498.graph_c2;c332223.graph_c0;c260769.graph_c0;c256350.graph_c0;c341164.graph_c0;c322265.graph_c0;c183466.graph_c0;c199334.graph_c0;c130057.graph_c0;c194643.graph_c0;c240028.graph_c0;c197444.graph_c0;c184071.graph_c0;c254728.graph_c0;c303873.graph_c0;c306145.graph_c0;c327589.graph_c0;c212320.graph_c0;c309465.graph_c0;c197828.graph_c0
Biological Process: nucleologenesis (GO:0017126);	1	c277168.graph_c0
Biological Process: nucleoside diphosphate metabolic process (GO:0009132);	2	c302991.graph_c0;c323818.graph_c0
Biological Process: nucleoside diphosphate phosphorylation (GO:0006165);	12	c307370.graph_c0;c187988.graph_c0;c64353.graph_c0;c304127.graph_c0;c186812.graph_c2;c69229.graph_c1;c320131.graph_c0;c110125.graph_c0;c180726.graph_c1;c102166.graph_c0;c210770.graph_c0;c177887.graph_c0
Biological Process: nucleoside metabolic process (GO:0009116);	17	c148908.graph_c0;c174815.graph_c0;c318758.graph_c0;c197050.graph_c0;c201625.graph_c0;c75307.graph_c0;c199160.graph_c0;c23416.graph_c0;c176661.graph_c1;c160034.graph_c0;c149634.graph_c0;c125319.graph_c0;c247404.graph_c0;c62202.graph_c0;c195907.graph_c0;c143293.graph_c0;c177346.graph_c0
Biological Process: nucleoside phosphate biosynthetic process (GO:1901293);	1	c323818.graph_c0
Biological Process: nucleoside transmembrane transport (GO:1901642);	10	c227938.graph_c0;c137279.graph_c0;c189662.graph_c0;c141467.graph_c0;c171518.graph_c0;c219191.graph_c0;c181007.graph_c1;c112204.graph_c0;c201041.graph_c0;c153240.graph_c0
Biological Process: nucleoside transport (GO:0015858);	2	c267242.graph_c0;c120160.graph_c1
Biological Process: nucleoside triphosphate biosynthetic process (GO:0009142);	2	c188118.graph_c0;c339276.graph_c0
Biological Process: nucleosome assembly (GO:0006334);	55	c257794.graph_c0;c196454.graph_c1;c329152.graph_c0;c122969.graph_c0;c178155.graph_c0;c153081.graph_c0;c95185.graph_c0;c91148.graph_c0;c184097.graph_c0;c183773.graph_c0;c20163.graph_c0;c224077.graph_c0;c126955.graph_c0;c213924.graph_c0;c195392.graph_c0;c168849.graph_c0;c317693.graph_c0;c200285.graph_c0;c186212.graph_c1;c164005.graph_c0;c298820.graph_c0;c97398.graph_c0;c136484.graph_c0;c174832.grap…
Biological Process: nucleosome disassembly (GO:0006337);	1	c209984.graph_c0
Biological Process: nucleosome mobilization (GO:0042766);	1	c330982.graph_c0
Biological Process: nucleosome positioning (GO:0016584);	3	c271416.graph_c0;c330982.graph_c0;c308687.graph_c0
Biological Process: nucleotide biosynthetic process (GO:0009165);	13	c327304.graph_c0;c201625.graph_c0;c71462.graph_c0;c330838.graph_c0;c201916.graph_c2;c23416.graph_c0;c199160.graph_c0;c174815.graph_c0;c189220.graph_c1;c76015.graph_c1;c76015.graph_c0;c213410.graph_c0;c125319.graph_c0
Biological Process: nucleotide metabolic process (GO:0009117);	5	c249528.graph_c0;c101270.graph_c0;c336781.graph_c0;c219715.graph_c0;c187489.graph_c1
Biological Process: nucleotide phosphorylation (GO:0046939);	31	c44458.graph_c0;c188890.graph_c2;c133616.graph_c1;c258987.graph_c0;c196496.graph_c4;c174723.graph_c0;c202493.graph_c0;c321627.graph_c0;c182772.graph_c0;c202238.graph_c1;c192780.graph_c1;c194962.graph_c1;c324936.graph_c0;c231279.graph_c0;c180534.graph_c0;c187303.graph_c0;c149090.graph_c0;c166190.graph_c1;c201846.graph_c0;c177740.graph_c0;c164257.graph_c0;c222658.graph_c0;c116052.graph_c0;c180534.g…
Biological Process: nucleotide transmembrane transport (GO:1901679);	9	c88556.graph_c0;c167792.graph_c0;c156367.graph_c0;c311668.graph_c0;c192733.graph_c0;c370861.graph_c0;c126102.graph_c0;c200187.graph_c0;c74419.graph_c0
Biological Process: nucleotide-excision repair (GO:0006289);	31	c186174.graph_c0;c183212.graph_c0;c192118.graph_c0;c181835.graph_c0;c110318.graph_c0;c242343.graph_c0;c323172.graph_c0;c299476.graph_c0;c200029.graph_c0;c337953.graph_c0;c194311.graph_c0;c279100.graph_c0;c200029.graph_c1;c237178.graph_c0;c199367.graph_c2;c155971.graph_c0;c295413.graph_c0;c211850.graph_c0;c328997.graph_c0;c183057.graph_c2;c176726.graph_c0;c41974.graph_c0;c314164.graph_c0;c304135.g…
Biological Process: nucleotide-excision repair, DNA gap filling (GO:0006297);	2	c144119.graph_c0;c202642.graph_c1
Biological Process: nucleotide-excision repair, DNA incision, 5'-to lesion (GO:0006296);	1	c297543.graph_c0
Biological Process: nucleotide-sugar biosynthetic process (GO:0009226);	5	c307617.graph_c0;c254816.graph_c0;c143247.graph_c1;c32008.graph_c0;c161055.graph_c0
Biological Process: nucleotide-sugar metabolic process (GO:0009225);	3	c191464.graph_c0;c365325.graph_c0;c226934.graph_c0
Biological Process: nucleotide-sugar transport (GO:0015780);	8	c153601.graph_c0;c156367.graph_c0;c174540.graph_c2;c88556.graph_c0;c200187.graph_c0;c126102.graph_c0;c171091.graph_c0;c202566.graph_c0
Biological Process: nucleus organization (GO:0006997);	2	c240660.graph_c0;c196767.graph_c1
Biological Process: obsolete deoxyhypusine biosynthetic process from spermidine (GO:0050983);	1	c169978.graph_c0
Biological Process: obsolete mycelium development (GO:0043581);	2	c290695.graph_c0;c161116.graph_c0
Biological Process: obsolete protein import into nucleus, docking (GO:0000059);	19	c193870.graph_c2;c202998.graph_c0;c150665.graph_c2;c318361.graph_c0;c366823.graph_c0;c202244.graph_c0;c252843.graph_c0;c196296.graph_c1;c190196.graph_c0;c89590.graph_c0;c174663.graph_c0;c115370.graph_c0;c213638.graph_c0;c26617.graph_c0;c310604.graph_c0;c6012.graph_c0;c225057.graph_c0;c201675.graph_c0;c261083.graph_c0
Biological Process: oligopeptide export from mitochondrion (GO:0090374);	1	c333652.graph_c0
Biological Process: oligopeptide transport (GO:0006857);	33	c206706.graph_c0;c129795.graph_c0;c3893.graph_c1;c198057.graph_c0;c237170.graph_c0;c111024.graph_c0;c253919.graph_c0;c66503.graph_c0;c33294.graph_c0;c197633.graph_c1;c193323.graph_c0;c173227.graph_c1;c236295.graph_c0;c188517.graph_c3;c81677.graph_c0;c184837.graph_c2;c198032.graph_c1;c220433.graph_c0;c206752.graph_c0;c60748.graph_c0;c2092.graph_c1;c204122.graph_c0;c184837.graph_c1;c182274.graph_c1…
Biological Process: oligosaccharide biosynthetic process (GO:0009312);	3	c151218.graph_c0;c185866.graph_c0;c151218.graph_c1
Biological Process: oligosaccharide metabolic process (GO:0009311);	8	c185971.graph_c0;c337394.graph_c0;c22079.graph_c0;c3933.graph_c1;c194658.graph_c0;c113355.graph_c0;c3933.graph_c0;c205453.graph_c0
Biological Process: oligosaccharide-lipid intermediate biosynthetic process (GO:0006490);	4	c191140.graph_c1;c191140.graph_c0;c336376.graph_c0;c166617.graph_c0
Biological Process: one-carbon metabolic process (GO:0006730);	46	c192822.graph_c0;c320145.graph_c0;c153395.graph_c0;c72425.graph_c0;c214643.graph_c0;c75830.graph_c1;c310525.graph_c0;c178006.graph_c2;c237673.graph_c0;c312735.graph_c0;c195252.graph_c0;c125317.graph_c0;c190329.graph_c2;c100542.graph_c0;c71055.graph_c0;c159761.graph_c0;c202216.graph_c0;c127196.graph_c0;c199347.graph_c1;c190060.graph_c0;c106899.graph_c1;c150976.graph_c0;c201836.graph_c1;c243956.gra…
Biological Process: organ boundary specification between lateral organs and the meristem (GO:0010199);	6	c280311.graph_c0;c224665.graph_c0;c179034.graph_c1;c212563.graph_c0;c190303.graph_c0;c222688.graph_c0
Biological Process: organ growth (GO:0035265);	5	c60173.graph_c1;c183655.graph_c0;c197430.graph_c1;c301254.graph_c0;c133692.graph_c0
Biological Process: organelle fusion (GO:0048284);	2	c161031.graph_c0;c257039.graph_c0
Biological Process: organelle organization (GO:0006996);	5	c138671.graph_c0;c301568.graph_c0;c180140.graph_c0;c71342.graph_c0;c165736.graph_c0
Biological Process: organic acid transmembrane transport (GO:1903825);	4	c190213.graph_c3;c232347.graph_c0;c289931.graph_c0;c189465.graph_c1
Biological Process: organic anion transport (GO:0015711);	5	c171966.graph_c0;c171966.graph_c1;c120160.graph_c1;c251376.graph_c0;c267242.graph_c0
Biological Process: organic cation transport (GO:0015695);	14	c85080.graph_c0;c220245.graph_c0;c184892.graph_c1;c300057.graph_c0;c173053.graph_c0;c70667.graph_c1;c74510.graph_c0;c191176.graph_c1;c2255.graph_c0;c267883.graph_c0;c267138.graph_c0;c178343.graph_c0;c217120.graph_c0;c14615.graph_c0
Biological Process: organic cyclic compound biosynthetic process (GO:1901362);	3	c173765.graph_c0;c196506.graph_c2;c326264.graph_c0
Biological Process: organic cyclic compound metabolic process (GO:1901360);	4	c191821.graph_c3;c297446.graph_c0;c262029.graph_c0;c309097.graph_c0
Biological Process: organic hydroxy compound metabolic process (GO:1901615);	2	c191354.graph_c1;c185488.graph_c1
Biological Process: organic phosphonate transport (GO:0015716);	9	c351082.graph_c0;c200014.graph_c2;c173179.graph_c0;c81630.graph_c0;c198873.graph_c0;c193840.graph_c0;c201663.graph_c0;c173179.graph_c1;c195759.graph_c0
Biological Process: organic substance biosynthetic process (GO:1901576);	6	c333323.graph_c0;c195938.graph_c0;c253265.graph_c0;c245761.graph_c0;c285103.graph_c0;c146349.graph_c0
Biological Process: organic substance metabolic process (GO:0071704);	40	c246273.graph_c0;c191403.graph_c1;c138945.graph_c0;c301468.graph_c0;c179837.graph_c1;c147826.graph_c0;c203458.graph_c1;c331004.graph_c0;c359212.graph_c0;c193462.graph_c0;c178903.graph_c2;c156377.graph_c0;c55749.graph_c0;c161696.graph_c0;c171039.graph_c0;c196333.graph_c1;c234071.graph_c0;c6840.graph_c0;c207391.graph_c0;c134797.graph_c0;c311946.graph_c0;c155037.graph_c0;c189097.graph_c0;c300794.gra…
Biological Process: organic substance transport (GO:0071702);	8	c151162.graph_c1;c195017.graph_c0;c189062.graph_c0;c192628.graph_c0;c64871.graph_c0;c272280.graph_c0;c295937.graph_c0;c303027.graph_c0
Biological Process: organonitrogen compound biosynthetic process (GO:1901566);	2	c148908.graph_c0;c313394.graph_c0
Biological Process: organonitrogen compound metabolic process (GO:1901564);	3	c196111.graph_c0;c325666.graph_c0;c69615.graph_c0
Biological Process: organophosphate ester transport (GO:0015748);	9	c81630.graph_c0;c173179.graph_c0;c200014.graph_c2;c351082.graph_c0;c198873.graph_c0;c193840.graph_c0;c195759.graph_c0;c173179.graph_c1;c201663.graph_c0
Biological Process: organophosphate metabolic process (GO:0019637);	3	c200513.graph_c1;c180782.graph_c0;c181347.graph_c0
Biological Process: ornithine biosynthetic process (GO:0006592);	5	c200773.graph_c0;c310851.graph_c0;c312343.graph_c0;c314936.graph_c0;c269135.graph_c0
Biological Process: ornithine catabolic process (GO:0006593);	2	c214340.graph_c0;c183003.graph_c2
Biological Process: osmosensory signaling pathway (GO:0007231);	3	c308687.graph_c0;c271416.graph_c0;c157456.graph_c0
Biological Process: osmosensory signaling via phosphorelay pathway (GO:0007234);	1	c333832.graph_c0
Biological Process: oxalate catabolic process (GO:0033611);	2	c203462.graph_c0;c301416.graph_c0
Biological Process: oxalate metabolic process (GO:0033609);	15	c179481.graph_c0;c64339.graph_c0;c179954.graph_c0;c228224.graph_c0;c166682.graph_c0;c188929.graph_c0;c85383.graph_c0;c155068.graph_c0;c218628.graph_c0;c238711.graph_c0;c263103.graph_c0;c126829.graph_c0;c192842.graph_c0;c264159.graph_c0;c176910.graph_c0
Biological Process: oxaloacetate metabolic process (GO:0006107);	3	c177290.graph_c0;c90874.graph_c0;c118965.graph_c0
Biological Process: oxaloacetate(2-) transmembrane transport (GO:1902356);	9	c112172.graph_c0;c298179.graph_c0;c108132.graph_c0;c267639.graph_c0;c117800.graph_c0;c60721.graph_c0;c201985.graph_c0;c187871.graph_c1;c71042.graph_c0
Biological Process: oxidation-dependent protein catabolic process (GO:0070407);	2	c202962.graph_c0;c166829.graph_c0
Biological Process: oxidation-reduction process (GO:0055114);	2063	c86278.graph_c1;c58497.graph_c0;c219593.graph_c0;c171742.graph_c0;c193137.graph_c0;c98575.graph_c0;c173047.graph_c0;c172815.graph_c1;c184520.graph_c0;c318291.graph_c0;c175396.graph_c0;c113250.graph_c1;c7935.graph_c0;c205906.graph_c0;c102817.graph_c0;c62417.graph_c0;c351505.graph_c0;c238725.graph_c0;c192349.graph_c0;c283322.graph_c0;c184444.graph_c2;c198564.graph_c2;c185349.graph_c1;c224900.graph_…
Biological Process: oxidative phosphorylation (GO:0006119);	7	c159627.graph_c0;c298285.graph_c0;c294420.graph_c0;c83228.graph_c0;c188618.graph_c2;c151397.graph_c0;c61551.graph_c0
Biological Process: oxidative photosynthetic carbon pathway (GO:0009854);	4	c195345.graph_c4;c94222.graph_c1;c73559.graph_c0;c94222.graph_c0
Biological Process: oxygen transport (GO:0015671);	2	c309228.graph_c0;c183282.graph_c1
Biological Process: oxylipin biosynthetic process (GO:0031408);	33	c99516.graph_c0;c188964.graph_c0;c116474.graph_c0;c198325.graph_c3;c256410.graph_c0;c145673.graph_c0;c216078.graph_c0;c300402.graph_c0;c186388.graph_c0;c311498.graph_c0;c82230.graph_c0;c194586.graph_c0;c186932.graph_c0;c175812.graph_c1;c119254.graph_c0;c198528.graph_c0;c328159.graph_c0;c85653.graph_c0;c270087.graph_c0;c159080.graph_c0;c300336.graph_c0;c199800.graph_c1;c64845.graph_c0;c160541.grap…
Biological Process: oxylipin metabolic process (GO:0031407);	1	c203409.graph_c1
Biological Process: palisade mesophyll development (GO:1903866);	1	c162265.graph_c0
Biological Process: palmitic acid biosynthetic process (GO:1900535);	2	c276281.graph_c0;c325820.graph_c0
Biological Process: pantothenate biosynthetic process (GO:0015940);	5	c175541.graph_c0;c198262.graph_c0;c82659.graph_c0;c82659.graph_c1;c185073.graph_c0
Biological Process: pantothenate import across plasma membrane (GO:0044755);	1	c266318.graph_c0
Biological Process: pantothenate transmembrane transport (GO:0015887);	1	c266318.graph_c0
Biological Process: para-aminobenzoic acid biosynthetic process (GO:0008153);	2	c187959.graph_c0;c235287.graph_c0
Biological Process: pathogen-associated molecular pattern dependent induction by symbiont of host innate immune response (GO:0052033);	2	c321243.graph_c0;c202701.graph_c0
Biological Process: pathogenesis (GO:0009405);	1	c227235.graph_c0
Biological Process: pattern recognition receptor signaling pathway (GO:0002221);	2	c168571.graph_c1;c168571.graph_c0
Biological Process: pattern specification process (GO:0007389);	1	c193801.graph_c1
Biological Process: pectin biosynthetic process (GO:0045489);	16	c199688.graph_c0;c182472.graph_c2;c192683.graph_c1;c171884.graph_c0;c188933.graph_c3;c177155.graph_c1;c200756.graph_c0;c198923.graph_c0;c194282.graph_c0;c317935.graph_c0;c279389.graph_c0;c321788.graph_c0;c133415.graph_c0;c170743.graph_c0;c192683.graph_c0;c192330.graph_c0
Biological Process: pectin catabolic process (GO:0045490);	49	c85329.graph_c1;c192147.graph_c0;c102418.graph_c1;c191154.graph_c3;c187682.graph_c0;c100120.graph_c0;c183662.graph_c0;c150097.graph_c1;c85329.graph_c0;c74906.graph_c0;c186281.graph_c0;c150097.graph_c0;c225777.graph_c0;c66699.graph_c0;c139062.graph_c0;c266168.graph_c0;c184663.graph_c1;c167927.graph_c0;c149516.graph_c0;c196635.graph_c2;c195336.graph_c0;c187302.graph_c3;c183711.graph_c0;c195756.grap…
Biological Process: pentacyclic triterpenoid biosynthetic process (GO:0019745);	1	c203199.graph_c0
Biological Process: pentose catabolic process (GO:0019323);	3	c175793.graph_c1;c196717.graph_c1;c70356.graph_c0
Biological Process: pentose-phosphate shunt (GO:0006098);	54	c212879.graph_c0;c245797.graph_c0;c311437.graph_c0;c203387.graph_c2;c91014.graph_c2;c297767.graph_c0;c219296.graph_c0;c298015.graph_c0;c91014.graph_c1;c181973.graph_c0;c205906.graph_c0;c240675.graph_c0;c200006.graph_c0;c181155.graph_c0;c205383.graph_c0;c201566.graph_c0;c200419.graph_c0;c217562.graph_c0;c184520.graph_c0;c154818.graph_c0;c193675.graph_c2;c195761.graph_c0;c334979.graph_c0;c309132.gr…
Biological Process: pentose-phosphate shunt, non-oxidative branch (GO:0009052);	11	c70356.graph_c0;c71235.graph_c0;c170506.graph_c0;c196717.graph_c1;c205632.graph_c0;c175793.graph_c1;c257397.graph_c0;c202713.graph_c0;c203002.graph_c0;c85335.graph_c0;c176448.graph_c0
Biological Process: pentose-phosphate shunt, oxidative branch (GO:0009051);	4	c318448.graph_c0;c299291.graph_c0;c82636.graph_c0;c39384.graph_c0
Biological Process: peptide catabolic process (GO:0043171);	20	c299036.graph_c0;c181935.graph_c0;c237664.graph_c0;c4522.graph_c0;c235980.graph_c0;c233530.graph_c0;c299588.graph_c0;c184688.graph_c0;c80182.graph_c1;c219280.graph_c0;c271043.graph_c0;c80182.graph_c0;c196566.graph_c2;c155986.graph_c1;c117840.graph_c1;c192798.graph_c1;c345651.graph_c0;c187833.graph_c0;c216083.graph_c0;c236043.graph_c0
Biological Process: peptide metabolic process (GO:0006518);	10	c249600.graph_c0;c200545.graph_c0;c297696.graph_c0;c257598.graph_c0;c64404.graph_c0;c203616.graph_c0;c266573.graph_c0;c192729.graph_c0;c340366.graph_c0;c288144.graph_c0
Biological Process: peptidoglycan biosynthetic process (GO:0009252);	2	c185758.graph_c0;c336.graph_c0
Biological Process: peptidoglycan turnover (GO:0009254);	1	c360584.graph_c0
Biological Process: peptidyl-amino acid modification (GO:0018193);	2	c18955.graph_c0;c210568.graph_c0
Biological Process: peptidyl-arginine N-methylation (GO:0035246);	1	c177577.graph_c0
Biological Process: peptidyl-arginine methylation (GO:0018216);	2	c304830.graph_c0;c190333.graph_c0
Biological Process: peptidyl-arginine methylation, to asymmetrical-dimethyl arginine (GO:0019919);	8	c173023.graph_c1;c190452.graph_c0;c197732.graph_c1;c194916.graph_c0;c117212.graph_c0;c233434.graph_c0;c173023.graph_c0;c306366.graph_c0
Biological Process: peptidyl-arginine methylation, to symmetrical-dimethyl arginine (GO:0019918);	3	c6361.graph_c0;c177577.graph_c1;c252582.graph_c0
Biological Process: peptidyl-diphthamide biosynthetic process from peptidyl-histidine (GO:0017183);	6	c250975.graph_c0;c332394.graph_c0;c303280.graph_c0;c189497.graph_c0;c190932.graph_c0;c185921.graph_c0
Biological Process: peptidyl-glutamine methylation (GO:0018364);	1	c251188.graph_c0
Biological Process: peptidyl-histidine phosphorylation (GO:0018106);	12	c149607.graph_c0;c255767.graph_c0;c201430.graph_c0;c309570.graph_c0;c152557.graph_c1;c119404.graph_c0;c232839.graph_c0;c217149.graph_c0;c45866.graph_c0;c283618.graph_c0;c156195.graph_c0;c198232.graph_c1
Biological Process: peptidyl-lysine N6-acetylation (GO:0018003);	1	c372991.graph_c0
Biological Process: peptidyl-lysine methylation (GO:0018022);	8	c199597.graph_c0;c161267.graph_c0;c116694.graph_c0;c186555.graph_c0;c242367.graph_c0;c160488.graph_c0;c258422.graph_c0;c207991.graph_c0
Biological Process: peptidyl-lysine modification to peptidyl-hypusine (GO:0008612);	7	c169978.graph_c0;c125333.graph_c0;c236589.graph_c0;c273102.graph_c0;c264139.graph_c0;c306621.graph_c0;c192261.graph_c0
Biological Process: peptidyl-lysine monomethylation (GO:0018026);	15	c173847.graph_c0;c221216.graph_c0;c106433.graph_c0;c208002.graph_c0;c144519.graph_c0;c76797.graph_c1;c139617.graph_c1;c214261.graph_c0;c201071.graph_c1;c300782.graph_c0;c194576.graph_c1;c191412.graph_c0;c183883.graph_c1;c139617.graph_c2;c139617.graph_c0
Biological Process: peptidyl-lysine trimethylation (GO:0018023);	2	c221216.graph_c0;c194576.graph_c1
Biological Process: peptidyl-proline hydroxylation (GO:0019511);	1	c165758.graph_c0
Biological Process: peptidyl-proline hydroxylation to 4-hydroxy-L-proline (GO:0018401);	2	c178436.graph_c0;c182631.graph_c0
Biological Process: peptidyl-pyroglutamic acid biosynthetic process, using glutaminyl-peptide cyclotransferase (GO:0017186);	1	c185282.graph_c0
Biological Process: peptidyl-pyrromethane cofactor linkage (GO:0018160);	2	c195969.graph_c0;c150609.graph_c0
Biological Process: peptidyl-serine autophosphorylation (GO:0036289);	1	c327178.graph_c0
Biological Process: peptidyl-serine dephosphorylation (GO:0070262);	1	c314051.graph_c0
Biological Process: peptidyl-serine phosphorylation (GO:0018105);	111	c153463.graph_c0;c184946.graph_c1;c160400.graph_c0;c189327.graph_c0;c178409.graph_c1;c170880.graph_c0;c229250.graph_c0;c195970.graph_c1;c198314.graph_c1;c170514.graph_c1;c238164.graph_c0;c142017.graph_c0;c196227.graph_c0;c227136.graph_c0;c289147.graph_c0;c280533.graph_c0;c191982.graph_c1;c187246.graph_c0;c142017.graph_c1;c90699.graph_c0;c98679.graph_c0;c252496.graph_c0;c266617.graph_c0;c214360.gr…
Biological Process: peptidyl-threonine autophosphorylation (GO:1990443);	1	c327178.graph_c0
Biological Process: peptidyl-threonine dephosphorylation (GO:0035970);	1	c314051.graph_c0
Biological Process: peptidyl-threonine phosphorylation (GO:0018107);	4	c196227.graph_c0;c152200.graph_c0;c298918.graph_c0;c90699.graph_c0
Biological Process: peptidyl-tyrosine autophosphorylation (GO:0038083);	1	c327178.graph_c0
Biological Process: peptidyl-tyrosine dephosphorylation (GO:0035335);	35	c202917.graph_c1;c277119.graph_c0;c288812.graph_c0;c222179.graph_c0;c201509.graph_c0;c77628.graph_c0;c209683.graph_c0;c186553.graph_c1;c167636.graph_c0;c319144.graph_c0;c159423.graph_c0;c257465.graph_c0;c268269.graph_c0;c237878.graph_c0;c260489.graph_c0;c201677.graph_c1;c221903.graph_c0;c168271.graph_c0;c196318.graph_c0;c183772.graph_c1;c46129.graph_c0;c186553.graph_c0;c38804.graph_c0;c187427.gra…
Biological Process: peptidyl-tyrosine phosphorylation (GO:0018108);	63	c138432.graph_c0;c200835.graph_c0;c266724.graph_c0;c179461.graph_c2;c189505.graph_c0;c172448.graph_c1;c185701.graph_c1;c143674.graph_c0;c61827.graph_c0;c168571.graph_c1;c304341.graph_c0;c260411.graph_c0;c241472.graph_c0;c201083.graph_c0;c335610.graph_c0;c189678.graph_c0;c88747.graph_c0;c185318.graph_c0;c191989.graph_c0;c200612.graph_c1;c126924.graph_c0;c156686.graph_c0;c220030.graph_c0;c137253.gr…
Biological Process: peroxisomal long-chain fatty acid import (GO:0015910);	1	c308603.graph_c0
Biological Process: peroxisome fission (GO:0016559);	11	c174227.graph_c1;c205025.graph_c0;c191215.graph_c1;c140948.graph_c0;c356355.graph_c0;c241373.graph_c0;c186545.graph_c1;c91494.graph_c0;c3267.graph_c0;c191215.graph_c0;c275245.graph_c0
Biological Process: peroxisome inheritance (GO:0045033);	1	c240660.graph_c0
Biological Process: peroxisome organization (GO:0007031);	13	c233545.graph_c0;c243639.graph_c0;c206080.graph_c0;c186704.graph_c0;c185620.graph_c1;c94721.graph_c0;c371596.graph_c0;c298631.graph_c0;c188531.graph_c0;c310867.graph_c0;c187912.graph_c0;c104256.graph_c0;c164712.graph_c0
Biological Process: peroxisome-chloroplast membrane tethering (GO:0010381);	1	c267542.graph_c0
Biological Process: petal development (GO:0048441);	5	c193801.graph_c1;c234982.graph_c0;c273024.graph_c0;c199870.graph_c0;c228009.graph_c0
Biological Process: petal formation (GO:0048451);	4	c129710.graph_c0;c1874.graph_c0;c177338.graph_c0;c256130.graph_c0
Biological Process: phagosome-lysosome fusion (GO:0090385);	1	c316020.graph_c0
Biological Process: phenylacetate catabolic process (GO:0010124);	1	c260430.graph_c0
Biological Process: phenylalanyl-tRNA aminoacylation (GO:0006432);	15	c198596.graph_c1;c187339.graph_c0;c102185.graph_c0;c55948.graph_c0;c241042.graph_c0;c195636.graph_c0;c58915.graph_c0;c102185.graph_c1;c252475.graph_c0;c165854.graph_c0;c190296.graph_c0;c203263.graph_c0;c192751.graph_c3;c317935.graph_c0;c302600.graph_c0
Biological Process: phenylpropanoid biosynthetic process (GO:0009699);	16	c86084.graph_c0;c58986.graph_c0;c182317.graph_c1;c154964.graph_c0;c261985.graph_c0;c237649.graph_c0;c225526.graph_c0;c256366.graph_c0;c64747.graph_c0;c331976.graph_c0;c201453.graph_c1;c177370.graph_c0;c91070.graph_c0;c307932.graph_c0;c176619.graph_c0;c181552.graph_c0
Biological Process: phenylpropanoid metabolic process (GO:0009698);	5	c120156.graph_c0;c137365.graph_c0;c109497.graph_c0;c188714.graph_c2;c220086.graph_c0
Biological Process: pheromone-dependent signal transduction involved in conjugation with cellular fusion (GO:0000750);	2	c143268.graph_c2;c299637.graph_c0
Biological Process: phloem development (GO:0010088);	5	c199918.graph_c0;c167540.graph_c2;c350457.graph_c0;c234473.graph_c0;c167540.graph_c0
Biological Process: phloem or xylem histogenesis (GO:0010087);	9	c200744.graph_c0;c156264.graph_c0;c45866.graph_c0;c133871.graph_c0;c217149.graph_c0;c202695.graph_c0;c160312.graph_c0;c201333.graph_c0;c176298.graph_c2
Biological Process: phloem sucrose loading (GO:0009915);	3	c101898.graph_c0;c59341.graph_c0;c195320.graph_c0
Biological Process: phloem transport (GO:0010233);	1	c166752.graph_c0
Biological Process: phosphate ion homeostasis (GO:0055062);	7	c196947.graph_c0;c69185.graph_c1;c59978.graph_c1;c59978.graph_c0;c159662.graph_c0;c294494.graph_c0;c69185.graph_c0
Biological Process: phosphate ion transmembrane transport (GO:0035435);	11	c160533.graph_c0;c197280.graph_c1;c164526.graph_c0;c162802.graph_c0;c215954.graph_c0;c219909.graph_c0;c254458.graph_c0;c197281.graph_c0;c265307.graph_c0;c198170.graph_c0;c284962.graph_c0
Biological Process: phosphate ion transport (GO:0006817);	14	c316509.graph_c0;c235117.graph_c0;c279982.graph_c0;c198210.graph_c1;c195321.graph_c0;c234854.graph_c0;c325875.graph_c0;c173697.graph_c1;c268311.graph_c0;c209573.graph_c0;c164763.graph_c0;c199810.graph_c0;c173697.graph_c0;c235449.graph_c0
Biological Process: phosphate-containing compound metabolic process (GO:0006796);	20	c180782.graph_c0;c201209.graph_c0;c183478.graph_c1;c2310.graph_c1;c154304.graph_c0;c189576.graph_c0;c166207.graph_c0;c84591.graph_c0;c177833.graph_c0;c296847.graph_c0;c127217.graph_c0;c359212.graph_c0;c199891.graph_c1;c143213.graph_c0;c196762.graph_c0;c181347.graph_c0;c160594.graph_c0;c142816.graph_c0;c64842.graph_c0;c2310.graph_c0
Biological Process: phosphatidic acid metabolic process (GO:0046473);	2	c259539.graph_c0;c319676.graph_c0
Biological Process: phosphatidylcholine biosynthetic process (GO:0006656);	9	c320145.graph_c0;c178361.graph_c0;c72425.graph_c0;c207623.graph_c0;c199172.graph_c0;c366823.graph_c0;c151878.graph_c0;c318691.graph_c0;c151116.graph_c0
Biological Process: phosphatidylcholine metabolic process (GO:0046470);	21	c257079.graph_c0;c319676.graph_c0;c192436.graph_c1;c151166.graph_c1;c208565.graph_c0;c187070.graph_c0;c124821.graph_c0;c89149.graph_c0;c172498.graph_c1;c151166.graph_c2;c259539.graph_c0;c223784.graph_c0;c190980.graph_c0;c176633.graph_c1;c151166.graph_c0;c301151.graph_c0;c202953.graph_c1;c145262.graph_c0;c301443.graph_c0;c202953.graph_c2;c192436.graph_c0
Biological Process: phosphatidylethanolamine biosynthetic process (GO:0006646);	6	c201716.graph_c0;c257187.graph_c0;c329826.graph_c0;c245197.graph_c0;c277453.graph_c0;c70019.graph_c0
Biological Process: phosphatidylglycerol biosynthetic process (GO:0006655);	8	c148541.graph_c1;c187490.graph_c1;c118865.graph_c0;c261913.graph_c0;c190272.graph_c1;c200407.graph_c0;c119735.graph_c0;c131107.graph_c0
Biological Process: phosphatidylinositol biosynthetic process (GO:0006661);	2	c18344.graph_c0;c183936.graph_c1
Biological Process: phosphatidylinositol dephosphorylation (GO:0046856);	13	c71646.graph_c0;c164177.graph_c0;c152884.graph_c0;c172615.graph_c0;c71856.graph_c0;c173988.graph_c0;c317794.graph_c0;c145440.graph_c0;c265818.graph_c0;c201033.graph_c0;c328578.graph_c0;c235194.graph_c0;c172835.graph_c0
Biological Process: phosphatidylinositol metabolic process (GO:0046488);	5	c94404.graph_c0;c256411.graph_c0;c116210.graph_c0;c312529.graph_c0;c169732.graph_c0
Biological Process: phosphatidylinositol phosphorylation (GO:0046854);	66	c208014.graph_c0;c216991.graph_c0;c167509.graph_c0;c200553.graph_c0;c173046.graph_c0;c198038.graph_c3;c1933.graph_c0;c324308.graph_c0;c90325.graph_c0;c319189.graph_c0;c182450.graph_c0;c221677.graph_c0;c236048.graph_c0;c223227.graph_c0;c191955.graph_c2;c274731.graph_c0;c210542.graph_c0;c129077.graph_c0;c281374.graph_c0;c200627.graph_c1;c262215.graph_c0;c168549.graph_c0;c303979.graph_c0;c180330.gra…
Biological Process: phosphatidylinositol-3-phosphate biosynthetic process (GO:0036092);	10	c221677.graph_c0;c90325.graph_c1;c71675.graph_c0;c161388.graph_c0;c155097.graph_c1;c180382.graph_c3;c110478.graph_c0;c200316.graph_c0;c155097.graph_c0;c167918.graph_c0
Biological Process: phosphatidylinositol-mediated signaling (GO:0048015);	14	c200316.graph_c0;c241054.graph_c0;c195920.graph_c0;c327000.graph_c0;c229155.graph_c0;c221677.graph_c0;c170408.graph_c0;c225115.graph_c0;c90325.graph_c1;c262215.graph_c0;c227677.graph_c0;c90325.graph_c0;c73317.graph_c0;c200553.graph_c0
Biological Process: phosphatidylserine biosynthetic process (GO:0006659);	3	c194623.graph_c0;c245197.graph_c0;c257187.graph_c0
Biological Process: phosphoenolpyruvate transmembrane transport (GO:0089722);	4	c106291.graph_c0;c64771.graph_c1;c231441.graph_c0;c64771.graph_c0
Biological Process: phosphoenolpyruvate transport (GO:0015714);	1	c192478.graph_c1
Biological Process: phosphoenolpyruvate-dependent sugar phosphotransferase system (GO:0009401);	3	c112507.graph_c0;c206528.graph_c0;c173554.graph_c0
Biological Process: phosphoglycerate transport (GO:0015713);	2	c177545.graph_c0;c192478.graph_c1
Biological Process: phospholipid biosynthetic process (GO:0008654);	24	c192887.graph_c1;c221391.graph_c0;c262253.graph_c0;c167547.graph_c0;c202393.graph_c1;c203011.graph_c0;c174846.graph_c0;c195099.graph_c1;c195503.graph_c0;c141951.graph_c0;c199836.graph_c0;c192575.graph_c0;c103913.graph_c0;c175225.graph_c0;c220023.graph_c0;c189277.graph_c0;c187716.graph_c1;c110405.graph_c0;c236793.graph_c0;c244498.graph_c0;c184384.graph_c0;c217052.graph_c0;c319310.graph_c0;c195940.…
Biological Process: phospholipid catabolic process (GO:0009395);	1	c192831.graph_c0
Biological Process: phospholipid dephosphorylation (GO:0046839);	2	c192909.graph_c0;c124065.graph_c0
Biological Process: phospholipid homeostasis (GO:0055091);	3	c175225.graph_c0;c221391.graph_c0;c192887.graph_c1
Biological Process: phospholipid metabolic process (GO:0006644);	3	c192909.graph_c0;c220683.graph_c0;c124065.graph_c0
Biological Process: phospholipid translocation (GO:0045332);	32	c319427.graph_c0;c237593.graph_c0;c201990.graph_c0;c198552.graph_c2;c198522.graph_c0;c192808.graph_c2;c201005.graph_c0;c202304.graph_c1;c92265.graph_c0;c76877.graph_c0;c82922.graph_c0;c121000.graph_c0;c202304.graph_c2;c284673.graph_c0;c190022.graph_c0;c201911.graph_c0;c179935.graph_c1;c167173.graph_c1;c303456.graph_c0;c198552.graph_c0;c167847.graph_c0;c194507.graph_c0;c159897.graph_c1;c275893.gra…
Biological Process: phospholipid transport (GO:0015914);	6	c250266.graph_c0;c151486.graph_c0;c311558.graph_c0;c199968.graph_c1;c159897.graph_c0;c156222.graph_c0
Biological Process: phosphorelay signal transduction system (GO:0000160);	79	c226071.graph_c0;c156195.graph_c0;c261600.graph_c0;c167822.graph_c0;c210423.graph_c0;c313583.graph_c0;c333029.graph_c0;c139012.graph_c0;c201455.graph_c0;c144514.graph_c0;c192485.graph_c0;c183258.graph_c1;c69904.graph_c1;c69904.graph_c0;c197028.graph_c0;c76898.graph_c0;c123528.graph_c1;c133729.graph_c0;c253450.graph_c0;c76966.graph_c1;c366799.graph_c0;c199515.graph_c1;c213994.graph_c0;c88562.graph…
Biological Process: phosphorus metabolic process (GO:0006793);	1	c172964.graph_c1
Biological Process: phosphorylated carbohydrate dephosphorylation (GO:0046838);	3	c180542.graph_c0;c216572.graph_c0;c216825.graph_c0
Biological Process: phosphorylation (GO:0016310);	536	c201509.graph_c1;c199432.graph_c0;c187972.graph_c0;c182496.graph_c0;c188696.graph_c1;c60912.graph_c1;c192240.graph_c0;c187480.graph_c0;c199237.graph_c1;c197361.graph_c1;c160252.graph_c0;c73302.graph_c0;c182333.graph_c0;c161832.graph_c0;c197966.graph_c0;c161921.graph_c0;c201026.graph_c0;c343240.graph_c0;c178321.graph_c0;c140834.graph_c0;c161086.graph_c0;c180224.graph_c1;c176462.graph_c0;c201207.gr…
Biological Process: phosphorylation of RNA polymerase II C-terminal domain (GO:0070816);	4	c183212.graph_c0;c337953.graph_c0;c254900.graph_c0;c288414.graph_c0
Biological Process: photoinhibition (GO:0010205);	8	c195128.graph_c2;c65140.graph_c0;c86989.graph_c0;c180004.graph_c0;c86989.graph_c1;c101894.graph_c0;c202789.graph_c0;c202030.graph_c1
Biological Process: photomorphogenesis (GO:0009640);	26	c216909.graph_c0;c150521.graph_c0;c233843.graph_c0;c214033.graph_c0;c108911.graph_c0;c221521.graph_c0;c238662.graph_c0;c185256.graph_c0;c125234.graph_c0;c221092.graph_c0;c188228.graph_c1;c195196.graph_c3;c183852.graph_c0;c135244.graph_c0;c225520.graph_c0;c147656.graph_c0;c193466.graph_c0;c79424.graph_c0;c150941.graph_c0;c144755.graph_c0;c195196.graph_c0;c155454.graph_c0;c289134.graph_c0;c260415.g…
Biological Process: photoperiodism (GO:0009648);	3	c60470.graph_c0;c79455.graph_c0;c184812.graph_c3
Biological Process: photoperiodism, flowering (GO:0048573);	15	c173547.graph_c0;c153411.graph_c0;c88320.graph_c0;c260014.graph_c0;c202785.graph_c0;c193466.graph_c0;c84466.graph_c0;c227882.graph_c0;c202248.graph_c1;c192422.graph_c0;c178946.graph_c0;c194271.graph_c1;c233365.graph_c0;c198313.graph_c1;c233843.graph_c0
Biological Process: photoprotection (GO:0010117);	2	c176498.graph_c0;c188183.graph_c1
Biological Process: photoreactive repair (GO:0000719);	2	c214662.graph_c0;c184923.graph_c1
Biological Process: photorespiration (GO:0009853);	14	c189933.graph_c2;c86437.graph_c0;c267542.graph_c0;c137211.graph_c1;c207078.graph_c0;c235733.graph_c0;c137211.graph_c0;c189191.graph_c1;c101042.graph_c0;c80522.graph_c1;c103472.graph_c1;c123230.graph_c0;c219769.graph_c0;c263024.graph_c0
Biological Process: photosynthesis (GO:0015979);	129	c38395.graph_c1;c240892.graph_c0;c80602.graph_c0;c174152.graph_c0;c203260.graph_c4;c170295.graph_c1;c155406.graph_c1;c124799.graph_c0;c193335.graph_c1;c345149.graph_c0;c179125.graph_c0;c144255.graph_c0;c195019.graph_c0;c307646.graph_c0;c171140.graph_c0;c187984.graph_c0;c64550.graph_c0;c191180.graph_c2;c172976.graph_c0;c136667.graph_c0;c84726.graph_c0;c209740.graph_c0;c187245.graph_c1;c78571.graph…
Biological Process: photosynthesis, light harvesting (GO:0009765);	20	c176171.graph_c0;c107777.graph_c0;c199926.graph_c1;c179727.graph_c2;c105109.graph_c0;c257813.graph_c0;c192034.graph_c0;c78138.graph_c0;c211866.graph_c0;c178706.graph_c0;c112330.graph_c0;c168631.graph_c0;c169276.graph_c0;c85848.graph_c0;c192920.graph_c1;c294268.graph_c0;c176171.graph_c1;c179727.graph_c4;c363032.graph_c0;c184561.graph_c0
Biological Process: photosynthesis, light harvesting in photosystem I (GO:0009768);	39	c821.graph_c0;c186252.graph_c1;c159595.graph_c0;c73508.graph_c0;c175797.graph_c0;c117040.graph_c1;c131745.graph_c0;c129059.graph_c0;c86538.graph_c0;c125053.graph_c0;c165135.graph_c0;c316961.graph_c0;c137080.graph_c1;c180048.graph_c0;c186842.graph_c0;c184390.graph_c0;c181078.graph_c0;c257228.graph_c0;c63706.graph_c0;c140835.graph_c0;c114193.graph_c0;c264748.graph_c0;c245394.graph_c0;c174148.graph_…
Biological Process: photosynthesis, light reaction (GO:0019684);	13	c143412.graph_c0;c191690.graph_c1;c198263.graph_c1;c173352.graph_c1;c186343.graph_c2;c311577.graph_c0;c202551.graph_c0;c178787.graph_c0;c202224.graph_c0;c118434.graph_c1;c186343.graph_c3;c189664.graph_c5;c206372.graph_c0
Biological Process: photosynthetic NADP+ reduction (GO:0009780);	2	c195211.graph_c0;c106071.graph_c0
Biological Process: photosynthetic acclimation (GO:0009643);	3	c71255.graph_c0;c183257.graph_c0;c184849.graph_c0
Biological Process: photosynthetic electron transport chain (GO:0009767);	11	c248025.graph_c0;c316961.graph_c0;c147669.graph_c0;c200723.graph_c5;c86095.graph_c0;c222776.graph_c0;c193416.graph_c1;c139685.graph_c0;c204027.graph_c0;c108469.graph_c0;c30474.graph_c0
Biological Process: photosynthetic electron transport in photosystem I (GO:0009773);	10	c85431.graph_c0;c194274.graph_c3;c85080.graph_c0;c86060.graph_c0;c176498.graph_c0;c106071.graph_c0;c195211.graph_c0;c198209.graph_c0;c150892.graph_c0;c160218.graph_c0
Biological Process: photosynthetic electron transport in photosystem II (GO:0009772);	10	c15329.graph_c0;c66094.graph_c0;c224427.graph_c0;c197581.graph_c0;c195356.graph_c2;c203383.graph_c0;c201392.graph_c2;c195387.graph_c1;c197562.graph_c1;c150892.graph_c0
Biological Process: photosystem I assembly (GO:0048564);	9	c212566.graph_c0;c154627.graph_c0;c92151.graph_c0;c107861.graph_c0;c193245.graph_c1;c213679.graph_c0;c180099.graph_c1;c260293.graph_c0;c184677.graph_c0
Biological Process: photosystem I stabilization (GO:0042550);	5	c106071.graph_c0;c195211.graph_c0;c139967.graph_c1;c251126.graph_c0;c244385.graph_c0
Biological Process: photosystem II assembly (GO:0010207);	22	c212566.graph_c0;c143546.graph_c0;c61744.graph_c0;c197705.graph_c0;c195915.graph_c0;c67946.graph_c0;c63711.graph_c0;c303150.graph_c0;c80383.graph_c1;c200471.graph_c0;c165083.graph_c0;c160017.graph_c0;c215887.graph_c0;c184677.graph_c0;c182879.graph_c0;c261727.graph_c0;c153005.graph_c1;c201219.graph_c2;c154627.graph_c0;c170671.graph_c2;c208384.graph_c0;c153005.graph_c0
Biological Process: photosystem II oxygen evolving complex assembly (GO:0010270);	1	c200393.graph_c1
Biological Process: photosystem II repair (GO:0010206);	23	c86989.graph_c0;c219344.graph_c0;c170671.graph_c2;c65140.graph_c0;c194747.graph_c1;c177600.graph_c0;c202789.graph_c0;c127111.graph_c0;c165083.graph_c0;c196909.graph_c0;c236523.graph_c0;c226500.graph_c0;c181300.graph_c1;c188086.graph_c0;c206266.graph_c0;c207627.graph_c0;c209059.graph_c0;c177995.graph_c1;c202030.graph_c1;c67946.graph_c0;c101894.graph_c0;c86989.graph_c1;c180004.graph_c0
Biological Process: photosystem II stabilization (GO:0042549);	7	c264483.graph_c0;c184085.graph_c2;c265518.graph_c0;c154121.graph_c1;c154121.graph_c2;c202634.graph_c1;c154121.graph_c0
Biological Process: photosystem stoichiometry adjustment (GO:0080005);	1	c183112.graph_c1
Biological Process: phototropism (GO:0009638);	13	c123627.graph_c0;c105712.graph_c0;c226071.graph_c0;c196776.graph_c1;c246613.graph_c0;c123627.graph_c1;c179057.graph_c2;c223383.graph_c0;c88562.graph_c0;c114028.graph_c1;c114028.graph_c0;c88562.graph_c1;c235253.graph_c0
Biological Process: phragmoplast assembly (GO:0000914);	1	c201658.graph_c0
Biological Process: phyllome development (GO:0048827);	5	c244006.graph_c0;c183809.graph_c0;c163247.graph_c0;c203241.graph_c1;c202240.graph_c0
Biological Process: phylloquinone biosynthetic process (GO:0042372);	9	c74095.graph_c0;c195387.graph_c1;c80608.graph_c0;c139967.graph_c1;c191228.graph_c1;c66094.graph_c0;c251126.graph_c0;c244385.graph_c0;c175152.graph_c0
Biological Process: phytochelatin 2 import into vacuole (GO:0036246);	7	c305999.graph_c0;c320614.graph_c0;c374168.graph_c0;c328319.graph_c0;c293204.graph_c0;c327842.graph_c0;c326762.graph_c0
Biological Process: phytochelatin biosynthetic process (GO:0046938);	3	c202800.graph_c0;c283783.graph_c0;c195620.graph_c0
Biological Process: phytochromobilin biosynthetic process (GO:0010024);	2	c196694.graph_c0;c202431.graph_c0
Biological Process: phytol metabolic process (GO:0033306);	14	c194938.graph_c4;c140454.graph_c0;c173502.graph_c0;c178567.graph_c1;c166837.graph_c0;c203268.graph_c0;c178567.graph_c2;c194262.graph_c0;c194262.graph_c1;c194938.graph_c2;c197338.graph_c1;c177007.graph_c0;c190396.graph_c0;c197338.graph_c0
Biological Process: piecemeal microautophagy of nucleus (GO:0034727);	6	c335155.graph_c0;c309183.graph_c0;c270276.graph_c0;c267854.graph_c0;c316020.graph_c0;c249256.graph_c0
Biological Process: pigment biosynthetic process (GO:0046148);	1	c124192.graph_c0
Biological Process: plant epidermis morphogenesis (GO:0090626);	1	c130668.graph_c0
Biological Process: plant organ development (GO:0099402);	2	c188317.graph_c0;c196046.graph_c0
Biological Process: plant ovule development (GO:0048481);	26	c140996.graph_c0;c165664.graph_c0;c190150.graph_c1;c229472.graph_c0;c133252.graph_c0;c181671.graph_c0;c75661.graph_c0;c200912.graph_c0;c285520.graph_c0;c311451.graph_c0;c203301.graph_c1;c196827.graph_c1;c185603.graph_c0;c229165.graph_c0;c144675.graph_c0;c75678.graph_c1;c131327.graph_c0;c189828.graph_c3;c192747.graph_c0;c197256.graph_c0;c202949.graph_c0;c20259.graph_c0;c163021.graph_c0;c249182.gra…
Biological Process: plant-type cell wall assembly (GO:0071668);	1	c221830.graph_c0
Biological Process: plant-type cell wall biogenesis (GO:0009832);	10	c100839.graph_c0;c282324.graph_c0;c180382.graph_c3;c283069.graph_c0;c178204.graph_c0;c173683.graph_c0;c170593.graph_c0;c58961.graph_c0;c209229.graph_c0;c313848.graph_c0
Biological Process: plant-type cell wall loosening (GO:0009828);	1	c261334.graph_c0
Biological Process: plant-type cell wall modification (GO:0009827);	1	c133415.graph_c0
Biological Process: plant-type cell wall modification involved in multidimensional cell growth (GO:0009831);	3	c261334.graph_c0;c197293.graph_c0;c191585.graph_c0
Biological Process: plant-type cell wall organization (GO:0009664);	42	c189000.graph_c1;c162002.graph_c0;c316310.graph_c0;c301406.graph_c0;c166472.graph_c2;c166684.graph_c0;c179932.graph_c2;c166472.graph_c1;c162385.graph_c0;c27418.graph_c0;c111546.graph_c0;c75618.graph_c0;c142702.graph_c0;c215276.graph_c0;c270429.graph_c0;c180052.graph_c0;c189192.graph_c3;c179385.graph_c0;c151090.graph_c0;c203000.graph_c3;c179711.graph_c0;c72413.graph_c0;c122988.graph_c0;c190590.gra…
Biological Process: plant-type hypersensitive response (GO:0009626);	15	c183366.graph_c0;c154194.graph_c0;c177612.graph_c1;c201626.graph_c0;c237532.graph_c0;c105728.graph_c0;c203232.graph_c0;c173828.graph_c0;c145917.graph_c0;c196756.graph_c2;c155997.graph_c0;c82814.graph_c0;c10365.graph_c0;c219466.graph_c0;c181378.graph_c0
Biological Process: plant-type secondary cell wall biogenesis (GO:0009834);	22	c197325.graph_c0;c193300.graph_c0;c197030.graph_c0;c176086.graph_c1;c199407.graph_c0;c339530.graph_c0;c176086.graph_c0;c304995.graph_c0;c185600.graph_c0;c100726.graph_c1;c199926.graph_c0;c277536.graph_c0;c178897.graph_c2;c178897.graph_c0;c196841.graph_c0;c262137.graph_c0;c195662.graph_c1;c144438.graph_c0;c160686.graph_c1;c224412.graph_c0;c115619.graph_c0;c193300.graph_c2
Biological Process: plasma membrane acetate transport (GO:0006847);	2	c248592.graph_c0;c310278.graph_c0
Biological Process: plasma membrane fusion involved in cytogamy (GO:0032220);	1	c258809.graph_c0
Biological Process: plasma membrane pyruvate transport (GO:0006849);	1	c196128.graph_c1
Biological Process: plasma membrane selenite transport (GO:0097080);	1	c316509.graph_c0
Biological Process: plasmodesma organization (GO:0009663);	4	c191585.graph_c0;c203138.graph_c0;c211244.graph_c0;c209302.graph_c0
Biological Process: plasmodesmata-mediated intercellular transport (GO:0010497);	9	c203138.graph_c0;c218628.graph_c0;c263103.graph_c0;c193402.graph_c1;c209302.graph_c0;c179481.graph_c0;c203954.graph_c0;c244676.graph_c0;c211244.graph_c0
Biological Process: plastid organization (GO:0009657);	11	c308276.graph_c0;c186645.graph_c0;c136913.graph_c1;c178402.graph_c1;c124791.graph_c0;c136913.graph_c0;c91222.graph_c0;c193495.graph_c0;c202159.graph_c0;c206556.graph_c0;c197120.graph_c0
Biological Process: plastid translation (GO:0032544);	12	c78349.graph_c0;c235005.graph_c0;c237696.graph_c0;c190091.graph_c1;c119456.graph_c0;c94008.graph_c0;c200464.graph_c4;c197950.graph_c2;c203606.graph_c0;c75453.graph_c0;c136428.graph_c0;c204282.graph_c0
Biological Process: plastoquinone biosynthetic process (GO:0010236);	5	c210955.graph_c0;c187540.graph_c0;c59705.graph_c0;c66094.graph_c0;c195387.graph_c1
Biological Process: polar nucleus fusion (GO:0010197);	17	c198271.graph_c1;c2740.graph_c0;c331626.graph_c0;c199403.graph_c1;c188979.graph_c0;c154150.graph_c0;c214867.graph_c0;c195562.graph_c0;c177128.graph_c1;c128118.graph_c1;c175843.graph_c0;c190511.graph_c3;c317054.graph_c0;c75396.graph_c0;c79860.graph_c0;c193068.graph_c0;c108990.graph_c0
Biological Process: polarity specification of adaxial/abaxial axis (GO:0009944);	11	c202621.graph_c0;c201133.graph_c1;c139555.graph_c1;c160847.graph_c2;c195523.graph_c0;c152936.graph_c1;c193681.graph_c2;c160847.graph_c0;c152936.graph_c0;c199017.graph_c0;c201832.graph_c0
Biological Process: pollen development (GO:0009555);	56	c118210.graph_c0;c190511.graph_c3;c259874.graph_c0;c191534.graph_c0;c139011.graph_c0;c32008.graph_c0;c245288.graph_c0;c217775.graph_c0;c171565.graph_c0;c201948.graph_c1;c199114.graph_c0;c4386.graph_c0;c254816.graph_c0;c130668.graph_c0;c76873.graph_c0;c272988.graph_c0;c65555.graph_c0;c184810.graph_c1;c187648.graph_c0;c179941.graph_c0;c255122.graph_c0;c224630.graph_c0;c223939.graph_c0;c192254.graph…
Biological Process: pollen exine formation (GO:0010584);	17	c118550.graph_c0;c176696.graph_c0;c141208.graph_c0;c195662.graph_c1;c144438.graph_c0;c29007.graph_c0;c233681.graph_c0;c133246.graph_c0;c188254.graph_c0;c86249.graph_c0;c191356.graph_c0;c199254.graph_c1;c167571.graph_c1;c109497.graph_c0;c276888.graph_c0;c162998.graph_c0;c167637.graph_c0
Biological Process: pollen germination (GO:0009846);	17	c199993.graph_c0;c139011.graph_c0;c196852.graph_c0;c189007.graph_c0;c191243.graph_c0;c197147.graph_c0;c118210.graph_c0;c214873.graph_c0;c177920.graph_c1;c185956.graph_c1;c202688.graph_c1;c200268.graph_c0;c100839.graph_c0;c135360.graph_c0;c197825.graph_c1;c195593.graph_c1;c241191.graph_c0
Biological Process: pollen maturation (GO:0010152);	11	c316667.graph_c0;c177920.graph_c1;c126047.graph_c0;c197147.graph_c0;c241191.graph_c0;c168103.graph_c0;c214873.graph_c0;c192478.graph_c1;c196852.graph_c0;c228976.graph_c0;c170408.graph_c0
Biological Process: pollen sperm cell differentiation (GO:0048235);	3	c202509.graph_c0;c141894.graph_c0;c225139.graph_c0
Biological Process: pollen tube development (GO:0048868);	15	c60911.graph_c0;c188500.graph_c1;c183775.graph_c0;c144847.graph_c0;c188500.graph_c3;c199403.graph_c1;c163270.graph_c0;c65555.graph_c0;c187270.graph_c0;c187648.graph_c0;c196195.graph_c0;c182788.graph_c1;c115832.graph_c0;c299567.graph_c0;c191464.graph_c0
Biological Process: pollen tube growth (GO:0009860);	8	c185956.graph_c1;c159774.graph_c0;c202688.graph_c1;c184897.graph_c1;c180977.graph_c0;c155988.graph_c0;c96098.graph_c0;c135360.graph_c0
Biological Process: pollen tube guidance (GO:0010183);	8	c280158.graph_c0;c182936.graph_c0;c197314.graph_c2;c185603.graph_c0;c187383.graph_c0;c283236.graph_c0;c140996.graph_c0;c144675.graph_c0
Biological Process: pollen tube reception (GO:0010483);	1	c306565.graph_c0
Biological Process: pollen wall assembly (GO:0010208);	3	c200268.graph_c0;c171313.graph_c0;c221830.graph_c0
Biological Process: pollen-pistil interaction (GO:0009875);	1	c197314.graph_c2
Biological Process: pollination (GO:0009856);	2	c189041.graph_c0;c184055.graph_c0
Biological Process: poly(A)+ mRNA export from nucleus (GO:0016973);	4	c192247.graph_c0;c240690.graph_c0;c192004.graph_c2;c196767.graph_c1
Biological Process: polyadenylation-dependent snoRNA 3'-end processing (GO:0071051);	7	c191948.graph_c0;c295302.graph_c0;c212282.graph_c0;c196746.graph_c0;c248421.graph_c0;c164437.graph_c0;c99865.graph_c0
Biological Process: polyamine biosynthetic process (GO:0006596);	11	c245213.graph_c0;c186111.graph_c0;c111708.graph_c0;c299988.graph_c0;c242103.graph_c0;c188371.graph_c0;c198870.graph_c0;c189470.graph_c2;c177459.graph_c0;c170422.graph_c0;c150991.graph_c0
Biological Process: polyamine metabolic process (GO:0006595);	3	c331233.graph_c0;c307393.graph_c0;c194096.graph_c0
Biological Process: polyamine transmembrane transport (GO:1902047);	4	c176971.graph_c0;c209111.graph_c0;c214983.graph_c0;c300057.graph_c0
Biological Process: polyamine transport (GO:0015846);	4	c71365.graph_c0;c185230.graph_c2;c220668.graph_c0;c9986.graph_c0
Biological Process: polycistronic mRNA processing (GO:0031426);	4	c187658.graph_c0;c295733.graph_c0;c217869.graph_c0;c267156.graph_c0
Biological Process: polyketide biosynthetic process (GO:0030639);	2	c164428.graph_c0;c168735.graph_c0
Biological Process: polynucleotide 3' dephosphorylation (GO:0098506);	3	c196145.graph_c1;c222658.graph_c0;c133616.graph_c1
Biological Process: polynucleotide 5' dephosphorylation (GO:0098507);	3	c201509.graph_c0;c293481.graph_c0;c38804.graph_c0
Biological Process: polyol transport (GO:0015791);	2	c217120.graph_c0;c267138.graph_c0
Biological Process: polyphosphate metabolic process (GO:0006797);	3	c279982.graph_c0;c316509.graph_c0;c338018.graph_c0
Biological Process: polysaccharide biosynthetic process (GO:0000271);	5	c223135.graph_c0;c137150.graph_c0;c80176.graph_c0;c197069.graph_c0;c180667.graph_c0
Biological Process: polysaccharide catabolic process (GO:0000272);	23	c78261.graph_c0;c152883.graph_c0;c240428.graph_c0;c173278.graph_c0;c183492.graph_c0;c301572.graph_c0;c203122.graph_c1;c150390.graph_c0;c217812.graph_c0;c315814.graph_c0;c202428.graph_c1;c153048.graph_c2;c170702.graph_c1;c153048.graph_c1;c196051.graph_c0;c299270.graph_c0;c184597.graph_c0;c147475.graph_c0;c193400.graph_c4;c230482.graph_c0;c206344.graph_c0;c146645.graph_c0;c155834.graph_c0
Biological Process: polysaccharide metabolic process (GO:0005976);	1	c286049.graph_c0
Biological Process: polyuridylation-dependent mRNA catabolic process (GO:1990074);	1	c122281.graph_c0
Biological Process: porphyrin-containing compound biosynthetic process (GO:0006779);	8	c198103.graph_c0;c114765.graph_c0;c290695.graph_c0;c193781.graph_c0;c256437.graph_c0;c245268.graph_c0;c195124.graph_c0;c200663.graph_c0
Biological Process: porphyrin-containing compound metabolic process (GO:0006778);	1	c275615.graph_c0
Biological Process: positive gravitropism (GO:0009958);	22	c238662.graph_c0;c221092.graph_c0;c142528.graph_c0;c275791.graph_c0;c203256.graph_c1;c79424.graph_c0;c203256.graph_c0;c150941.graph_c0;c144755.graph_c0;c186278.graph_c2;c65475.graph_c0;c135244.graph_c0;c147656.graph_c0;c165324.graph_c0;c211806.graph_c0;c155454.graph_c0;c117631.graph_c2;c117631.graph_c3;c141626.graph_c0;c117631.graph_c0;c174087.graph_c0;c185920.graph_c1
Biological Process: positive regulation by host of viral process (GO:0044794);	1	c271036.graph_c0
Biological Process: positive regulation of ATP-dependent microtubule motor activity, plus-end-directed (GO:2000582);	1	c130159.graph_c0
Biological Process: positive regulation of ATPase activity (GO:0032781);	4	c304266.graph_c0;c226394.graph_c0;c194451.graph_c0;c179686.graph_c1
Biological Process: positive regulation of B cell differentiation (GO:0045579);	1	c347119.graph_c0
Biological Process: positive regulation of DNA endoreduplication (GO:0032877);	3	c67699.graph_c1;c60599.graph_c0;c150260.graph_c0
Biological Process: positive regulation of DNA repair (GO:0045739);	3	c179746.graph_c0;c192450.graph_c0;c271820.graph_c0
Biological Process: positive regulation of DNA replication (GO:0045740);	1	c179746.graph_c0
Biological Process: positive regulation of DNA-templated transcription, elongation (GO:0032786);	2	c205886.graph_c0;c177279.graph_c0
Biological Process: positive regulation of G1/S transition of mitotic cell cycle (GO:1900087);	3	c154294.graph_c0;c153543.graph_c0;c203038.graph_c1
Biological Process: positive regulation of G2/M transition of mitotic cell cycle (GO:0010971);	8	c304341.graph_c0;c333832.graph_c0;c226971.graph_c0;c16132.graph_c0;c192403.graph_c0;c303789.graph_c0;c190016.graph_c0;c298682.graph_c0
Biological Process: positive regulation of GTPase activity (GO:0043547);	85	c245516.graph_c0;c179862.graph_c0;c199993.graph_c0;c185692.graph_c0;c197719.graph_c1;c203256.graph_c0;c88022.graph_c0;c176598.graph_c1;c134985.graph_c1;c308586.graph_c0;c85628.graph_c0;c143692.graph_c0;c307839.graph_c0;c193120.graph_c1;c157352.graph_c0;c244640.graph_c0;c185669.graph_c2;c285956.graph_c0;c127662.graph_c0;c262855.graph_c0;c191072.graph_c1;c245476.graph_c0;c245573.graph_c0;c229360.gr…
Biological Process: positive regulation of Notch signaling pathway (GO:0045747);	2	c249968.graph_c0;c186395.graph_c0
Biological Process: positive regulation of RNA interference (GO:1900370);	1	c140461.graph_c0
Biological Process: positive regulation of RNA polymerase II transcriptional preinitiation complex assembly (GO:0045899);	24	c150102.graph_c0;c199979.graph_c1;c199826.graph_c2;c328997.graph_c0;c295413.graph_c0;c112060.graph_c0;c125893.graph_c0;c146022.graph_c0;c185304.graph_c0;c312402.graph_c0;c141395.graph_c0;c109253.graph_c0;c192772.graph_c2;c192485.graph_c1;c2016.graph_c0;c311235.graph_c0;c186002.graph_c0;c149154.graph_c0;c156226.graph_c0;c213780.graph_c0;c223360.graph_c0;c256272.graph_c0;c131246.graph_c0;c158689.gr…
Biological Process: positive regulation of abscisic acid-activated signaling pathway (GO:0009789);	2	c319676.graph_c0;c259539.graph_c0
Biological Process: positive regulation of actin cytoskeleton reorganization (GO:2000251);	1	c333832.graph_c0
Biological Process: positive regulation of apoptotic process in other organism (GO:0044533);	1	c182714.graph_c0
Biological Process: positive regulation of autophagy (GO:0010508);	5	c164707.graph_c0;c208030.graph_c0;c245181.graph_c0;c239042.graph_c0;c182428.graph_c0
Biological Process: positive regulation of auxin mediated signaling pathway (GO:0010929);	2	c269482.graph_c0;c183144.graph_c0
Biological Process: positive regulation of auxin metabolic process (GO:0090355);	1	c185600.graph_c0
Biological Process: positive regulation of biological process (GO:0048518);	3	c201753.graph_c0;c201887.graph_c0;c203915.graph_c0
Biological Process: positive regulation of cAMP-mediated signaling (GO:0043950);	1	c312024.graph_c0
Biological Process: positive regulation of calcium ion transport into cytosol (GO:0010524);	1	c298918.graph_c0
Biological Process: positive regulation of calcium-mediated signaling involved in cellular response to salt stress (GO:1901196);	1	c298918.graph_c0
Biological Process: positive regulation of camalexin biosynthetic process (GO:1901183);	1	c124713.graph_c0
Biological Process: positive regulation of catalytic activity (GO:0043085);	21	c187438.graph_c1;c217467.graph_c0;c128442.graph_c1;c312024.graph_c0;c138231.graph_c0;c100701.graph_c0;c180160.graph_c0;c206476.graph_c0;c210812.graph_c0;c193014.graph_c1;c237864.graph_c0;c331082.graph_c0;c170097.graph_c0;c181650.graph_c0;c305586.graph_c0;c299741.graph_c0;c96195.graph_c2;c238891.graph_c0;c128442.graph_c0;c174974.graph_c1;c47051.graph_c0
Biological Process: positive regulation of cell cycle (GO:0045787);	2	c291807.graph_c0;c93333.graph_c0
Biological Process: positive regulation of cell cycle arrest (GO:0071158);	1	c184311.graph_c1
Biological Process: positive regulation of cell cycle process (GO:0090068);	1	c142686.graph_c0
Biological Process: positive regulation of cell death (GO:0010942);	5	c200449.graph_c0;c172448.graph_c1;c124713.graph_c0;c229056.graph_c0;c172448.graph_c2
Biological Process: positive regulation of cell division (GO:0051781);	5	c67699.graph_c1;c60599.graph_c0;c252907.graph_c0;c150260.graph_c0;c325154.graph_c0
Biological Process: positive regulation of cell growth (GO:0030307);	8	c2820.graph_c1;c156099.graph_c0;c203299.graph_c0;c327324.graph_c0;c28271.graph_c0;c86919.graph_c0;c247219.graph_c0;c54317.graph_c0
Biological Process: positive regulation of cell proliferation (GO:0008284);	5	c186498.graph_c3;c186498.graph_c1;c301254.graph_c0;c161523.graph_c0;c60173.graph_c1
Biological Process: positive regulation of cell size (GO:0045793);	3	c67699.graph_c1;c150260.graph_c0;c60599.graph_c0
Biological Process: positive regulation of cellular metabolic process (GO:0031325);	3	c184189.graph_c0;c309480.graph_c0;c303027.graph_c0
Biological Process: positive regulation of cellular process (GO:0048522);	5	c285103.graph_c0;c196880.graph_c1;c194352.graph_c1;c150971.graph_c0;c200084.graph_c1
Biological Process: positive regulation of cellular response to amino acid starvation (GO:1903833);	1	c305028.graph_c0
Biological Process: positive regulation of cellular response to phosphate starvation (GO:0080040);	3	c124439.graph_c0;c217947.graph_c0;c274471.graph_c0
Biological Process: positive regulation of chromatin binding (GO:0035563);	1	c140461.graph_c0
Biological Process: positive regulation of chromatin organization (GO:1905269);	1	c201519.graph_c0
Biological Process: positive regulation of chromatin silencing (GO:0031937);	1	c170458.graph_c1
Biological Process: positive regulation of chromosome organization (GO:2001252);	1	c142686.graph_c0
Biological Process: positive regulation of chromosome segregation (GO:0051984);	1	c142686.graph_c0
Biological Process: positive regulation of circadian rhythm (GO:0042753);	1	c194271.graph_c1
Biological Process: positive regulation of conjugation with cellular fusion (GO:0031139);	3	c161116.graph_c0;c256914.graph_c0;c203830.graph_c0
Biological Process: positive regulation of cyclin-dependent protein serine/threonine kinase activity (GO:0045737);	9	c231498.graph_c0;c198975.graph_c1;c170013.graph_c0;c170279.graph_c2;c198696.graph_c3;c273152.graph_c0;c218636.graph_c0;c198142.graph_c0;c161752.graph_c1
Biological Process: positive regulation of cytokinin-activated signaling pathway (GO:0080038);	6	c76898.graph_c0;c269482.graph_c0;c188883.graph_c0;c199515.graph_c1;c62844.graph_c0;c183144.graph_c0
Biological Process: positive regulation of cytoplasmic mRNA processing body assembly (GO:0010606);	1	c168658.graph_c0
Biological Process: positive regulation of cytoplasmic translational elongation through polyproline stretches (GO:1903272);	1	c125333.graph_c0
Biological Process: positive regulation of defense response (GO:0031349);	4	c172448.graph_c2;c229056.graph_c0;c200449.graph_c0;c172448.graph_c1
Biological Process: positive regulation of defense response to bacterium (GO:1900426);	4	c241711.graph_c0;c124713.graph_c0;c143910.graph_c0;c243710.graph_c0
Biological Process: positive regulation of defense response to bacterium, incompatible interaction (GO:1902479);	1	c187775.graph_c2
Biological Process: positive regulation of defense response to insect (GO:1900367);	1	c124713.graph_c0
Biological Process: positive regulation of defense response to oomycetes (GO:1902290);	1	c143910.graph_c0
Biological Process: positive regulation of embryonic development (GO:0040019);	7	c327324.graph_c0;c54317.graph_c0;c2820.graph_c1;c28271.graph_c0;c179224.graph_c0;c203299.graph_c0;c156099.graph_c0
Biological Process: positive regulation of endocytosis (GO:0045807);	3	c128195.graph_c0;c156449.graph_c0;c182714.graph_c0
Biological Process: positive regulation of endopeptidase activity (GO:0010950);	3	c80430.graph_c0;c314651.graph_c0;c29853.graph_c0
Biological Process: positive regulation of flavonoid biosynthetic process (GO:0009963);	1	c187467.graph_c1
Biological Process: positive regulation of flower development (GO:0009911);	25	c307319.graph_c0;c163021.graph_c0;c259611.graph_c0;c323607.graph_c0;c167637.graph_c0;c191159.graph_c0;c257006.graph_c0;c131327.graph_c0;c196006.graph_c1;c132972.graph_c0;c199254.graph_c1;c192378.graph_c1;c181386.graph_c0;c170458.graph_c1;c6574.graph_c0;c133246.graph_c0;c158313.graph_c0;c86249.graph_c0;c233884.graph_c0;c270369.graph_c0;c200171.graph_c1;c122264.graph_c0;c42491.graph_c0;c133252.grap…
Biological Process: positive regulation of gene expression (GO:0010628);	1	c85080.graph_c0
Biological Process: positive regulation of gibberellic acid mediated signaling pathway (GO:0009939);	4	c191395.graph_c1;c269482.graph_c0;c183144.graph_c0;c330673.graph_c0
Biological Process: positive regulation of growth (GO:0045927);	1	c196553.graph_c1
Biological Process: positive regulation of heme biosynthetic process (GO:0070455);	2	c108469.graph_c0;c147669.graph_c0
Biological Process: positive regulation of histone H3-K27 methylation (GO:0061087);	1	c170458.graph_c1
Biological Process: positive regulation of histone H3-K9 dimethylation (GO:1900111);	2	c140461.graph_c0;c170458.graph_c1
Biological Process: positive regulation of histone H3-K9 methylation (GO:0051574);	1	c168367.graph_c0
Biological Process: positive regulation of histone acetylation (GO:0035066);	3	c156585.graph_c0;c194896.graph_c2;c184311.graph_c1
Biological Process: positive regulation of intracellular protein transport (GO:0090316);	1	c85016.graph_c0
Biological Process: positive regulation of kinase activity (GO:0033674);	9	c200746.graph_c0;c132092.graph_c0;c122984.graph_c0;c208339.graph_c0;c191285.graph_c0;c253451.graph_c0;c200746.graph_c2;c80024.graph_c0;c187813.graph_c0
Biological Process: positive regulation of long-day photoperiodism, flowering (GO:0048578);	1	c154331.graph_c0
Biological Process: positive regulation of macroautophagy (GO:0016239);	1	c324384.graph_c0
Biological Process: positive regulation of macromolecule metabolic process (GO:0010604);	2	c309480.graph_c0;c184189.graph_c0
Biological Process: positive regulation of maintenance of mitotic sister chromatid cohesion, centromeric (GO:2000720);	1	c372991.graph_c0
Biological Process: positive regulation of meiotic cell cycle (GO:0051446);	2	c288414.graph_c0;c343107.graph_c0
Biological Process: positive regulation of meiotic nuclear division (GO:0045836);	1	c196553.graph_c1
Biological Process: positive regulation of miRNA metabolic process (GO:2000630);	3	c171709.graph_c0;c124298.graph_c0;c203190.graph_c3
Biological Process: positive regulation of microtubule nucleation (GO:0090063);	2	c133210.graph_c0;c203439.graph_c0
Biological Process: positive regulation of mitochondrial translation (GO:0070131);	1	c115340.graph_c0
Biological Process: positive regulation of mitotic cell cycle (GO:0045931);	1	c288414.graph_c0
Biological Process: positive regulation of mitotic centrosome separation (GO:0046604);	3	c160687.graph_c0;c130268.graph_c0;c153298.graph_c0
Biological Process: positive regulation of mitotic metaphase/anaphase transition (GO:0045842);	3	c257305.graph_c0;c165489.graph_c2;c151590.graph_c0
Biological Process: positive regulation of mitotic nuclear division (GO:0045840);	1	c315565.graph_c0
Biological Process: positive regulation of mitotic recombination (GO:0045951);	1	c202863.graph_c0
Biological Process: positive regulation of mitotic sister chromatid separation (GO:1901970);	4	c115231.graph_c0;c125748.graph_c0;c155162.graph_c0;c157441.graph_c0
Biological Process: positive regulation of mitotic spindle elongation (GO:1902846);	1	c330234.graph_c0
Biological Process: positive regulation of nuclear cell cycle DNA replication (GO:0010571);	1	c288414.graph_c0
Biological Process: positive regulation of nuclear migration during mitotic telophase (GO:1902854);	1	c330234.graph_c0
Biological Process: positive regulation of nuclear-transcribed mRNA poly(A) tail shortening (GO:0060213);	5	c177595.graph_c1;c218105.graph_c0;c191732.graph_c0;c165404.graph_c1;c176806.graph_c0
Biological Process: positive regulation of organ growth (GO:0046622);	2	c186498.graph_c1;c186498.graph_c3
Biological Process: positive regulation of organelle organization (GO:0010638);	1	c208366.graph_c0
Biological Process: positive regulation of phosphorylation (GO:0042327);	1	c312024.graph_c0
Biological Process: positive regulation of phosphorylation of RNA polymerase II C-terminal domain (GO:1901409);	9	c170013.graph_c0;c170279.graph_c2;c231498.graph_c0;c198975.graph_c1;c161752.graph_c1;c198142.graph_c0;c218636.graph_c0;c198696.graph_c3;c273152.graph_c0
Biological Process: positive regulation of plant-type hypersensitive response (GO:0034052);	1	c194626.graph_c0
Biological Process: positive regulation of primary miRNA processing (GO:2000636);	3	c124298.graph_c0;c171709.graph_c0;c203190.graph_c3
Biological Process: positive regulation of programmed cell death (GO:0043068);	1	c182539.graph_c0
Biological Process: positive regulation of proteasomal protein catabolic process (GO:1901800);	20	c223360.graph_c0;c213780.graph_c0;c156226.graph_c0;c149154.graph_c0;c186002.graph_c0;c158689.graph_c0;c131246.graph_c0;c112060.graph_c0;c125893.graph_c0;c295413.graph_c0;c199979.graph_c1;c199826.graph_c2;c150102.graph_c0;c2016.graph_c0;c192772.graph_c2;c109253.graph_c0;c141395.graph_c0;c312402.graph_c0;c185304.graph_c0;c146022.graph_c0
Biological Process: positive regulation of proteasomal ubiquitin-dependent protein catabolic process (GO:0032436);	18	c233843.graph_c0;c169610.graph_c0;c82036.graph_c0;c188838.graph_c0;c294201.graph_c0;c185055.graph_c0;c127928.graph_c0;c218283.graph_c0;c149034.graph_c0;c198056.graph_c1;c167739.graph_c0;c260910.graph_c0;c98915.graph_c0;c225177.graph_c0;c166011.graph_c1;c108664.graph_c0;c203964.graph_c0;c201129.graph_c0
Biological Process: positive regulation of protein autophosphorylation (GO:0031954);	4	c203830.graph_c0;c256914.graph_c0;c333832.graph_c0;c161116.graph_c0
Biological Process: positive regulation of protein binding (GO:0032092);	1	c143268.graph_c2
Biological Process: positive regulation of protein catabolic process (GO:0045732);	1	c311235.graph_c0
Biological Process: positive regulation of protein export from nucleus (GO:0046827);	3	c189680.graph_c1;c195024.graph_c0;c271452.graph_c0
Biological Process: positive regulation of protein geranylgeranylation (GO:2000541);	1	c225949.graph_c0
Biological Process: positive regulation of protein kinase C signaling (GO:0090037);	1	c128195.graph_c0
Biological Process: positive regulation of protein kinase activity (GO:0045860);	3	c64634.graph_c0;c303789.graph_c0;c197260.graph_c0
Biological Process: positive regulation of protein phosphorylation (GO:0001934);	6	c200749.graph_c1;c96495.graph_c0;c142016.graph_c0;c51258.graph_c0;c143878.graph_c0;c202593.graph_c0
Biological Process: positive regulation of protein ubiquitination involved in ubiquitin-dependent protein catabolic process (GO:2000060);	1	c197670.graph_c0
Biological Process: positive regulation of rRNA processing (GO:2000234);	6	c327324.graph_c0;c54317.graph_c0;c28271.graph_c0;c2820.graph_c1;c203299.graph_c0;c156099.graph_c0
Biological Process: positive regulation of reciprocal meiotic recombination (GO:0010845);	1	c311420.graph_c0
Biological Process: positive regulation of recombination hotspot binding (GO:1903643);	1	c303789.graph_c0
Biological Process: positive regulation of respiratory burst (GO:0060267);	3	c206915.graph_c0;c144824.graph_c0;c218767.graph_c0
Biological Process: positive regulation of response to salt stress (GO:1901002);	3	c269482.graph_c0;c183144.graph_c0;c187775.graph_c2
Biological Process: positive regulation of response to water deprivation (GO:1902584);	4	c183144.graph_c0;c315399.graph_c0;c269482.graph_c0;c251884.graph_c0
Biological Process: positive regulation of salicylic acid mediated signaling pathway (GO:0080151);	1	c124713.graph_c0
Biological Process: positive regulation of seed germination (GO:0010030);	3	c301416.graph_c0;c203462.graph_c0;c240888.graph_c0
Biological Process: positive regulation of sequence-specific DNA binding transcription factor activity (GO:0051091);	2	c328997.graph_c0;c359523.graph_c0
Biological Process: positive regulation of sister chromatid cohesion (GO:0045876);	2	c155162.graph_c0;c157441.graph_c0
Biological Process: positive regulation of spindle pole body separation (GO:0010696);	1	c288414.graph_c0
Biological Process: positive regulation of stomatal complex development (GO:2000123);	1	c200677.graph_c0
Biological Process: positive regulation of sulfur metabolic process (GO:0051176);	2	c90878.graph_c0;c116784.graph_c0
Biological Process: positive regulation of superoxide dismutase activity (GO:1901671);	5	c190496.graph_c0;c201025.graph_c2;c129723.graph_c0;c103164.graph_c0;c83898.graph_c0
Biological Process: positive regulation of systemic acquired resistance (GO:1901672);	4	c200121.graph_c0;c250679.graph_c0;c170787.graph_c0;c2462.graph_c0
Biological Process: positive regulation of transcription elongation from RNA polymerase II promoter (GO:0032968);	11	c121003.graph_c0;c315627.graph_c0;c199587.graph_c0;c144255.graph_c0;c203006.graph_c1;c67324.graph_c0;c306366.graph_c0;c328997.graph_c0;c295413.graph_c0;c181861.graph_c0;c87298.graph_c0
Biological Process: positive regulation of transcription factor catabolic process (GO:1901485);	1	c182808.graph_c0
Biological Process: positive regulation of transcription factor import into nucleus in response to oxidative stress (GO:0036283);	2	c304341.graph_c0;c303789.graph_c0
Biological Process: positive regulation of transcription from RNA polymerase I promoter (GO:0045943);	1	c360253.graph_c0
Biological Process: positive regulation of transcription from RNA polymerase II promoter (GO:0045944);	51	c188015.graph_c0;c190834.graph_c0;c68826.graph_c0;c297871.graph_c0;c170279.graph_c2;c219417.graph_c0;c213896.graph_c0;c178946.graph_c0;c140574.graph_c0;c248279.graph_c0;c260265.graph_c0;c218636.graph_c0;c126044.graph_c1;c2498.graph_c0;c198696.graph_c3;c336800.graph_c0;c288414.graph_c0;c224803.graph_c0;c231498.graph_c0;c243950.graph_c0;c211839.graph_c0;c202714.graph_c0;c198142.graph_c0;c161752.gra…
Biological Process: positive regulation of transcription from RNA polymerase II promoter in response to heat stress (GO:0061408);	3	c313978.graph_c0;c325142.graph_c0;c311420.graph_c0
Biological Process: positive regulation of transcription from RNA polymerase II promoter in response to hydrogen peroxide (GO:0061407);	1	c359523.graph_c0
Biological Process: positive regulation of transcription from RNA polymerase II promoter in response to increased salt (GO:0061404);	1	c313978.graph_c0
Biological Process: positive regulation of transcription from RNA polymerase II promoter in response to maltose (GO:1904765);	2	c308687.graph_c0;c271416.graph_c0
Biological Process: positive regulation of transcription from RNA polymerase II promoter in response to menadione (GO:0036252);	1	c313978.graph_c0
Biological Process: positive regulation of transcription from RNA polymerase II promoter in response to osmotic stress (GO:0061393);	2	c271416.graph_c0;c308687.graph_c0
Biological Process: positive regulation of transcription from RNA polymerase II promoter in response to oxidative stress (GO:0036091);	2	c303789.graph_c0;c313978.graph_c0
Biological Process: positive regulation of transcription from RNA polymerase II promoter in response to stress (GO:0036003);	1	c294201.graph_c0
Biological Process: positive regulation of transcription from RNA polymerase II promoter involved in unfolded protein response (GO:0006990);	1	c300463.graph_c0
Biological Process: positive regulation of transcription initiation from RNA polymerase II promoter (GO:0060261);	1	c87298.graph_c0
Biological Process: positive regulation of transcription involved in G1/S transition of mitotic cell cycle (GO:0071931);	1	c311420.graph_c0
Biological Process: positive regulation of transcription, DNA-templated (GO:0045893);	45	c169400.graph_c0;c77386.graph_c0;c64624.graph_c0;c238614.graph_c0;c182533.graph_c1;c77532.graph_c0;c77386.graph_c1;c192425.graph_c0;c223647.graph_c0;c202572.graph_c1;c54317.graph_c0;c208366.graph_c0;c106902.graph_c0;c195283.graph_c2;c210730.graph_c0;c188605.graph_c1;c273748.graph_c0;c326675.graph_c0;c203299.graph_c0;c156099.graph_c0;c269865.graph_c0;c181421.graph_c1;c168820.graph_c0;c188109.graph…
Biological Process: positive regulation of transferase activity (GO:0051347);	2	c116784.graph_c0;c90878.graph_c0
Biological Process: positive regulation of translation (GO:0045727);	9	c174360.graph_c0;c76104.graph_c0;c338695.graph_c0;c177928.graph_c0;c195085.graph_c0;c281998.graph_c0;c201257.graph_c2;c208241.graph_c0;c104017.graph_c0
Biological Process: positive regulation of translational elongation (GO:0045901);	8	c184938.graph_c0;c143398.graph_c0;c236589.graph_c0;c239083.graph_c0;c192865.graph_c0;c153453.graph_c0;c71366.graph_c0;c132256.graph_c0
Biological Process: positive regulation of translational fidelity (GO:0045903);	8	c109713.graph_c0;c107211.graph_c0;c143742.graph_c0;c69541.graph_c0;c204005.graph_c0;c185311.graph_c2;c69541.graph_c1;c184202.graph_c1
Biological Process: positive regulation of translational initiation (GO:0045948);	8	c176806.graph_c0;c191732.graph_c0;c243570.graph_c0;c218105.graph_c0;c177595.graph_c1;c125333.graph_c0;c165404.graph_c1;c63167.graph_c0
Biological Process: positive regulation of translational termination (GO:0045905);	9	c132256.graph_c0;c71366.graph_c0;c153453.graph_c0;c239083.graph_c0;c192865.graph_c0;c236589.graph_c0;c125333.graph_c0;c143398.graph_c0;c184938.graph_c0
[truncated: 3,743 more rows]
