# Supplementary material for: To bloom once or more times: the reblooming mechanisms of Iris germanica revealed by transcriptome profiling
Source: BMC Genomics. 2020 Aug 12;21:553. doi: 10.1186/s12864-020-06951-x (PMC7430825; doi:10.1186/s12864-020-06951-x)
Supplement: Supplementary file 1 — Additional file 1: Table S1. The seed setting rates and flowering rates of F1 in spring and autumn. Table S2. Summary of Illumina transcriptome assembly. Table S3. The functional annotations of unigenes against the public databases. Table S4. The three GO functional categories of all the unigenes. Table S5. The annotations of unigenes by KEGG pathway analysis.Table S6. The expression levels and annotations of the DEGs. Table S7. The significantly enriched KEGG pathways of DEGs in OB-T1 vs RB-T1. The pathways were presented according to the number of DEGs in this pathway. Table S8. The significantly enriched KEGG pathways in DEGs in RB-T1 vs RB-T5. The pathways were presented according to the number of DEGs in this pathway. Table S9. The significantly enriched KEGG pathways in DEGs in OB-T1 vs RB-T5. The pathways were presented according to the number of DEGs in this pathway. Table S10. The GO enrichment analysis of DEGs. Table S11. Primers used in qRT-PCR. [file 12864_2020_6951_MOESM1_ESM.zip › Table S5-The annotations of unigenes by KEGG pathway analysis.xlsx]

## Sheet: Sheet1
Table S5. The annotations of unigenes by KEGG pathway analysis.
Pathway ID	Pathway description	Gene number	Gene ID list	KOs
ko03010	Ribosome	823	c100289.graph_c0;c100342.graph_c0;c101099.graph_c0;c101476.graph_c0;c101589.graph_c0;c101591.graph_c0;c101799.graph_c0;c102581.graph_c0;c103035.graph_c0;c103804.graph_c0;c104218.graph_c0;c104546.graph_c0;c104702.graph_c0;c10607.graph_c0;c106862.graph_c0;c106987.graph_c0;c107211.graph_c0;c107482.graph_c0;c108813.graph_c0;c108817.graph_c0;c108894.graph_c0;c108902.graph_c0;c109713.graph_c0;c110036.g…	K02868+K02955+K02875+K02932+K02920+K02889+K02995+K02923+K02910+K02985+K02966+K02921+K02934+K02879+K02908+K02993+K02997+K02900+K02873+K02932+K02936+K02947+K02981+K02912+K02962+K02890+K02991+K02953+K02974+K02883+K02921+K02867+K02926+K02926+K02945+K02941+K02896+K02937+K02962+K02941+K02941+K02969+K02900+K02924+K02925+K02918+K02936+K02900+K02866+K02960+K02936+K02905+K02898+K02976+K02966+K02941+K02921+…
ko01200	Carbon metabolism	744	c100051.graph_c1;c100396.graph_c0;c100542.graph_c0;c10366.graph_c0;c103918.graph_c0;c103918.graph_c1;c104329.graph_c1;c104669.graph_c0;c105112.graph_c0;c105304.graph_c0;c105510.graph_c0;c106105.graph_c0;c106588.graph_c0;c106588.graph_c1;c107747.graph_c0;c108687.graph_c0;c109168.graph_c0;c109273.graph_c0;c109631.graph_c1;c110810.graph_c0;c110810.graph_c1;c113202.graph_c0;c113250.graph_c0;c113250.g…	K00249+K00036+K01938+K01895+K00844+K00844+K00161+K00134+K18121+K01962+K14454+K01803+K00029+K00029+K00031+K00026+K00616+K03781+K00030+K00855+K00855+K00025+K03781+K03781+K00134+K15893+K01681+K00033+K00134+K00134+K00162+K01610+K00873+K01681+K01689+K01623+K01623+K01602+K01803+K05298+K05298+K05298+K05298+K01895+K00627+K01053+K01807+K01754+K01803+K14455+K14455+K01623+K01623+K01689+K01689+K01689+K01689+…
ko01230	Biosynthesis of amino acids	677	c103399.graph_c0;c104669.graph_c0;c105510.graph_c0;c105688.graph_c0;c106105.graph_c0;c106244.graph_c0;c107747.graph_c0;c108022.graph_c0;c108979.graph_c0;c109168.graph_c0;c109305.graph_c0;c109631.graph_c1;c111334.graph_c0;c111886.graph_c0;c112665.graph_c0;c112864.graph_c0;c1134.graph_c1;c113447.graph_c1;c115624.graph_c0;c115811.graph_c0;c116073.graph_c1;c116355.graph_c0;c116361.graph_c0;c116361.gr…	K01814+K00134+K14454+K01620+K01803+K00815+K00031+K00826+K01703+K00616+K00789+K00030+K00264+K00817+K00826+K00053+K12657+K00134+K00053+K01681+K01915+K14677+K01649+K01649+K00134+K00134+K01778+K00873+K01681+K01689+K01623+K01623+K00264+K00549+K00789+K00789+K00789+K01803+K01658+K01807+K00500+K01754+K01803+K14455+K14455+K01623+K01623+K01689+K01689+K01689+K01689+K01689+K01689+K01689+K01817+K01695+K00264+…
ko03040	Spliceosome	501	c101002.graph_c0;c102208.graph_c0;c103446.graph_c0;c105495.graph_c0;c107778.graph_c0;c107891.graph_c0;c107908.graph_c0;c108445.graph_c0;c108733.graph_c0;c1097.graph_c0;c109788.graph_c0;c110253.graph_c0;c110537.graph_c0;c112056.graph_c0;c112114.graph_c0;c112275.graph_c0;c112784.graph_c0;c114915.graph_c0;c115749.graph_c0;c115996.graph_c1;c117015.graph_c0;c117552.graph_c0;c117797.graph_c0;c117815.gr…	K12812+K12823+K12859+K12881+K11093+K03283+K12823+K12900+K12818+K06063+K12828+K12891+K12896+K12821+K03283+K12856+K03283+K12741+K12885+K11086+K12859+K11097+K12829+K12856+K09567+K12875+K12876+K12858+K11088+K12821+K12867+K12855+K10599+K12868+K12741+K12854+K12856+K03283+K12876+K12856+K12856+K12623+K03283+K12863+K10599+K12868+K13025+K12891+K10599+K03283+K12870+K12836+K12848+K12892+K12817+K12741+K12881+…
ko00500	Starch and sucrose metabolism	497	c100120.graph_c0;c103918.graph_c0;c103918.graph_c1;c106235.graph_c0;c107432.graph_c1;c109323.graph_c0;c113415.graph_c0;c113817.graph_c0;c114293.graph_c0;c115369.graph_c0;c117401.graph_c0;c120126.graph_c1;c121772.graph_c0;c12295.graph_c0;c123198.graph_c0;c123198.graph_c1;c123463.graph_c0;c123463.graph_c1;c124447.graph_c1;c126462.graph_c0;c126462.graph_c1;c127291.graph_c0;c127411.graph_c0;c129554.g…	K01051+K00844+K00844+K16055+K00696+K05349+K00705+K08679+K01188+K00703+K01188+K13648+K00700+K00700+K01177+K01177+K00700+K00700+K16055+K01188+K01188+K19891+K01051+K01051+K15920+K08678+K00688+K00695+K05349+K08678+K01179+K15920+K15920+K01051+K19891+K01188+K05349+K13648+K00696+K00844+K01810+K00696+K00695+K01188+K16055+K01087+K08678+K01193+K16055+K01051+K00688+K01194+K08679+K08678+K13648+K05350+K16055+…
ko04141	Protein processing in endoplasmic reticulum	490	c101834.graph_c0;c102782.graph_c0;c103267.graph_c0;c103288.graph_c0;c104938.graph_c0;c105728.graph_c0;c105811.graph_c0;c105952.graph_c0;c106618.graph_c0;c107692.graph_c1;c107720.graph_c0;c107891.graph_c0;c108896.graph_c0;c110184.graph_c0;c110318.graph_c0;c111986.graph_c0;c112114.graph_c0;c112132.graph_c0;c112784.graph_c0;c114231.graph_c0;c114605.graph_c0;c115038.graph_c0;c115832.graph_c0;c116765.…	K09487+K07953+K13993+K10956+K09503+K08057+K09518+K13989+K07953+K10661+K10597+K03283+K10661+K03347+K10839+K04079+K03283+K09481+K03283+K14007+K03094+K10661+K09584+K10666+K12670+K09490+K10661+K04079+K04079+K07953+K07342+K14006+K04523+K14007+K13993+K08288+K05546+K03283+K13993+K09580+K09517+K03283+K10661+K03283+K06689+K06689+K04079+K04079+K10956+K10956+K04079+K04523+K09580+K14007+K14007+K04079+K14007+…
ko03013	RNA transport	467	c100929.graph_c0;c101002.graph_c0;c103102.graph_c0;c105229.graph_c0;c105495.graph_c0;c105573.graph_c0;c108252.graph_c0;c108911.graph_c0;c111941.graph_c0;c112307.graph_c0;c112457.graph_c0;c112561.graph_c0;c113059.graph_c0;c113225.graph_c0;c114573.graph_c0;c115370.graph_c0;c115619.graph_c0;c116665.graph_c0;c118242.graph_c0;c118984.graph_c0;c124344.graph_c0;c124431.graph_c0;c125640.graph_c1;c126548.…	K03254+K12812+K14325+K03247+K12881+K14326+K14324+K03250+K14297+K03242+K07936+K14290+K10577+K03260+K14312+K14293+K07562+K03231+K12875+K12876+K03231+K14326+K03113+K03260+K07936+K03254+K12876+K03231+K03236+K03236+K03243+K13025+K14327+K14304+K12160+K13171+K13137+K14289+K14289+K03260+K14293+K12881+K14290+K14305+K14326+K07936+K14313+K12875+K03243+K14326+K03249+K03237+K03113+K13126+K03260+K12160+K12875+…
ko04075	Plant hormone signal transduction	423	c104282.graph_c0;c109776.graph_c0;c113208.graph_c0;c114048.graph_c0;c114053.graph_c1;c114188.graph_c0;c114691.graph_c0;c118083.graph_c0;c118083.graph_c1;c118083.graph_c2;c118332.graph_c0;c119395.graph_c0;c119404.graph_c0;c119440.graph_c0;c119516.graph_c0;c121392.graph_c0;c121392.graph_c1;c121619.graph_c0;c123833.graph_c0;c12401.graph_c0;c124879.graph_c0;c125369.graph_c0;c125718.graph_c0;c126544.g…	K14431+K14484+K14489+K13464+K14496+K14484+K14512+K14498+K14498+K14498+K14496+K14497+K14489+K14490+K14515+K13422+K13422+K14484+K13449+K13464+K14488+K14485+K14515+K14498+K13946+K14488+K12126+K14498+K14484+K13415+K14485+K14488+K14490+K13415+K14498+K14484+K13464+K14496+K14515+K14484+K14498+K14488+K14494+K14498+K14488+K14484+K14496+K13946+K14486+K14496+K14486+K14494+K14492+K14516+K14496+K14514+K14509+…
ko00190	Oxidative phosphorylation	386	c100766.graph_c0;c102785.graph_c0;c103692.graph_c0;c103930.graph_c0;c108411.graph_c0;c109145.graph_c1;c110387.graph_c0;c110494.graph_c0;c110545.graph_c0;c110903.graph_c0;c111328.graph_c0;c111846.graph_c0;c113533.graph_c1;c113654.graph_c0;c114779.graph_c0;c114781.graph_c0;c115067.graph_c0;c116915.graph_c1;c117482.graph_c0;c117983.graph_c0;c118087.graph_c0;c118087.graph_c1;c120143.graph_c0;c122785.…	K00416+K02134+K02132+K02155+K03937+K03935+K02152+K02150+K02266+K02257+K02154+K00419+K02154+K01535+K02267+K02147+K02108+K02109+K01535+K02261+K03661+K03661+K00416+K02155+K01535+K01535+K03942+K00415+K01507+K02135+K02261+K00411+K03946+K02266+K03942+K02155+K02134+K01535+K01507+K11352+K00234+K03949+K01507+K02150+K01535+K01535+K02267+K02137+K02154+K03939+K01535+K01535+K03937+K02256+K02148+K01507+K02135+…
ko04144	Endocytosis	382	c101437.graph_c1;c101705.graph_c0;c107891.graph_c0;c109734.graph_c0;c111404.graph_c0;c112114.graph_c0;c112784.graph_c0;c115488.graph_c0;c115517.graph_c0;c116210.graph_c0;c118102.graph_c0;c118377.graph_c0;c119845.graph_c0;c120907.graph_c0;c121852.graph_c0;c123700.graph_c0;c124821.graph_c0;c125242.graph_c0;c125253.graph_c0;c126881.graph_c0;c126881.graph_c1;c127662.graph_c0;c129265.graph_c0;c129321.…	K12472+K12200+K03283+K07901+K00889+K03283+K03283+K07901+K01528+K00889+K01115+K19476+K12191+K12492+K11824+K18442+K01115+K18443+K18442+K18468+K18468+K12492+K03283+K04646+K03283+K07904+K04646+K11866+K18442+K18442+K18442+K03283+K00889+K04646+K12486+K12194+K12489+K12489+K19476+K03283+K04646+K01528+K04646+K04646+K04646+K05747+K01115+K12198+K12185+K18467+K11824+K04646+K01115+K01115+K01115+K10591+K07897+…
ko00230	Purine metabolism	364	c100147.graph_c0;c101270.graph_c0;c102166.graph_c0;c106203.graph_c0;c106477.graph_c0;c110125.graph_c0;c110254.graph_c0;c111316.graph_c0;c113183.graph_c0;c113494.graph_c0;c115125.graph_c0;c116052.graph_c0;c118208.graph_c0;c118306.graph_c0;c121020.graph_c1;c130660.graph_c0;c132658.graph_c0;c138624.graph_c0;c143618.graph_c0;c143833.graph_c0;c143848.graph_c0;c143938.graph_c0;c144119.graph_c0;c145737.…	K03016+K01519+K00940+K03046+K01933+K00940+K01939+K00940+K03006+K10808+K02083+K00939+K01952+K00873+K01756+K13811+K03011+K03040+K02321+K00873+K10807+K00873+K02327+K00940+K00873+K01939+K00939+K10807+K00759+K01939+K01923+K00962+K01952+K14641+K01952+K00939+K02320+K03024+K00942+K18453+K00760+K00873+K01952+K02321+K00860+K13811+K01952+K18532+K01952+K00962+K00939+K00365+K10807+K00873+K00873+K00759+K00601+…
ko00010	Glycolysis / Gluconeogenesis	345	c100778.graph_c0;c101927.graph_c0;c10366.graph_c0;c103918.graph_c0;c103918.graph_c1;c104329.graph_c1;c104669.graph_c0;c106105.graph_c0;c113447.graph_c1;c113985.graph_c0;c116418.graph_c0;c116418.graph_c1;c116492.graph_c0;c118079.graph_c0;c118135.graph_c0;c118255.graph_c0;c118255.graph_c1;c118306.graph_c0;c118344.graph_c0;c120118.graph_c0;c120904.graph_c0;c120904.graph_c1;c122475.graph_c0;c125538.g…	K00128+K00895+K01895+K00844+K00844+K00161+K00134+K01803+K00134+K00895+K00134+K00134+K00895+K00162+K01610+K18857+K18857+K00873+K00128+K01689+K01623+K01623+K01785+K01803+K00128+K01895+K00627+K00895+K01792+K01803+K01623+K01623+K01689+K01689+K01689+K01689+K01689+K01689+K01689+K00016+K00382+K00161+K00844+K01810+K00121+K00121+K00895+K01792+K00382+K01689+K01785+K01785+K01623+K01895+K00873+K00873+K00850+…
ko03015	mRNA surveillance pathway	325	c101002.graph_c0;c102441.graph_c0;c102580.graph_c0;c102781.graph_c0;c103102.graph_c0;c105495.graph_c0;c105573.graph_c0;c108252.graph_c0;c108920.graph_c0;c109349.graph_c0;c109465.graph_c0;c110762.graph_c0;c111180.graph_c0;c112267.graph_c0;c114118.graph_c0;c115906.graph_c0;c118242.graph_c0;c118984.graph_c0;c119352.graph_c0;c119898.graph_c0;c121553.graph_c0;c124431.graph_c0;c124736.graph_c0;c125420.…	K12812+K14396+K04354+K14376+K14325+K12881+K14326+K14324+K14400+K06269+K14409+K14411+K14411+K14411+K06100+K14400+K12875+K12876+K14398+K04382+K06100+K14326+K14409+K04354+K06269+K06100+K14409+K11583+K14396+K14376+K03267+K12876+K03456+K14409+K13025+K14327+K14411+K04382+K13171+K11584+K12881+K14326+K04382+K12875+K14403+K14326+K14400+K13126+K14376+K12875+K14376+K06269+K13126+K03456+K03456+K04382+K12881+…
ko03018	RNA degradation	315	c102230.graph_c0;c103613.graph_c0;c109483.graph_c0;c117753.graph_c0;c117753.graph_c1;c119831.graph_c0;c120118.graph_c0;c125404.graph_c0;c127175.graph_c0;c130759.graph_c0;c132127.graph_c0;c132127.graph_c2;c132262.graph_c0;c132262.graph_c1;c132435.graph_c0;c132435.graph_c1;c132435.graph_c2;c132435.graph_c3;c132444.graph_c0;c132444.graph_c1;c132444.graph_c2;c133788.graph_c0;c137654.graph_c0;c141009.…	K07573+K10643+K12603+K14442+K14442+K12603+K01689+K12616+K12586+K12623+K12591+K12591+K04077+K04077+K01689+K01689+K01689+K01689+K01689+K01689+K01689+K12589+K14442+K12617+K12617+K12617+K01689+K03678+K12603+K12617+K00850+K12603+K12614+K12586+K13126+K12607+K00962+K14442+K13126+K12589+K04077+K12607+K12605+K01689+K12580+K13126+K12617+K12617+K13126+K12603+K12616+K03514+K12607+K12581+K00962+K12598+K03681+…
ko04120	Ubiquitin mediated proteolysis	310	c100693.graph_c1;c107340.graph_c1;c107720.graph_c0;c110184.graph_c0;c112486.graph_c0;c113059.graph_c0;c113603.graph_c0;c113997.graph_c0;c114605.graph_c0;c117435.graph_c0;c118510.graph_c0;c120756.graph_c0;c123263.graph_c0;c124878.graph_c0;c124966.graph_c0;c125825.graph_c0;c126756.graph_c0;c129208.graph_c0;c129774.graph_c0;c129774.graph_c1;c131139.graph_c0;c131973.graph_c0;c132477.graph_c0;c133370.…	K03354+K10592+K10597+K03347+K03363+K10577+K03875+K04506+K03094+K10592+K10609+K10592+K03178+K04506+K10599+K10592+K10592+K10571+K10592+K10592+K10592+K10609+K10590+K10592+K10599+K10599+K06689+K06689+K10590+K10592+K10573+K03363+K03350+K10592+K10592+K10592+K10576+K03869+K10688+K10573+K10592+K10144+K10592+K10592+K10685+K10601+K10579+K10599+K10591+K06689+K10598+K10591+K03094+K04506+K10573+K03868+K10590+…
ko00520	Amino sugar and nucleotide sugar metabolism	300	c103770.graph_c0;c103918.graph_c0;c103918.graph_c1;c109999.graph_c0;c113817.graph_c0;c120126.graph_c1;c120654.graph_c0;c121722.graph_c0;c121722.graph_c1;c124663.graph_c0;c127004.graph_c0;c129568.graph_c0;c130299.graph_c0;c130372.graph_c0;c132084.graph_c0;c132527.graph_c0;c132546.graph_c0;c135417.graph_c0;c136031.graph_c0;c136261.graph_c0;c139860.graph_c0;c141576.graph_c0;c143247.graph_c1;c143590.…	K05305+K00844+K00844+K00966+K08679+K13648+K10046+K06118+K06118+K00326+K00326+K15920+K00326+K08678+K08678+K15920+K15920+K13648+K00844+K01810+K08678+K17497+K02377+K08679+K08678+K13648+K13648+K00820+K00963+K00844+K20547+K20547+K08678+K13379+K00966+K00963+K01209+K01183+K13648+K00966+K00770+K15920+K01183+K01183+K00847+K08678+K12451+K12449+K00844+K00966+K12448+K13648+K13648+K00844+K12447+K00963+K15920+…
ko04626	Plant-pathogen interaction	287	c101139.graph_c0;c10158.graph_c0;c101834.graph_c0;c102078.graph_c0;c104207.graph_c0;c104266.graph_c0;c106416.graph_c0;c106416.graph_c1;c110226.graph_c0;c111308.graph_c0;c111986.graph_c0;c119462.graph_c0;c119895.graph_c0;c120776.graph_c0;c121124.graph_c0;c128532.graph_c0;c128621.graph_c0;c128933.graph_c0;c132697.graph_c0;c134960.graph_c0;c136264.graph_c1;c136505.graph_c0;c137069.graph_c0;c137253.g…	K13414+K13412+K09487+K05391+K12795+K13448+K05391+K05391+K13436+K13459+K04079+K13430+K12795+K04079+K04079+K13412+K13448+K13448+K13447+K04368+K04079+K04079+K04079+K13436+K13424+K04079+K04079+K04079+K13412+K13412+K00864+K13412+K13412+K13412+K13412+K13430+K13448+K13434+K18835+K02183+K13412+K13412+K13448+K18835+K13413+K13420+K13425+K05391+K13448+K13420+K13434+K13430+K13412+K13412+K02183+K13412+K13420+…
ko00940	Phenylpropanoid biosynthesis	281	c104449.graph_c0;c104838.graph_c0;c109323.graph_c0;c109497.graph_c0;c110164.graph_c0;c110164.graph_c1;c111546.graph_c0;c111546.graph_c1;c111546.graph_c2;c114293.graph_c0;c116966.graph_c0;c117401.graph_c0;c118780.graph_c0;c118780.graph_c1;c120156.graph_c0;c126112.graph_c0;c126462.graph_c0;c126462.graph_c1;c128108.graph_c0;c131899.graph_c0;c131899.graph_c1;c131989.graph_c0;c134316.graph_c0;c134632.…	K13064+K00430+K05349+K01904+K00430+K00430+K00430+K00430+K00430+K01188+K09753+K01188+K13064+K10775+K01904+K13065+K01188+K01188+K21311+K00487+K00487+K05349+K01188+K05349+K00430+K00430+K00430+K10775+K01188+K10775+K10775+K05350+K00083+K00083+K21311+K01188+K01188+K01188+K00430+K05349+K13065+K13066+K21311+K00083+K00430+K01188+K01188+K00083+K05349+K00430+K00430+K13066+K01188+K00430+K10775+K10775+K10775+…
ko00240	Pyrimidine metabolism	275	c100147.graph_c0;c101270.graph_c0;c102166.graph_c0;c104264.graph_c0;c105618.graph_c0;c106203.graph_c0;c110125.graph_c0;c111316.graph_c0;c113183.graph_c0;c113494.graph_c0;c114220.graph_c1;c132658.graph_c0;c138525.graph_c0;c138624.graph_c0;c142816.graph_c0;c143293.graph_c0;c143618.graph_c0;c143848.graph_c0;c144119.graph_c0;c144503.graph_c0;c145737.graph_c0;c150108.graph_c0;c150822.graph_c0;c152573.…	K03016+K01519+K00940+K13421+K01955+K03046+K00940+K00940+K03006+K10808+K00876+K03011+K01240+K03040+K00876+K13421+K02321+K10807+K02327+K01520+K00940+K10807+K13421+K00962+K00857+K14641+K02320+K03024+K02321+K13800+K01493+K16904+K00962+K01431+K01956+K10807+K13800+K03008+K03016+K03017+K03011+K03011+K02684+K03012+K00207+K03787+K01937+K03014+K03019+K03006+K00943+K00761+K03013+K14721+K03015+K03015+K13800+…
ko00270	Cysteine and methionine metabolism	262	c101213.graph_c2;c101862.graph_c0;c105163.graph_c0;c105510.graph_c0;c106244.graph_c0;c108022.graph_c0;c108687.graph_c0;c109305.graph_c0;c109862.graph_c0;c110238.graph_c0;c111708.graph_c0;c112665.graph_c0;c113202.graph_c0;c117965.graph_c1;c123628.graph_c0;c125317.graph_c0;c125317.graph_c1;c125377.graph_c0;c127167.graph_c0;c131611.graph_c0;c131611.graph_c2;c131977.graph_c0;c131977.graph_c1;c134797.…	K01011+K16054+K01611+K14454+K00815+K00826+K00026+K00789+K01611+K05933+K00797+K00826+K00025+K00827+K00549+K00789+K00789+K00789+K05933+K01611+K01611+K14455+K14455+K00016+K01738+K01738+K00549+K00025+K00826+K05933+K05933+K01919+K00026+K01244+K00025+K05933+K05933+K00549+K00797+K01611+K00640+K00026+K00558+K01011+K00789+K00827+K05933+K00789+K00549+K00558+K01739+K00549+K13034+K01739+K01738+K00026+K00026+…
ko00620	Pyruvate metabolism	240	c100778.graph_c0;c10366.graph_c0;c104329.graph_c1;c105304.graph_c0;c106588.graph_c0;c106588.graph_c1;c108687.graph_c0;c113202.graph_c0;c116361.graph_c0;c116361.graph_c1;c118079.graph_c0;c118135.graph_c0;c118306.graph_c0;c118344.graph_c0;c124081.graph_c0;c125871.graph_c0;c127321.graph_c0;c127546.graph_c0;c134797.graph_c0;c135159.graph_c0;c135959.graph_c0;c139057.graph_c0;c139668.graph_c0;c139837.g…	K00128+K01895+K00161+K01962+K00029+K00029+K00026+K00025+K01649+K01649+K00162+K01610+K00873+K00128+K01759+K00128+K01895+K00627+K00016+K00382+K00161+K00029+K01649+K00382+K18881+K00025+K01895+K00873+K00873+K00382+K00873+K00026+K01595+K01595+K00025+K01962+K01962+K00026+K11262+K01512+K01759+K01595+K00873+K01595+K01595+K00161+K00026+K00026+K00128+K00873+K00873+K00026+K00026+K00162+K01595+K00128+K01962+…
ko00564	Glycerophospholipid metabolism	232	c110363.graph_c0;c110596.graph_c0;c113038.graph_c0;c116667.graph_c0;c118102.graph_c0;c119735.graph_c0;c124821.graph_c0;c128362.graph_c0;c129185.graph_c0;c130846.graph_c0;c131107.graph_c0;c135068.graph_c0;c135068.graph_c1;c137227.graph_c0;c139003.graph_c0;c141059.graph_c0;c143226.graph_c0;c143954.graph_c0;c143954.graph_c1;c143954.graph_c2;c145262.graph_c0;c147330.graph_c0;c148541.graph_c0;c148541.…	K00901+K13506+K01049+K00901+K01115+K00981+K01115+K13508+K15728+K06130+K00630+K01114+K01114+K06130+K00901+K06130+K01114+K14674+K14674+K14674+K01115+K13523+K00655+K00655+K01613+K05929+K01115+K01115+K01115+K05929+K14674+K13508+K01613+K06129+K01115+K13508+K13508+K13511+K01114+K01114+K13510+K14674+K01126+K00550+K01517+K00901+K13508+K01094+K01115+K01115+K13508+K06130+K01115+K01115+K15728+K14674+K13508+…
ko04146	Peroxisome	231	c104256.graph_c0;c106149.graph_c0;c107747.graph_c0;c109273.graph_c0;c113250.graph_c0;c113250.graph_c1;c117216.graph_c0;c119740.graph_c0;c120766.graph_c0;c126257.graph_c0;c130529.graph_c0;c138823.graph_c0;c140621.graph_c0;c144524.graph_c0;c144867.graph_c0;c145078.graph_c0;c145078.graph_c1;c145308.graph_c0;c148180.graph_c0;c148180.graph_c1;c150970.graph_c0;c153320.graph_c0;c155664.graph_c0;c156377.…	K13336+K04565+K00031+K03781+K03781+K03781+K04565+K13346+K13337+K01897+K00869+K04565+K04564+K00232+K03426+K01897+K01897+K13337+K00232+K00232+K07513+K13337+K13343+K13356+K01897+K00232+K00232+K13342+K00031+K01897+K04565+K13347+K01897+K12663+K00232+K13356+K04565+K03781+K13354+K13347+K13347+K00031+K12261+K01897+K00232+K00106+K04565+K13237+K13237+K00106+K01897+K13339+K13354+K13354+K00031+K13348+K01897+…
ko04145	Phagosome	224	c103288.graph_c0;c103930.graph_c0;c105728.graph_c0;c106659.graph_c0;c106659.graph_c1;c107794.graph_c0;c110387.graph_c0;c110494.graph_c0;c111328.graph_c0;c112132.graph_c0;c113533.graph_c1;c114781.graph_c0;c116154.graph_c0;c118087.graph_c0;c118087.graph_c1;c119986.graph_c1;c122785.graph_c0;c122907.graph_c0;c123540.graph_c0;c123845.graph_c0;c128195.graph_c0;c128663.graph_c0;c128765.graph_c0;c131019.…	K10956+K02155+K08057+K07374+K07374+K05692+K02152+K02150+K02154+K09481+K02154+K02147+K07375+K03661+K03661+K07375+K02155+K07342+K07374+K00921+K04392+K07375+K07375+K05692+K02155+K00921+K07375+K02150+K10956+K10956+K07375+K02154+K00921+K07375+K00921+K02148+K04392+K04392+K05692+K00921+K00921+K00921+K07375+K00921+K10956+K10956+K07375+K00921+K07897+K02147+K02147+K02147+K02152+K05692+K05692+K05692+K02155+…
ko03008	Ribosome biogenesis in eukaryotes	221	c102879.graph_c0;c107514.graph_c0;c112457.graph_c0;c112561.graph_c0;c113368.graph_c0;c114703.graph_c0;c115619.graph_c0;c117370.graph_c0;c121172.graph_c0;c125027.graph_c0;c126213.graph_c0;c128494.graph_c0;c130599.graph_c0;c136047.graph_c0;c136945.graph_c0;c137677.graph_c0;c138459.graph_c0;c139338.graph_c0;c141295.graph_c0;c141614.graph_c0;c142143.graph_c1;c143156.graph_c0;c144093.graph_c0;c145455.…	K14564+K14548+K07936+K14290+K14553+K14553+K07562+K11108+K14565+K14521+K14573+K07936+K03115+K03097+K11130+K11129+K11131+K03115+K14560+K14290+K07936+K11131+K14548+K12845+K11131+K14553+K03537+K14559+K14570+K14570+K07179+K14552+K03097+K18532+K03539+K14548+K03115+K14538+K14521+K03264+K14290+K11129+K03115+K11128+K11883+K14563+K14570+K14557+K03115+K14574+K14290+K14570+K14567+K14570+K07562+K07562+K14538+…
ko00480	Glutathione metabolism	211	c100396.graph_c0;c104165.graph_c0;c104165.graph_c1;c105446.graph_c0;c107747.graph_c0;c111708.graph_c0;c112308.graph_c0;c112308.graph_c2;c113108.graph_c0;c113494.graph_c0;c114063.graph_c0;c114063.graph_c1;c115849.graph_c0;c117840.graph_c0;c117840.graph_c1;c125886.graph_c0;c133075.graph_c0;c134947.graph_c0;c138855.graph_c0;c143162.graph_c0;c143848.graph_c0;c145329.graph_c0;c145358.graph_c0;c147987.…	K00036+K00434+K00434+K00383+K00031+K00797+K00799+K00799+K00383+K10808+K01255+K01255+K00033+K01256+K01256+K00432+K00799+K00799+K00432+K00432+K10807+K18592+K00799+K01919+K00434+K10807+K00797+K00799+K00799+K00799+K00036+K01256+K00031+K00434+K00383+K00799+K00799+K00799+K01581+K00799+K10807+K01581+K00799+K00432+K00799+K00799+K01920+K00432+K00799+K01255+K01255+K00799+K00799+K00031+K00432+K00799+K00383+…
ko00630	Glyoxylate and dicarboxylate metabolism	210	c105112.graph_c0;c108687.graph_c0;c109273.graph_c0;c113202.graph_c0;c113250.graph_c0;c113250.graph_c1;c113823.graph_c0;c115811.graph_c0;c116073.graph_c1;c118354.graph_c0;c123230.graph_c0;c129869.graph_c0;c135159.graph_c0;c137211.graph_c0;c137211.graph_c1;c139837.graph_c0;c140482.graph_c0;c141924.graph_c0;c141924.graph_c1;c141924.graph_c2;c141924.graph_c3;c141924.graph_c4;c141939.graph_c0;c143567.…	K18121+K00026+K03781+K00025+K03781+K03781+K15893+K01681+K01915+K01681+K01602+K00284+K00382+K01602+K01602+K00382+K14272+K00284+K00284+K00284+K00284+K00284+K00600+K00025+K00600+K00382+K00026+K01915+K01915+K00025+K00026+K01681+K02437+K00600+K01681+K01681+K01647+K01681+K00026+K00026+K00026+K00026+K01915+K00605+K02437+K01681+K01681+K01681+K03781+K19269+K02437+K00600+K01601+K01915+K00600+K15919+K01647+…
ko00710	Carbon fixation in photosynthetic organisms	210	c104669.graph_c0;c105510.graph_c0;c106105.graph_c0;c106588.graph_c0;c106588.graph_c1;c108687.graph_c0;c110810.graph_c0;c110810.graph_c1;c113202.graph_c0;c113447.graph_c1;c116418.graph_c0;c116418.graph_c1;c118135.graph_c0;c120904.graph_c0;c120904.graph_c1;c123230.graph_c0;c125538.graph_c0;c126909.graph_c0;c126909.graph_c1;c126909.graph_c3;c126909.graph_c4;c128401.graph_c0;c131312.graph_c0;c131977.…	K00134+K14454+K01803+K00029+K00029+K00026+K00855+K00855+K00025+K00134+K00134+K00134+K01610+K01623+K01623+K01602+K01803+K05298+K05298+K05298+K05298+K01807+K01803+K14455+K14455+K01623+K01623+K01602+K01602+K00029+K00615+K14272+K01623+K00025+K00134+K00134+K00026+K00615+K01595+K01595+K00025+K00615+K01623+K00026+K00134+K00134+K00134+K00927+K03841+K01595+K00134+K01595+K01595+K00615+K00615+K00927+K00026+…
ko01212	Fatty acid metabolism	207	c100051.graph_c1;c105304.graph_c0;c108804.graph_c0;c111802.graph_c1;c119339.graph_c0;c119952.graph_c0;c122079.graph_c0;c122670.graph_c0;c126257.graph_c0;c132757.graph_c0;c135463.graph_c0;c144496.graph_c0;c144524.graph_c0;c145078.graph_c0;c145078.graph_c1;c147471.graph_c0;c148180.graph_c0;c148180.graph_c1;c149984.graph_c0;c150957.graph_c0;c150970.graph_c0;c152174.graph_c0;c152174.graph_c1;c152493.…	K00249+K01962+K10256+K10703+K00648+K09458+K09458+K10251+K01897+K00645+K10703+K00648+K00232+K01897+K01897+K00507+K00232+K00232+K01962+K01962+K07513+K09458+K09458+K00665+K11262+K10256+K09458+K03921+K03921+K01897+K00232+K00232+K01897+K00507+K10527+K01897+K00208+K00648+K10781+K03921+K03921+K01074+K00232+K10527+K02372+K10251+K01962+K01897+K00232+K01962+K09458+K01897+K01962+K10527+K03921+K03921+K01897+…
ko00970	Aminoacyl-tRNA biosynthesis	198	c100933.graph_c0;c102185.graph_c0;c102185.graph_c1;c107029.graph_c0;c108990.graph_c0;c115117.graph_c0;c120886.graph_c0;c120886.graph_c1;c123363.graph_c0;c125977.graph_c0;c127351.graph_c0;c132679.graph_c1;c133880.graph_c0;c136361.graph_c0;c137697.graph_c0;c138841.graph_c0;c139897.graph_c0;c142491.graph_c0;c145157.graph_c0;c148173.graph_c1;c152296.graph_c0;c156052.graph_c0;c156705.graph_c0;c156751.…	K01887+K01889+K01889+K01868+K01883+K01885+K01870+K01870+K01875+K01886+K01866+K01886+K01866+K01893+K01876+K01883+K01886+K01872+K01880+K01883+K01874+K01883+K01874+K01886+K01881+K01873+K01885+K01874+K01893+K01868+K01893+K01873+K01874+K01889+K01893+K01876+K01893+K01881+K01883+K01892+K01876+K01873+K02435+K01874+K01886+K02434+K02434+K01881+K01868+K01867+K01875+K01893+K00604+K01868+K01881+K01892+K01893+…
ko00260	Glycine, serine and threonine metabolism	181	c105688.graph_c0;c113823.graph_c0;c117965.graph_c1;c118677.graph_c0;c130733.graph_c0;c135159.graph_c0;c136164.graph_c0;c139837.graph_c0;c140482.graph_c0;c141939.graph_c0;c142083.graph_c0;c143655.graph_c0;c143907.graph_c0;c144296.graph_c0;c144481.graph_c0;c145426.graph_c0;c146132.graph_c0;c146132.graph_c1;c148954.graph_c0;c150301.graph_c0;c155768.graph_c0;c156072.graph_c0;c157069.graph_c0;c157471.…	K01620+K15893+K00827+K00130+K01754+K00382+K01695+K00382+K14272+K00600+K00058+K00276+K00600+K00130+K15633+K00382+K15633+K15633+K01834+K01695+K00827+K15633+K02437+K15633+K00600+K01834+K01696+K12235+K00605+K00872+K00499+K02437+K02437+K00827+K00600+K12235+K00600+K15919+K00281+K00058+K00058+K00600+K15633+K00276+K00276+K15919+K15919+K00600+K00600+K00827+K15634+K01695+K15634+K00600+K01079+K00306+K00133+…
ko00051	Fructose and mannose metabolism	180	c101927.graph_c0;c103770.graph_c0;c103918.graph_c0;c103918.graph_c1;c106105.graph_c0;c109999.graph_c0;c113954.graph_c0;c113954.graph_c1;c113985.graph_c0;c116492.graph_c0;c118424.graph_c0;c120904.graph_c0;c120904.graph_c1;c125538.graph_c0;c129350.graph_c0;c130772.graph_c0;c131312.graph_c0;c131368.graph_c0;c132026.graph_c0;c132026.graph_c1;c135396.graph_c0;c136031.graph_c0;c138175.graph_c0;c141576.…	K00895+K05305+K00844+K00844+K01803+K00966+K01103+K01103+K00895+K00895+K01805+K01623+K01623+K01803+K00895+K00008+K01803+K00008+K01623+K01623+K19355+K00844+K00895+K17497+K01103+K01805+K02377+K01623+K00850+K00844+K00966+K01623+K19355+K00008+K03841+K19355+K00966+K19355+K00847+K01805+K00844+K00966+K00011+K00895+K00844+K01803+K19355+K19355+K00844+K01809+K01803+K01103+K00966+K01623+K01623+K01809+K01803+…
ko00030	Pentose phosphate pathway	177	c100396.graph_c0;c101927.graph_c0;c109168.graph_c0;c113985.graph_c0;c115849.graph_c0;c116492.graph_c0;c120904.graph_c0;c120904.graph_c1;c128067.graph_c0;c128401.graph_c0;c129350.graph_c0;c132026.graph_c0;c132026.graph_c1;c136261.graph_c0;c138175.graph_c0;c139423.graph_c0;c143420.graph_c0;c144094.graph_c0;c146111.graph_c0;c148191.graph_c0;c150141.graph_c0;c151102.graph_c0;c151204.graph_c0;c154818.…	K00036+K00895+K00616+K00895+K00033+K00895+K01623+K01623+K01053+K01807+K00895+K01623+K01623+K01810+K00895+K00615+K01623+K00850+K00616+K00615+K00615+K01623+K00616+K00036+K03841+K00615+K00895+K00615+K01807+K00615+K01810+K01623+K01623+K00948+K01783+K00895+K00895+K01623+K01623+K01623+K01623+K01835+K00036+K01057+K01835+K01835+K01810+K00036+K00852+K03841+K00948+K00895+K01057+K01623+K00850+K01835+K01623+…
ko04070	Phosphatidylinositol signaling system	176	c100285.graph_c0;c104523.graph_c0;c110363.graph_c0;c111404.graph_c0;c116210.graph_c0;c116667.graph_c0;c119735.graph_c0;c123845.graph_c0;c127398.graph_c0;c129077.graph_c0;c132537.graph_c0;c132556.graph_c0;c135737.graph_c0;c139003.graph_c0;c139519.graph_c0;c142144.graph_c0;c143973.graph_c0;c143973.graph_c1;c144047.graph_c0;c144127.graph_c0;c147093.graph_c0;c149618.graph_c0;c149857.graph_c0;c151424.…	K02183+K01092+K00901+K00889+K00889+K00901+K00981+K00921+K13024+K10047+K00921+K02183+K00889+K00901+K00921+K00921+K00921+K00921+K02183+K00921+K00921+K15422+K02183+K02183+K02183+K00921+K01110+K01110+K00889+K02183+K00921+K01110+K01110+K01110+K02183+K15422+K02183+K00921+K00921+K00921+K00889+K00921+K01110+K00889+K00889+K00921+K00921+K00889+K00901+K02183+K10047+K10047+K02183+K01110+K05857+K00901+K00921+…
ko00562	Inositol phosphate metabolism	172	c104523.graph_c0;c106105.graph_c0;c110405.graph_c0;c111404.graph_c0;c116210.graph_c0;c123845.graph_c0;c125538.graph_c0;c129077.graph_c0;c131312.graph_c0;c132537.graph_c0;c135068.graph_c0;c135068.graph_c1;c135737.graph_c0;c139519.graph_c0;c141951.graph_c0;c142144.graph_c0;c143226.graph_c0;c143973.graph_c0;c143973.graph_c1;c144127.graph_c0;c144952.graph_c0;c147093.graph_c0;c149618.graph_c0;c152082.…	K01092+K01803+K01858+K00889+K00889+K00921+K01803+K10047+K01803+K00921+K01114+K01114+K00889+K00921+K01858+K00921+K01114+K00921+K00921+K00921+K00469+K00921+K15422+K00921+K01110+K01110+K00889+K00921+K01110+K01110+K01110+K15422+K00921+K00921+K01114+K01114+K01803+K00921+K00889+K00921+K01110+K00140+K00889+K00889+K00921+K00921+K01803+K00889+K10047+K10047+K01110+K01858+K05857+K01803+K00921+K00921+K00921+…
ko00561	Glycerolipid metabolism	167	c100778.graph_c0;c103745.graph_c0;c104277.graph_c0;c110363.graph_c0;c110596.graph_c0;c111787.graph_c0;c113355.graph_c0;c116667.graph_c0;c118344.graph_c0;c121722.graph_c0;c121722.graph_c1;c122264.graph_c0;c125871.graph_c0;c128362.graph_c0;c129185.graph_c0;c131107.graph_c0;c132972.graph_c0;c137981.graph_c0;c139003.graph_c0;c1417.graph_c1;c143954.graph_c0;c143954.graph_c1;c143954.graph_c2;c147330.gr…	K00128+K06119+K06119+K00901+K13506+K14457+K07407+K00901+K00128+K06118+K06118+K07407+K00128+K13508+K15728+K00630+K07407+K00679+K00901+K00864+K14674+K14674+K14674+K13523+K00655+K00655+K14674+K06119+K09480+K07407+K07407+K14457+K13508+K00011+K13508+K13508+K00128+K14674+K09480+K00901+K13508+K13508+K00128+K15728+K14674+K13508+K09480+K00901+K00128+K01054+K11155+K11155+K06118+K09480+K13519+K13508+K09480+…
ko03050	Proteasome	162	c100703.graph_c0;c101384.graph_c0;c107300.graph_c0;c108568.graph_c0;c108584.graph_c0;c109253.graph_c0;c109737.graph_c0;c112060.graph_c0;c115491.graph_c0;c116347.graph_c0;c116366.graph_c0;c124482.graph_c0;c124553.graph_c0;c125893.graph_c0;c126884.graph_c0;c127448.graph_c0;c129980.graph_c0;c130091.graph_c0;c130091.graph_c1;c130126.graph_c0;c131056.graph_c0;c131246.graph_c0;c134473.graph_c1;c134473.…	K03036+K02739+K02726+K06699+K03032+K03065+K03032+K03064+K03035+K06699+K03039+K02726+K06699+K03061+K03033+K03030+K03032+K03030+K03030+K02734+K02735+K03066+K03038+K03038+K03062+K03028+K03062+K03036+K02725+K02730+K03036+K03062+K02728+K03028+K03064+K03061+K02729+K03031+K03029+K03039+K03028+K02732+K03063+K02737+K03065+K02739+K02739+K02738+K03064+K02735+K03031+K02737+K03032+K03032+K03032+K11599+K02727+…
ko00020	Citrate cycle (TCA cycle)	161	c104329.graph_c1;c107747.graph_c0;c108687.graph_c0;c109631.graph_c1;c113202.graph_c0;c115811.graph_c0;c118079.graph_c0;c118135.graph_c0;c118354.graph_c0;c127546.graph_c0;c133688.graph_c0;c134385.graph_c0;c135159.graph_c0;c135959.graph_c0;c139837.graph_c0;c143567.graph_c0;c144020.graph_c0;c145426.graph_c0;c147579.graph_c0;c147812.graph_c0;c148179.graph_c0;c149773.graph_c0;c151365.graph_c0;c151423.…	K00161+K00031+K00026+K00030+K00025+K01681+K00162+K01610+K01681+K00627+K00658+K00234+K00382+K00161+K00382+K00025+K00164+K00382+K00030+K00164+K00026+K00025+K00164+K01900+K00026+K01681+K00236+K01648+K00031+K00234+K00658+K01681+K01681+K00161+K01647+K01681+K00026+K00026+K01648+K00026+K00026+K00162+K01648+K01681+K01681+K01681+K00234+K00030+K00031+K01647+K01610+K01900+K00031+K00161+K00162+K00658+K00026+…
ko00250	Alanine, aspartate and glutamate metabolism	159	c105120.graph_c0;c105510.graph_c0;c105618.graph_c0;c110254.graph_c0;c111334.graph_c0;c116073.graph_c1;c117965.graph_c1;c118965.graph_c0;c120170.graph_c2;c121020.graph_c1;c121536.graph_c0;c122116.graph_c1;c131977.graph_c0;c131977.graph_c1;c136002.graph_c0;c137137.graph_c0;c140482.graph_c0;c143435.graph_c0;c144389.graph_c0;c147437.graph_c0;c148965.graph_c0;c149628.graph_c0;c151020.graph_c0;c153787.…	K16871+K14454+K01955+K01939+K00264+K01915+K00827+K13566+K16871+K01756+K13524+K00264+K14455+K14455+K01580+K00264+K14272+K01580+K00820+K01939+K01915+K01915+K01939+K00264+K01953+K00827+K17761+K01953+K01956+K01915+K00264+K00827+K01756+K01953+K01953+K00764+K01915+K01580+K00261+K01580+K01580+K01915+K14455+K00261+K00827+K00262+K01939+K00609+K01756+K16871+K01915+K00261+K00261+K01915+K01755+K00278+K00820+…
ko00052	Galactose metabolism	151	c103918.graph_c0;c103918.graph_c1;c113355.graph_c0;c122264.graph_c0;c122475.graph_c0;c129575.graph_c0;c132972.graph_c0;c136031.graph_c0;c139895.graph_c1;c140449.graph_c0;c142074.graph_c0;c142074.graph_c1;c144094.graph_c0;c145040.graph_c0;c145510.graph_c2;c146810.graph_c0;c151154.graph_c0;c151489.graph_c0;c153326.graph_c1;c154404.graph_c0;c160989.graph_c1;c161194.graph_c0;c162010.graph_c0;c162812.…	K00844+K00844+K07407+K07407+K01785+K12309+K07407+K00844+K01193+K06611+K01785+K01785+K00850+K00963+K00844+K12309+K01193+K00963+K07407+K07407+K06617+K00844+K00011+K01193+K06611+K00844+K18819+K12447+K01193+K00963+K00844+K01193+K01193+K01193+K01193+K01835+K01193+K00844+K01835+K20848+K00011+K18819+K01835+K06617+K06617+K00844+K00965+K00844+K18819+K01784+K01785+K01785+K12309+K01784+K01187+K01187+K00850+…
ko04712	Circadian rhythm - plant	147	c109617.graph_c0;c112109.graph_c0;c114899.graph_c0;c123528.graph_c1;c126899.graph_c0;c127576.graph_c0;c128094.graph_c0;c130599.graph_c0;c132179.graph_c0;c133785.graph_c0;c134748.graph_c0;c136047.graph_c0;c139338.graph_c0;c141233.graph_c0;c141233.graph_c1;c149962.graph_c0;c150850.graph_c0;c154331.graph_c0;c155713.graph_c0;c158313.graph_c0;c158398.graph_c0;c158590.graph_c0;c159479.graph_c0;c160085.…	K12120+K12124+K12115+K12127+K12120+K12126+K16240+K03115+K12115+K12120+K12130+K03097+K03115+K12120+K12120+K12118+K12124+K12124+K00660+K12119+K12130+K12124+K12133+K12124+K03097+K12119+K00660+K16240+K16240+K03115+K16223+K12133+K12115+K12125+K12125+K12124+K12124+K03115+K12133+K16240+K12125+K16223+K12118+K12118+K12130+K03115+K12126+K12118+K12130+K00660+K12126+K00660+K12119+K12120+K03097+K03097+K03097+…
ko00330	Arginine and proline metabolism	144	c100778.graph_c0;c105163.graph_c0;c105510.graph_c0;c109862.graph_c0;c111708.graph_c0;c112820.graph_c0;c1134.graph_c1;c118344.graph_c0;c121988.graph_c0;c125871.graph_c0;c131271.graph_c0;c131611.graph_c0;c131611.graph_c2;c131977.graph_c0;c131977.graph_c1;c141152.graph_c0;c144561.graph_c0;c149640.graph_c0;c150831.graph_c0;c150991.graph_c0;c154402.graph_c0;c158660.graph_c0;c162155.graph_c0;c164966.gr…	K00128+K01611+K14454+K01611+K00797+K01426+K12657+K00128+K13366+K00128+K00318+K01611+K01611+K14455+K14455+K00472+K17839+K12657+K00797+K01611+K01426+K12657+K13366+K01581+K00128+K00472+K01581+K00472+K01611+K00472+K00128+K01583+K13366+K12657+K12657+K00128+K00472+K01259+K00472+K00819+K00286+K00472+K14455+K01476+K00128+K12251+K00318+K00797+K00128+K13366+K01611+K01611+K12259+K12259+K17839+K10536+K10536+…
ko01210	2-Oxocarboxylic acid metabolism	141	c105510.graph_c0;c107747.graph_c0;c108022.graph_c0;c108979.graph_c0;c109631.graph_c1;c112665.graph_c0;c112864.graph_c0;c115624.graph_c0;c115811.graph_c0;c116355.graph_c0;c116361.graph_c0;c116361.graph_c1;c118354.graph_c0;c131977.graph_c0;c131977.graph_c1;c139668.graph_c0;c140482.graph_c0;c141504.graph_c0;c143028.graph_c0;c143028.graph_c1;c143982.graph_c0;c147579.graph_c0;c147714.graph_c0;c150065.…	K14454+K00031+K00826+K01703+K00030+K00826+K00053+K00053+K01681+K14677+K01649+K01649+K01681+K14455+K14455+K01649+K14272+K14682+K00053+K00053+K00826+K00030+K00818+K00052+K01681+K00031+K01703+K01681+K01681+K01647+K01681+K01653+K01681+K01681+K01681+K00030+K00031+K01647+K01649+K00031+K00826+K14455+K00930+K00826+K01647+K01704+K01438+K14682+K00133+K01647+K01647+K00928+K00826+K00928+K01652+K01652+K00814+…
ko00900	Terpenoid backbone biosynthesis	134	c101573.graph_c0;c104228.graph_c0;c114719.graph_c0;c114719.graph_c2;c114719.graph_c3;c116394.graph_c0;c116996.graph_c0;c116996.graph_c1;c118211.graph_c0;c120119.graph_c0;c125755.graph_c0;c126023.graph_c0;c128101.graph_c0;c130529.graph_c0;c130544.graph_c0;c131764.graph_c0;c132034.graph_c0;c135592.graph_c0;c136667.graph_c0;c136667.graph_c1;c140834.graph_c0;c140834.graph_c1;c143614.graph_c0;c145303.…	K13789+K03527+K10960+K10960+K10960+K11778+K01823+K01823+K03526+K00021+K01641+K13789+K11778+K00869+K15793+K01597+K01641+K01823+K05356+K05356+K00919+K00919+K13789+K00938+K13789+K13789+K01770+K00938+K11778+K11778+K00787+K01641+K01662+K10960+K11778+K00587+K01662+K00587+K01662+K05906+K10960+K15889+K01770+K05955+K01662+K01662+K15891+K13789+K11778+K10960+K01641+K00021+K00991+K15892+K06013+K00626+K00021+…
ko00195	Photosynthesis	133	c100775.graph_c0;c106071.graph_c0;c115067.graph_c0;c116915.graph_c1;c117558.graph_c0;c118899.graph_c0;c124957.graph_c1;c134481.graph_c0;c134481.graph_c1;c136780.graph_c0;c137909.graph_c0;c139685.graph_c0;c142751.graph_c0;c143214.graph_c0;c143542.graph_c0;c147479.graph_c0;c150892.graph_c0;c151051.graph_c0;c151716.graph_c0;c151716.graph_c1;c154121.graph_c0;c154121.graph_c1;c154121.graph_c2;c154992.…	K02689+K08905+K02108+K02109+K02698+K02641+K02717+K02699+K02699+K02694+K02701+K08901+K02641+K02693+K02638+K02108+K02113+K02636+K08901+K08901+K02716+K02716+K02716+K08903+K02115+K02723+K02638+K08903+K02641+K02641+K02641+K02639+K02639+K08902+K02721+K02698+K02640+K02641+K02639+K02112+K02641+K02694+K02111+K14332+K02639+K02699+K02639+K02109+K14332+K02689+K02690+K02113+K03542+K02716+K02639+K02639+K02692+…
ko00460	Cyanoamino acid metabolism	131	c109323.graph_c0;c114293.graph_c0;c117401.graph_c0;c126462.graph_c0;c126462.graph_c1;c131989.graph_c0;c134316.graph_c0;c134632.graph_c0;c138129.graph_c0;c141939.graph_c0;c143907.graph_c0;c143924.graph_c0;c145329.graph_c0;c146258.graph_c0;c147826.graph_c0;c147918.graph_c0;c148201.graph_c0;c157894.graph_c0;c158181.graph_c0;c158487.graph_c0;c160066.graph_c1;c161275.graph_c0;c162590.graph_c0;c166252.…	K05349+K01188+K01188+K01188+K01188+K05349+K01188+K05349+K01188+K00600+K00600+K05350+K18592+K01188+K01188+K01188+K05349+K01188+K01188+K00600+K05349+K01188+K13034+K01188+K01188+K05349+K05349+K05349+K08248+K08248+K00600+K05349+K00600+K01188+K13034+K01188+K05349+K00600+K05349+K01188+K00600+K00600+K01188+K05350+K01188+K05349+K13034+K00600+K13035+K05350+K05349+K13034+K05350+K05349+K00600+K01455+K05349+…
ko00040	Pentose and glucuronate interconversions	129	c100120.graph_c0;c100778.graph_c0;c118344.graph_c0;c118424.graph_c0;c125871.graph_c0;c126572.graph_c0;c127411.graph_c0;c129554.graph_c0;c130772.graph_c0;c131368.graph_c0;c133545.graph_c3;c136559.graph_c0;c139575.graph_c0;c139880.graph_c0;c140750.graph_c0;c142306.graph_c0;c145040.graph_c0;c149516.graph_c0;c150097.graph_c0;c150097.graph_c1;c151489.graph_c0;c153554.graph_c0;c153554.graph_c1;c154043.…	K01051+K00128+K00128+K01805+K00128+K01728+K01051+K01051+K00008+K00008+K01051+K01728+K01728+K01728+K01051+K01805+K00963+K01051+K01051+K01051+K00963+K01051+K01051+K01213+K00008+K01051+K01213+K01213+K01051+K01805+K00011+K01213+K01051+K00128+K01051+K12447+K00963+K01051+K01051+K01213+K01051+K00128+K01728+K01051+K01213+K01051+K01783+K01051+K01213+K00128+K01051+K01213+K00012+K00008+K01184+K00011+K01728+…
ko00061	Fatty acid biosynthesis	128	c105304.graph_c0;c119339.graph_c0;c119952.graph_c0;c122079.graph_c0;c126257.graph_c0;c132757.graph_c0;c144496.graph_c0;c145078.graph_c0;c145078.graph_c1;c149984.graph_c0;c150957.graph_c0;c152174.graph_c0;c152174.graph_c1;c152493.graph_c0;c152931.graph_c0;c155441.graph_c0;c155604.graph_c0;c155604.graph_c1;c156755.graph_c0;c161350.graph_c0;c166776.graph_c0;c167180.graph_c0;c167248.graph_c0;c168581.…	K01962+K00648+K09458+K09458+K01897+K00645+K00648+K01897+K01897+K01962+K01962+K09458+K09458+K00665+K11262+K09458+K03921+K03921+K01897+K01897+K01897+K00208+K00648+K10781+K03921+K03921+K02372+K01962+K01897+K01962+K09458+K01897+K01962+K03921+K03921+K10782+K01897+K00059+K09458+K09458+K00059+K02372+K03921+K03921+K00665+K09458+K00059+K01961+K02160+K01897+K09458+K00208+K02160+K02160+K02160+K10781+K01897+…
ko00280	Valine, leucine and isoleucine degradation	122	c100051.graph_c1;c100778.graph_c0;c108022.graph_c0;c112665.graph_c0;c117965.graph_c1;c118344.graph_c0;c121536.graph_c0;c125755.graph_c0;c125871.graph_c0;c132034.graph_c0;c135159.graph_c0;c139837.graph_c0;c143982.graph_c0;c145426.graph_c0;c145526.graph_c0;c147682.graph_c0;c150970.graph_c0;c155592.graph_c0;c155768.graph_c0;c157752.graph_c0;c157821.graph_c1;c161078.graph_c0;c165445.graph_c0;c168912.…	K00249+K00128+K00826+K00826+K00827+K00128+K13524+K01641+K00128+K01641+K00382+K00382+K00826+K00382+K00166+K01969+K07513+K00253+K00827+K01969+K05607+K01641+K00128+K00253+K00140+K00128+K00827+K09699+K00166+K00128+K01641+K18660+K00826+K00253+K05605+K00167+K07513+K05605+K00827+K00826+K00128+K00626+K01968+K00128+K01640+K00128+K05605+K14085+K00826+K00166+K00382+K01641+K01641+K00382+K07513+K01641+K01968+…
ko00400	Phenylalanine, tyrosine and tryptophan biosynthesis	121	c105510.graph_c0;c106244.graph_c0;c111886.graph_c0;c126735.graph_c0;c130648.graph_c0;c131977.graph_c0;c131977.graph_c1;c132976.graph_c0;c136164.graph_c0;c143383.graph_c0;c143668.graph_c0;c146084.graph_c0;c147720.graph_c0;c148421.graph_c0;c150301.graph_c0;c152933.graph_c0;c155855.graph_c0;c155855.graph_c3;c156650.graph_c0;c159256.graph_c0;c162119.graph_c0;c163387.graph_c0;c163718.graph_c0;c165951.…	K14454+K00815+K00817+K01658+K00500+K14455+K14455+K01817+K01695+K01657+K01735+K15227+K01735+K01735+K01695+K01735+K01626+K01626+K01609+K01657+K01696+K01626+K05359+K01657+K15849+K01817+K05359+K15227+K01657+K01735+K05359+K05359+K05359+K01626+K01658+K00800+K01850+K14455+K00817+K00817+K01695+K00766+K00766+K01609+K13832+K01850+K01609+K01609+K00815+K01735+K05359+K05359+K00815+K00766+K00766+K01696+K01696+…
ko00071	Fatty acid degradation	120	c100051.graph_c1;c100778.graph_c0;c118255.graph_c0;c118255.graph_c1;c118344.graph_c0;c125871.graph_c0;c126257.graph_c0;c138111.graph_c0;c138111.graph_c1;c144524.graph_c0;c145078.graph_c0;c145078.graph_c1;c148180.graph_c0;c148180.graph_c1;c150970.graph_c0;c156755.graph_c0;c157055.graph_c0;c157239.graph_c0;c158150.graph_c0;c161350.graph_c0;c165445.graph_c0;c165595.graph_c1;c166776.graph_c0;c170988.…	K00249+K00128+K18857+K18857+K00128+K00128+K01897+K00121+K00121+K00232+K01897+K01897+K00232+K00232+K07513+K01897+K00232+K00232+K00121+K01897+K00128+K10527+K01897+K00232+K10527+K00001+K00128+K00121+K01897+K00232+K00128+K00001+K01897+K10527+K01897+K07513+K00128+K00232+K00626+K00128+K01897+K00121+K00232+K18857+K00128+K01897+K10527+K10527+K10527+K14085+K18857+K00232+K01897+K01897+K01897+K01897+K10527+…
ko03060	Protein export	120	c102351.graph_c0;c103288.graph_c0;c110059.graph_c0;c110059.graph_c1;c110059.graph_c2;c112132.graph_c0;c113323.graph_c0;c118300.graph_c1;c122907.graph_c0;c125652.graph_c0;c129095.graph_c0;c134300.graph_c0;c136771.graph_c0;c136771.graph_c1;c148751.graph_c0;c150621.graph_c0;c150654.graph_c0;c151840.graph_c0;c153073.graph_c0;c153329.graph_c0;c154736.graph_c0;c156694.graph_c0;c158463.graph_c0;c159040.…	K12947+K10956+K03070+K03070+K03070+K09481+K03106+K09490+K07342+K12946+K12948+K03070+K10956+K10956+K03106+K10956+K10956+K03070+K03070+K03105+K03070+K13280+K09490+K03070+K03118+K03106+K03116+K12948+K12947+K09540+K03217+K09648+K09490+K09490+K03217+K09481+K10956+K03107+K09540+K09540+K12948+K03105+K03118+K03070+K12946+K10956+K03100+K03217+K03070+K09647+K09490+K03118+K12272+K03217+K13280+K10956+K03100+…
ko00860	Porphyrin and chlorophyll metabolism	117	c100235.graph_c0;c102846.graph_c0;c105689.graph_c0;c107506.graph_c0;c110903.graph_c0;c114719.graph_c0;c114719.graph_c2;c114719.graph_c3;c115117.graph_c0;c120007.graph_c0;c123202.graph_c0;c124799.graph_c0;c129272.graph_c0;c129909.graph_c0;c132199.graph_c0;c136783.graph_c0;c144272.graph_c0;c145724.graph_c0;c150609.graph_c0;c153411.graph_c0;c157828.graph_c0;c158807.graph_c0;c161043.graph_c0;c165594.…	K01772+K13545+K00231+K00218+K02257+K10960+K10960+K10960+K01885+K02492+K01845+K03405+K04040+K00231+K01599+K13600+K04040+K01599+K01749+K00510+K00228+K00510+K01885+K10960+K13600+K00218+K02257+K10960+K01599+K03428+K02259+K01772+K08099+K13545+K02259+K10960+K08101+K08099+K02492+K19073+K01599+K01772+K01599+K03405+K03405+K02257+K00510+K04040+K03404+K01845+K13606+K02492+K13606+K01772+K13606+K13606+K01772+…
ko00410	beta-Alanine metabolism	111	c100051.graph_c1;c100778.graph_c0;c111708.graph_c0;c118344.graph_c0;c121536.graph_c0;c121988.graph_c0;c125871.graph_c0;c136002.graph_c0;c143435.graph_c0;c143655.graph_c0;c144561.graph_c0;c150831.graph_c0;c162155.graph_c0;c164829.graph_c0;c165445.graph_c0;c169628.graph_c0;c172259.graph_c0;c172959.graph_c0;c175520.graph_c0;c175541.graph_c0;c178188.graph_c1;c178622.graph_c1;c181233.graph_c1;c181233.…	K00249+K00128+K00797+K00128+K13524+K13366+K00128+K01580+K01580+K00276+K17839+K00797+K13366+K01431+K00128+K00140+K00207+K00128+K13366+K01918+K00128+K01580+K00276+K00276+K01580+K01580+K05605+K05605+K00128+K00797+K00128+K13366+K12259+K12259+K17839+K00276+K12259+K00797+K00797+K01580+K01431+K00128+K05605+K14085+K00797+K00276+K01464+K01578+K12259+K12259+K00276+K00797+K17839+K05605+K01580+K13366+K05605+…
ko00592	alpha-Linolenic acid metabolism	111	c118255.graph_c0;c118255.graph_c1;c119254.graph_c0;c138802.graph_c1;c143954.graph_c0;c143954.graph_c1;c143954.graph_c2;c144524.graph_c0;c148180.graph_c0;c148180.graph_c1;c150970.graph_c0;c152775.graph_c0;c153767.graph_c0;c155640.graph_c0;c157055.graph_c0;c157239.graph_c0;c161880.graph_c0;c164838.graph_c0;c165595.graph_c1;c166436.graph_c0;c169956.graph_c0;c170779.graph_c0;c170988.graph_c0;c171111.…	K18857+K18857+K05894+K10528+K14674+K14674+K14674+K00232+K00232+K00232+K07513+K14674+K10526+K01723+K00232+K00232+K01723+K10526+K10527+K14674+K00454+K10526+K00232+K10527+K08241+K10525+K14674+K05894+K05894+K00232+K01723+K01723+K00454+K00454+K08241+K10526+K10527+K07513+K00232+K08241+K00454+K01047+K00454+K00454+K00232+K01723+K18857+K10527+K10527+K10527+K18857+K00232+K05894+K10526+K10527+K00454+K00454+…
ko02010	ABC transporters	111	c10286.graph_c0;c111131.graph_c0;c111397.graph_c0;c118121.graph_c0;c122093.graph_c0;c124755.graph_c0;c133930.graph_c0;c135244.graph_c0;c135724.graph_c0;c136880.graph_c0;c139544.graph_c0;c144755.graph_c0;c144755.graph_c1;c146095.graph_c1;c147656.graph_c0;c149789.graph_c0;c150941.graph_c0;c155454.graph_c0;c156023.graph_c0;c159575.graph_c0;c160533.graph_c0;c162080.graph_c0;c162802.graph_c0;c164526.g…	K05658+K05658+K05658+K05658+K05658+K05658+K05658+K05658+K05658+K05658+K05658+K05658+K05658+K05658+K05658+K05658+K05658+K05658+K05658+K05658+K05658+K05658+K05658+K05658+K05658+K05658+K05658+K05658+K05658+K05658+K05658+K05658+K05658+K05658+K05658+K05658+K05658+K05674+K05658+K05663+K05658+K05658+K05658+K05658+K05658+K05674+K05658+K05658+K05658+K05658+K05658+K05656+K05681+K05658+K05658+K05658+K05658+…
ko00360	Phenylalanine metabolism	110	c104449.graph_c0;c105510.graph_c0;c106244.graph_c0;c109497.graph_c0;c111886.graph_c0;c112820.graph_c0;c118219.graph_c0;c118780.graph_c0;c118780.graph_c1;c120156.graph_c0;c128108.graph_c0;c130648.graph_c0;c131899.graph_c0;c131899.graph_c1;c131977.graph_c0;c131977.graph_c1;c137365.graph_c0;c140484.graph_c0;c140484.graph_c1;c143655.graph_c0;c146215.graph_c0;c153657.graph_c0;c154402.graph_c0;c165740.…	K13064+K14454+K00815+K01904+K00817+K01426+K07253+K13064+K10775+K01904+K21311+K00500+K00487+K00487+K14455+K14455+K10775+K10775+K10775+K00276+K21311+K21311+K01426+K10775+K10775+K10775+K15849+K10775+K01904+K01904+K00276+K00276+K00074+K21311+K00457+K01904+K14455+K00817+K00817+K01904+K01904+K07253+K01904+K01904+K00815+K00276+K00815+K01426+K10775+K01904+K01904+K01904+K01904+K00276+K01904+K14271+K21311+…
ko03420	Nucleotide excision repair	108	c106135.graph_c0;c110318.graph_c0;c118510.graph_c0;c124498.graph_c0;c131973.graph_c0;c144119.graph_c0;c147684.graph_c0;c154361.graph_c0;c154862.graph_c0;c155050.graph_c0;c156371.graph_c0;c161219.graph_c0;c162113.graph_c0;c162113.graph_c1;c170013.graph_c0;c172845.graph_c0;c175075.graph_c0;c175864.graph_c1;c176726.graph_c0;c178812.graph_c0;c179171.graph_c2;c179746.graph_c0;c180173.graph_c0;c180490.…	K07466+K10839+K10609+K07466+K10609+K02327+K10756+K03868+K10839+K10846+K10839+K07466+K10756+K10756+K06634+K10754+K06634+K10739+K03141+K10739+K10570+K04802+K10756+K03142+K10849+K10756+K10844+K10844+K10839+K03143+K07466+K10140+K03142+K07466+K10756+K02328+K10842+K03504+K02325+K10747+K10839+K07466+K07466+K02335+K02202+K07466+K03144+K02328+K02325+K10846+K10756+K10747+K10848+K10755+K07466+K10841+K06634+…
ko00053	Ascorbate and aldarate metabolism	99	c100778.graph_c0;c104165.graph_c0;c104165.graph_c1;c118344.graph_c0;c120654.graph_c0;c124236.graph_c0;c125871.graph_c0;c126144.graph_c0;c128067.graph_c0;c129077.graph_c0;c144952.graph_c0;c148563.graph_c0;c153311.graph_c0;c158155.graph_c0;c165445.graph_c0;c166441.graph_c0;c167484.graph_c0;c169811.graph_c0;c172959.graph_c0;c173046.graph_c0;c173046.graph_c1;c174654.graph_c0;c178188.graph_c1;c180287.…	K00128+K00434+K00434+K00128+K10046+K08232+K00128+K08232+K01053+K10047+K00469+K00434+K08232+K00434+K00128+K12447+K08232+K14190+K00128+K10047+K10047+K10046+K00128+K18649+K00434+K00012+K14190+K00434+K00128+K00128+K14190+K08232+K17744+K00434+K00469+K16190+K00434+K00128+K00469+K00012+K14085+K00225+K10046+K14190+K00434+K00434+K00012+K12447+K00423+K00434+K08232+K08232+K00128+K08232+K08232+K00434+K00434+…
ko03020	RNA polymerase	99	c100147.graph_c0;c106203.graph_c0;c113183.graph_c0;c132658.graph_c0;c138624.graph_c0;c157825.graph_c0;c167160.graph_c0;c169343.graph_c0;c169734.graph_c0;c170749.graph_c0;c170749.graph_c1;c172072.graph_c0;c173885.graph_c1;c174519.graph_c0;c174708.graph_c0;c176421.graph_c0;c176528.graph_c0;c176806.graph_c0;c177595.graph_c1;c180074.graph_c0;c180401.graph_c0;c182551.graph_c1;c184346.graph_c1;c184701.…	K03016+K03046+K03006+K03011+K03040+K03024+K03008+K03016+K03017+K03011+K03011+K03012+K03014+K03019+K03006+K03013+K14721+K03015+K03015+K03020+K03025+K03027+K03018+K03005+K03013+K03006+K03021+K03010+K03021+K03016+K03025+K03015+K03012+K03026+K03010+K03009+K03007+K14721+K03021+K02999+K03043+K03013+K03006+K03046+K03023+K03018+K03010+K03043+K03043+K03011+K03002+K03046+K03046+K03023+K03006+K03040+K03006+…
ko00220	Arginine biosynthesis	98	c105510.graph_c0;c116073.graph_c1;c116355.graph_c0;c131977.graph_c0;c131977.graph_c1;c140482.graph_c0;c141504.graph_c0;c147714.graph_c0;c148965.graph_c0;c149628.graph_c0;c168414.graph_c0;c176744.graph_c0;c179707.graph_c0;c183908.graph_c2;c183985.graph_c0;c184127.graph_c0;c184529.graph_c0;c184635.graph_c1;c185453.graph_c0;c186941.graph_c1;c187671.graph_c2;c189177.graph_c3;c190057.graph_c2;c190265.…	K14454+K01915+K14677+K14455+K14455+K14272+K14682+K00818+K01915+K01915+K01915+K01915+K00261+K01915+K14455+K00261+K01476+K00930+K00262+K01438+K01915+K14682+K01427+K00261+K00261+K01915+K01755+K01915+K00611+K00814+K14682+K00818+K01915+K01915+K14682+K14272+K00811+K01940+K14454+K01915+K00814+K13427+K00818+K14272+K01915+K00620+K14677+K01915+K00811+K14677+K00262+K00145+K00818+K01940+K01438+K00930+K01438+…
ko00910	Nitrogen metabolism	98	c111334.graph_c0;c116073.graph_c1;c122116.graph_c1;c127196.graph_c0;c129869.graph_c0;c133670.graph_c0;c134022.graph_c0;c137137.graph_c0;c141924.graph_c0;c141924.graph_c1;c141924.graph_c2;c141924.graph_c3;c141924.graph_c4;c148965.graph_c0;c149628.graph_c0;c153787.graph_c0;c159200.graph_c0;c161372.graph_c0;c162399.graph_c0;c162688.graph_c0;c165803.graph_c0;c165803.graph_c1;c165803.graph_c2;c165803.…	K00264+K01915+K00264+K01674+K00284+K01674+K01673+K00264+K00284+K00284+K00284+K00284+K00284+K01915+K01915+K00264+K01673+K01674+K01674+K02575+K10534+K10534+K10534+K10534+K10534+K01915+K10534+K00264+K01673+K01915+K00261+K00284+K00366+K01915+K00261+K00262+K01674+K01915+K01673+K01673+K01673+K00261+K00261+K01455+K01915+K00264+K01915+K01674+K01673+K01673+K02575+K00284+K01725+K01915+K01915+K00264+K00264+…
ko03022	Basal transcription factors	96	c109616.graph_c0;c124148.graph_c0;c127339.graph_c0;c138877.graph_c0;c144508.graph_c0;c147261.graph_c0;c147338.graph_c0;c148375.graph_c0;c148375.graph_c1;c160065.graph_c0;c167166.graph_c0;c168171.graph_c0;c168482.graph_c2;c169062.graph_c0;c170013.graph_c0;c170051.graph_c0;c173356.graph_c1;c173356.graph_c3;c175075.graph_c0;c176726.graph_c0;c180128.graph_c0;c180490.graph_c0;c181835.graph_c0;c181861.…	K03126+K03137+K03120+K03124+K03135+K14649+K14649+K14649+K14649+K14649+K03125+K03129+K03124+K03139+K06634+K03124+K03122+K03122+K06634+K03141+K03125+K03142+K10844+K03138+K03126+K10844+K03143+K03142+K03138+K03128+K03122+K03123+K10842+K03127+K14649+K03133+K03135+K03130+K02202+K03144+K03129+K03120+K03124+K03136+K03126+K03129+K03126+K03125+K06634+K06634+K10844+K10844+K03120+K03120+K03131+K03137+K10843+…
ko00310	Lysine degradation	90	c100778.graph_c0;c118344.graph_c0;c123009.graph_c0;c125871.graph_c0;c133688.graph_c0;c135330.graph_c0;c135470.graph_c0;c143240.graph_c1;c143240.graph_c2;c144020.graph_c0;c147812.graph_c0;c149255.graph_c0;c151365.graph_c0;c158597.graph_c0;c165445.graph_c0;c167986.graph_c0;c170808.graph_c1;c172849.graph_c0;c172959.graph_c0;c173770.graph_c0;c176606.graph_c0;c178188.graph_c1;c179038.graph_c1;c183199.…	K00128+K00128+K11420+K00128+K00658+K11420+K11420+K14157+K14157+K00164+K00164+K11420+K00164+K00658+K00128+K11420+K11420+K11423+K00128+K11420+K11420+K00128+K14157+K00658+K11420+K11420+K00658+K00128+K00626+K11423+K00306+K00128+K14157+K00658+K11420+K11420+K00164+K18826+K00128+K11423+K11420+K14085+K00658+K14157+K11420+K14157+K00164+K00164+K00626+K11420+K00128+K11423+K11420+K14157+K14085+K00626+K00128+…
ko00920	Sulfur metabolism	90	c101213.graph_c2;c119704.graph_c0;c120202.graph_c0;c130660.graph_c0;c140189.graph_c0;c140189.graph_c1;c143039.graph_c0;c149618.graph_c0;c151662.graph_c0;c152929.graph_c0;c156036.graph_c0;c160870.graph_c0;c160897.graph_c0;c160897.graph_c1;c161726.graph_c0;c161832.graph_c0;c162121.graph_c0;c162590.graph_c0;c163124.graph_c0;c164579.graph_c0;c170619.graph_c0;c175241.graph_c1;c175668.graph_c1;c177737.…	K01011+K08738+K00392+K13811+K01738+K01738+K00392+K15422+K00640+K01011+K01082+K01739+K05907+K05907+K15422+K00860+K13811+K13034+K01739+K01738+K13811+K00640+K00860+K13034+K01738+K01738+K01738+K00640+K01739+K00640+K01738+K05907+K08738+K13811+K17725+K01738+K13034+K05907+K01739+K00640+K00387+K01738+K01011+K00392+K13034+K13811+K01739+K00860+K08738+K13034+K00387+K00640+K13034+K00392+K01082+K01738+K01739+…
ko03030	DNA replication	89	c106135.graph_c0;c124498.graph_c0;c141780.graph_c0;c143618.graph_c0;c144119.graph_c0;c147684.graph_c0;c152315.graph_c0;c155124.graph_c1;c161219.graph_c0;c161552.graph_c0;c162113.graph_c0;c162113.graph_c1;c170860.graph_c0;c172845.graph_c0;c175864.graph_c1;c175971.graph_c0;c176612.graph_c1;c178812.graph_c0;c179029.graph_c0;c179746.graph_c0;c180173.graph_c0;c180290.graph_c2;c181243.graph_c0;c182825.…	K07466+K07466+K02542+K02321+K02327+K10756+K04799+K02320+K07466+K02321+K10756+K10756+K02684+K10754+K10739+K03469+K03111+K10739+K02540+K04802+K10756+K02540+K10756+K02685+K07466+K10742+K10742+K07466+K10756+K02328+K03504+K02325+K10743+K10747+K10745+K02320+K07466+K07466+K02335+K02541+K07466+K02328+K02325+K02210+K04799+K02209+K10756+K10747+K02209+K10755+K07466+K02684+K02321+K07466+K07466+K02541+K02212+…
ko04140	Regulation of autophagy	89	c107495.graph_c0;c107495.graph_c1;c107819.graph_c0;c111478.graph_c0;c116900.graph_c0;c116900.graph_c1;c117514.graph_c0;c130027.graph_c0;c130027.graph_c1;c136842.graph_c0;c137011.graph_c0;c139656.graph_c0;c140794.graph_c0;c149108.graph_c0;c152200.graph_c0;c152831.graph_c0;c156134.graph_c0;c16620.graph_c1;c170028.graph_c0;c170699.graph_c0;c170699.graph_c2;c172570.graph_c0;c175583.graph_c3;c175875.g…	K07198+K07198+K08331+K07198+K07198+K07198+K08331+K07198+K07198+K07198+K08341+K07198+K08333+K08342+K07198+K17890+K08336+K08333+K08343+K08331+K08331+K07198+K07198+K08342+K07198+K08337+K08343+K08331+K08332+K07198+K17890+K07198+K07198+K08343+K07198+K08269+K08331+K08331+K07198+K08341+K07198+K07198+K08334+K07198+K08342+K08341+K07198+K07198+K08331+K08341+K07198+K08269+K07198+K08334+K07198+K00914+K08339+…
ko00640	Propanoate metabolism	85	c100051.graph_c1;c10366.graph_c0;c105304.graph_c0;c121536.graph_c0;c127321.graph_c0;c134797.graph_c0;c135159.graph_c0;c139837.graph_c0;c143676.graph_c0;c145426.graph_c0;c145526.graph_c0;c149984.graph_c0;c150957.graph_c0;c151423.graph_c0;c152931.graph_c0;c169628.graph_c0;c173725.graph_c0;c174016.graph_c0;c175690.graph_c0;c176641.graph_c0;c180376.graph_c0;c181284.graph_c1;c182456.graph_c1;c182917.g…	K00249+K01895+K01962+K13524+K01895+K00016+K00382+K00382+K01895+K00382+K00166+K01962+K01962+K01900+K11262+K00140+K01962+K09699+K00166+K01962+K01900+K01962+K05605+K00167+K05605+K00626+K01899+K01895+K00016+K01961+K02160+K02160+K02160+K02160+K05605+K11262+K00166+K00382+K01962+K01963+K01578+K01961+K00382+K05605+K01900+K05605+K00626+K01895+K11262+K01962+K11262+K11262+K01895+K00626+K01895+K00382+K11262+…
ko00380	Tryptophan metabolism	84	c100778.graph_c0;c109273.graph_c0;c112820.graph_c0;c113250.graph_c0;c113250.graph_c1;c118344.graph_c0;c125871.graph_c0;c143536.graph_c0;c143835.graph_c0;c144020.graph_c0;c147812.graph_c0;c151365.graph_c0;c154402.graph_c0;c155970.graph_c0;c165445.graph_c0;c167591.graph_c0;c167591.graph_c1;c172883.graph_c0;c172959.graph_c0;c174090.graph_c2;c178188.graph_c1;c179546.graph_c0;c180281.graph_c1;c180281.…	K00128+K03781+K01426+K03781+K03781+K00128+K00128+K07408+K11816+K00164+K00164+K00164+K01426+K11816+K00128+K11816+K11816+K03781+K00128+K11816+K00128+K11816+K11816+K11816+K11816+K11816+K00128+K16903+K00626+K00128+K03781+K01426+K00164+K11816+K00128+K14085+K11816+K11816+K11816+K11816+K11816+K16903+K00164+K00164+K03781+K03781+K03781+K00626+K00128+K14085+K01426+K00626+K00128+K01501+K01426+K00128+K00626+…
ko00350	Tyrosine metabolism	83	c105510.graph_c0;c106244.graph_c0;c111886.graph_c0;c118219.graph_c0;c118255.graph_c0;c118255.graph_c1;c119347.graph_c0;c124192.graph_c0;c131977.graph_c0;c131977.graph_c1;c138111.graph_c0;c138111.graph_c1;c140237.graph_c0;c143655.graph_c0;c143734.graph_c0;c149153.graph_c0;c155061.graph_c0;c158150.graph_c0;c163365.graph_c0;c166664.graph_c0;c168214.graph_c0;c171599.graph_c0;c175139.graph_c1;c178049.…	K14454+K00815+K00817+K07253+K18857+K18857+K01800+K00422+K14455+K14455+K00121+K00121+K01557+K00276+K00451+K00422+K01592+K00121+K01555+K15849+K00422+K00001+K00121+K01800+K00001+K01557+K01592+K00276+K00276+K01557+K00457+K14455+K00817+K00817+K01592+K07253+K00815+K00276+K00815+K00121+K18857+K00276+K18857+K14271+K00457+K00811+K00276+K14454+K01592+K01800+K00811+K00451+K01555+K00457+K18857+K00276+K15849+…
ko00565	Ether lipid metabolism	82	c118102.graph_c0;c124821.graph_c0;c135068.graph_c0;c135068.graph_c1;c143226.graph_c0;c143954.graph_c0;c143954.graph_c1;c143954.graph_c2;c145262.graph_c0;c151166.graph_c0;c151166.graph_c1;c151166.graph_c2;c152775.graph_c0;c162216.graph_c1;c164548.graph_c0;c164548.graph_c1;c165990.graph_c0;c166436.graph_c0;c172498.graph_c0;c172498.graph_c1;c173256.graph_c0;c173256.graph_c1;c174301.graph_c0;c176633.…	K01115+K01115+K01114+K01114+K01114+K14674+K14674+K14674+K01115+K01115+K01115+K01115+K14674+K01115+K01114+K01114+K13510+K14674+K01115+K01115+K01115+K01115+K14674+K01115+K01115+K01114+K01115+K13510+K13519+K01114+K01114+K00993+K16860+K01047+K01115+K01115+K01115+K01115+K13519+K00993+K00993+K13510+K01114+K01114+K13510+K01115+K01115+K01114+K01115+K01115+K01115+K01115+K00993+K01115+K01114+K13510+K01114+…
ko00062	Fatty acid elongation	81	c108314.graph_c0;c108314.graph_c1;c111802.graph_c1;c115277.graph_c0;c121806.graph_c0;c122670.graph_c0;c132021.graph_c0;c135463.graph_c0;c136400.graph_c0;c143385.graph_c0;c144847.graph_c0;c151411.graph_c0;c151804.graph_c0;c152326.graph_c0;c153916.graph_c0;c156844.graph_c0;c158423.graph_c0;c158787.graph_c0;c160850.graph_c0;c161087.graph_c0;c161799.graph_c0;c169166.graph_c0;c170235.graph_c1;c172152.…	K15397+K15397+K10703+K10249+K15397+K10251+K10249+K10703+K15397+K15397+K15397+K15397+K15397+K15397+K15397+K15397+K15397+K15397+K15397+K15397+K15397+K15397+K01074+K10251+K01068+K15397+K15397+K15397+K15397+K15397+K15397+K15397+K10258+K15397+K15397+K10251+K15397+K15397+K15397+K10703+K15397+K10251+K10703+K15397+K07512+K01068+K15397+K15397+K15397+K15397+K15397+K15397+K15397+K15397+K15397+K15397+K15397+…
ko00510	N-Glycan biosynthesis	81	c117385.graph_c0;c128584.graph_c0;c151218.graph_c0;c151218.graph_c1;c159173.graph_c0;c164591.graph_c0;c165006.graph_c0;c166617.graph_c0;c167728.graph_c0;c168189.graph_c0;c170330.graph_c0;c171105.graph_c0;c171831.graph_c0;c1748.graph_c0;c174880.graph_c0;c178807.graph_c0;c182415.graph_c0;c183553.graph_c0;c183834.graph_c0;c184262.graph_c1;c185201.graph_c1;c185726.graph_c0;c185866.graph_c0;c185971.gr…	K12670+K05546+K00736+K00736+K00729+K00737+K12666+K03849+K09658+K00737+K05546+K03847+K09659+K00737+K01230+K12668+K03843+K01230+K01001+K07432+K12669+K00737+K00736+K01228+K03846+K00729+K00726+K01230+K00721+K03850+K01230+K12670+K03848+K03848+K07441+K00737+K07432+K00737+K03845+K03844+K07151+K01230+K12666+K03842+K12667+K00902+K07151+K03847+K01230+K03843+K01231+K05546+K00737+K07441+K01228+K00902+K12667+…
ko00130	Ubiquinone and other terpenoid-quinone biosynthesis	80	c101898.graph_c0;c106244.graph_c0;c109497.graph_c0;c120156.graph_c0;c130588.graph_c0;c131899.graph_c0;c131899.graph_c1;c139967.graph_c1;c146983.graph_c0;c146983.graph_c1;c160947.graph_c0;c172382.graph_c0;c172753.graph_c2;c173929.graph_c0;c174475.graph_c1;c174654.graph_c1;c175121.graph_c0;c175152.graph_c0;c180474.graph_c2;c181527.graph_c1;c182578.graph_c0;c183452.graph_c1;c183796.graph_c0;c184387.…	K09833+K00815+K01904+K01904+K03809+K00487+K00487+K14759+K12502+K12502+K06127+K01904+K01904+K03809+K03809+K14759+K01661+K03183+K09833+K06125+K00457+K01904+K09834+K02552+K01904+K12501+K01904+K01904+K01904+K00815+K06126+K03809+K00815+K01904+K01904+K05928+K01904+K03809+K01904+K01904+K14271+K09834+K02548+K12501+K06127+K00457+K01904+K00487+K00591+K00591+K12502+K14759+K00457+K01904+K05928+K12501+K03809+…
ko00906	Carotenoid biosynthesis	80	c101814.graph_c0;c102657.graph_c1;c102657.graph_c2;c113071.graph_c0;c113071.graph_c1;c114878.graph_c0;c116566.graph_c2;c116798.graph_c0;c118334.graph_c0;c133730.graph_c0;c136613.graph_c0;c136613.graph_c1;c136613.graph_c2;c138485.graph_c0;c139313.graph_c0;c144640.graph_c0;c145209.graph_c0;c148150.graph_c0;c148692.graph_c0;c149796.graph_c0;c158902.graph_c0;c158902.graph_c1;c159506.graph_c0;c169835.…	K09838+K02291+K02291+K02291+K02291+K15746+K15747+K09840+K09835+K09837+K02293+K02293+K02293+K09840+K02291+K09843+K09843+K09840+K09838+K09838+K06444+K06444+K09839+K15744+K02291+K09838+K17913+K06444+K06444+K09843+K17912+K09837+K15746+K02291+K09840+K09838+K09843+K09843+K09841+K06443+K09835+K02291+K15747+K09837+K09840+K09843+K00514+K09843+K02291+K02291+K02293+K09842+K14593+K15747+K09843+K17913+K09839+…
ko00600	Sphingolipid metabolism	78	c101945.graph_c0;c109203.graph_c0;c109203.graph_c1;c113355.graph_c0;c122264.graph_c0;c129575.graph_c0;c129613.graph_c0;c132972.graph_c0;c136906.graph_c0;c144057.graph_c0;c146810.graph_c0;c153326.graph_c1;c154404.graph_c0;c156436.graph_c0;c160668.graph_c0;c164732.graph_c0;c175946.graph_c0;c176050.graph_c0;c177871.graph_c0;c177871.graph_c1;c180175.graph_c0;c180494.graph_c0;c181044.graph_c1;c181421.…	K00654+K04718+K04718+K07407+K07407+K12309+K04708+K07407+K04718+K04718+K12309+K07407+K07407+K04710+K04713+K04713+K00654+K00654+K17108+K17108+K04713+K04713+K04708+K01634+K12349+K12349+K12349+K04715+K17108+K12349+K04716+K17108+K12309+K04710+K04711+K04711+K07407+K07407+K04712+K00654+K17108+K04718+K17108+K01190+K04713+K12309+K04715+K00654+K04713+K12349+K04715+K00654+K01634+K07407+K01190+K00654+K07407+…
ko00450	Selenocompound metabolism	74	c123628.graph_c0;c130660.graph_c0;c141843.graph_c0;c150568.graph_c0;c152296.graph_c0;c156705.graph_c0;c160467.graph_c0;c160870.graph_c0;c161982.graph_c1;c162121.graph_c0;c162471.graph_c0;c163124.graph_c0;c165664.graph_c0;c170619.graph_c0;c177113.graph_c1;c178475.graph_c0;c178475.graph_c1;c180372.graph_c0;c180648.graph_c0;c184146.graph_c1;c184209.graph_c0;c184673.graph_c0;c186868.graph_c0;c187438.…	K00549+K13811+K00549+K00549+K01874+K01874+K00549+K01739+K01874+K13811+K00549+K01739+K01874+K13811+K01874+K08247+K08247+K01739+K00384+K00549+K13811+K01761+K01739+K00384+K13811+K01739+K01760+K11717+K00384+K01739+K01874+K00549+K01874+K00384+K00549+K01874+K01739+K01874+K00384+K00384+K01760+K01874+K00549+K00549+K01758+K01761+K00549+K00384+K00548+K00549+K01874+K01761+K00958+K01874+K01760+K00548+K01874+…
ko01040	Biosynthesis of unsaturated fatty acids	72	c108804.graph_c0;c111802.graph_c1;c122670.graph_c0;c135463.graph_c0;c144524.graph_c0;c147471.graph_c0;c148180.graph_c0;c148180.graph_c1;c150970.graph_c0;c153776.graph_c0;c155604.graph_c0;c155604.graph_c1;c157055.graph_c0;c157239.graph_c0;c161594.graph_c0;c169065.graph_c0;c169065.graph_c1;c170988.graph_c0;c172152.graph_c0;c174463.graph_c0;c176556.graph_c0;c182172.graph_c0;c182172.graph_c1;c183243.…	K10256+K10703+K10251+K10703+K00232+K00507+K00232+K00232+K07513+K10256+K03921+K03921+K00232+K00232+K00507+K03921+K03921+K00232+K10251+K01068+K00232+K03921+K03921+K07513+K00059+K00059+K10258+K00232+K10251+K03921+K03921+K10703+K10256+K10256+K00059+K10251+K10703+K00232+K01068+K00232+K00059+K00059+K07513+K07513+K07513+K00232+K00232+K00059+K10256+K07513+K10258+K10256+K10703+K07513+K00059+K00507+K10256+…
ko03430	Mismatch repair	72	c106135.graph_c0;c124498.graph_c0;c129317.graph_c0;c144119.graph_c0;c147684.graph_c0;c161219.graph_c0;c162113.graph_c0;c162113.graph_c1;c172845.graph_c0;c175307.graph_c0;c175864.graph_c1;c176612.graph_c1;c178812.graph_c0;c179746.graph_c0;c180173.graph_c0;c181243.graph_c0;c181424.graph_c0;c183550.graph_c0;c184231.graph_c0;c186299.graph_c0;c186577.graph_c0;c188122.graph_c0;c188266.graph_c0;c189330.…	K07466+K07466+K08739+K02327+K10756+K07466+K10756+K10756+K10754+K08734+K10739+K03111+K10739+K04802+K10756+K10756+K10746+K07466+K07456+K07466+K10756+K08739+K02328+K03504+K10746+K10747+K07456+K07466+K07466+K07466+K02328+K10858+K08739+K10756+K10747+K10755+K07466+K08736+K08737+K07466+K08734+K08735+K07466+K08737+K07466+K07456+K10754+K10756+K04802+K02327+K10740+K03505+K10747+K03504+K10754+K07466+K08734+…
ko00100	Steroid biosynthesis	71	c105133.graph_c0;c124872.graph_c0;c124872.graph_c1;c129194.graph_c0;c132067.graph_c0;c132314.graph_c0;c135442.graph_c0;c143954.graph_c0;c143954.graph_c1;c143954.graph_c2;c152775.graph_c0;c160596.graph_c0;c166436.graph_c0;c169468.graph_c0;c170568.graph_c0;c171771.graph_c0;c173223.graph_c1;c173599.graph_c0;c173612.graph_c0;c174271.graph_c0;c174301.graph_c0;c176901.graph_c0;c179149.graph_c1;c179646.…	K00227+K09828+K09828+K08242+K00801+K01853+K01853+K14674+K14674+K14674+K14674+K00511+K14674+K00222+K00559+K00511+K01853+K07748+K01853+K00559+K14674+K07748+K01052+K09832+K01853+K01853+K00227+K14424+K00213+K14424+K00227+K05917+K14423+K01853+K00801+K09828+K14423+K01052+K09828+K08242+K00511+K00213+K00511+K00559+K01853+K01853+K01853+K00213+K00801+K01853+K09828+K01824+K00213+K09828+K00222+K00222+K08242+…
ko00941	Flavonoid biosynthesis	69	c126112.graph_c0;c128108.graph_c0;c131899.graph_c0;c131899.graph_c1;c142088.graph_c0;c146215.graph_c0;c149599.graph_c0;c152289.graph_c0;c153657.graph_c0;c155713.graph_c0;c160615.graph_c0;c162892.graph_c0;c171240.graph_c0;c171978.graph_c1;c174006.graph_c0;c174878.graph_c1;c176922.graph_c1;c177088.graph_c0;c179508.graph_c0;c179861.graph_c0;c180454.graph_c0;c181074.graph_c0;c182007.graph_c0;c182190.…	K13065+K21311+K00487+K00487+K13082+K21311+K13065+K00475+K21311+K00660+K00475+K00660+K13065+K13065+K09754+K05280+K13065+K05278+K00660+K00660+K01859+K13065+K13082+K21311+K13082+K05277+K00660+K13065+K00660+K00660+K08695+K13065+K13065+K13065+K05280+K21311+K13081+K00487+K05280+K13065+K13065+K01859+K05280+K00660+K09754+K13065+K00487+K13065+K00588+K00487+K13082+K00660+K00660+K05278+K05277+K05278+K13082+…
ko03440	Homologous recombination	66	c106135.graph_c0;c124498.graph_c0;c140461.graph_c0;c144119.graph_c0;c161219.graph_c0;c169676.graph_c0;c175658.graph_c0;c175864.graph_c1;c176612.graph_c1;c178812.graph_c0;c178852.graph_c1;c182847.graph_c0;c182955.graph_c0;c183239.graph_c0;c183550.graph_c0;c185352.graph_c0;c186299.graph_c0;c186494.graph_c1;c186601.graph_c0;c187595.graph_c0;c188138.graph_c2;c188266.graph_c0;c189284.graph_c0;c189330.…	K07466+K07466+K10875+K02327+K07466+K10879+K10875+K10739+K03111+K10739+K03165+K03165+K10875+K10901+K07466+K04482+K07466+K10865+K03553+K10875+K10869+K02328+K10870+K03504+K10867+K10875+K10875+K08991+K07466+K07466+K02335+K07466+K10875+K02328+K10901+K10882+K10871+K03553+K10901+K07466+K10875+K10866+K03655+K07466+K07466+K03165+K10865+K07466+K08775+K02327+K10740+K03505+K03504+K07466+K03655+K10866+K10739+…
ko03410	Base excision repair	63	c113291.graph_c0;c129242.graph_c0;c144119.graph_c0;c152315.graph_c0;c173216.graph_c0;c175311.graph_c0;c176892.graph_c1;c178484.graph_c0;c178761.graph_c0;c179544.graph_c0;c179746.graph_c0;c180265.graph_c0;c180610.graph_c0;c180610.graph_c1;c182168.graph_c0;c183989.graph_c0;c184784.graph_c0;c186202.graph_c0;c186211.graph_c6;c187629.graph_c0;c188266.graph_c0;c188960.graph_c0;c189330.graph_c0;c189568.…	K01246+K01246+K02327+K04799+K10563+K10801+K01246+K03648+K03512+K10773+K04802+K01246+K03575+K03575+K01247+K10798+K10798+K01247+K10773+K10798+K02328+K10773+K03504+K03660+K02325+K10747+K03652+K01142+K01246+K02335+K10798+K02328+K02325+K10803+K04799+K01247+K10747+K01246+K10798+K10563+K10802+K10798+K10772+K02324+K04799+K04802+K02327+K03505+K10747+K03504+K10563+K03652+K01142+K10747+K03575+K10798+K10798+…
ko00670	One carbon pool by folate	61	c100542.graph_c0;c125774.graph_c1;c141939.graph_c0;c143907.graph_c0;c158431.graph_c0;c158487.graph_c0;c166524.graph_c0;c168250.graph_c0;c168987.graph_c1;c174238.graph_c0;c176099.graph_c0;c177191.graph_c1;c179607.graph_c0;c181030.graph_c0;c183081.graph_c1;c183325.graph_c0;c184606.graph_c1;c186789.graph_c0;c189492.graph_c1;c190329.graph_c1;c190329.graph_c2;c193377.graph_c0;c193671.graph_c0;c194555.…	K01938+K01934+K00600+K00600+K01934+K00600+K00601+K01934+K00605+K00297+K00600+K00600+K00600+K00297+K00600+K00600+K00604+K00600+K00600+K13998+K13998+K00601+K00600+K00605+K00297+K00600+K01934+K01934+K00602+K01938+K00605+K00600+K13998+K00600+K01938+K00605+K01938+K00600+K00600+K00600+K00602+K01934+K00548+K00297+K00602+K00600+K00548+K13998+K00297+K00600+K00297+K00605+K00602+K00600+K13998+K00297+K00600+…
ko00770	Pantothenate and CoA biosynthesis	59	c108022.graph_c0;c112665.graph_c0;c112864.graph_c0;c115624.graph_c0;c143028.graph_c0;c143028.graph_c1;c143982.graph_c0;c164829.graph_c0;c165002.graph_c0;c166823.graph_c0;c171756.graph_c0;c172259.graph_c0;c175541.graph_c0;c176930.graph_c0;c182018.graph_c1;c183425.graph_c0;c185073.graph_c0;c185501.graph_c0;c187972.graph_c0;c191259.graph_c0;c192985.graph_c2;c194235.graph_c0;c194610.graph_c0;c195307.…	K00826+K00826+K00053+K00053+K00053+K00053+K00826+K01431+K01653+K06133+K06133+K00207+K01918+K06133+K00826+K01513+K00606+K00826+K09680+K01598+K01431+K00826+K01464+K01652+K01652+K01652+K01922+K09680+K06133+K00606+K00859+K01653+K01687+K00053+K00207+K01653+K01652+K01653+K09680+K09680+K01431+K01652+K00826+K01464+K01922+K00826+K00826+K01653+K01652+K00053+K00826+K02201+K00053+K00826+K00826+K01918+K01918+…
ko00650	Butanoate metabolism	58	c105112.graph_c0;c105120.graph_c0;c120170.graph_c2;c121536.graph_c0;c125755.graph_c0;c132034.graph_c0;c136002.graph_c0;c143435.graph_c0;c157283.graph_c0;c161078.graph_c0;c165002.graph_c0;c178622.graph_c1;c179766.graph_c0;c181606.graph_c0;c181606.graph_c1;c181676.graph_c0;c185239.graph_c0;c186763.graph_c0;c187418.graph_c2;c189904.graph_c0;c192942.graph_c0;c194334.graph_c1;c195307.graph_c0;c195307.…	K18121+K16871+K16871+K13524+K01641+K01641+K01580+K01580+K17761+K01641+K01653+K01580+K01641+K01580+K01580+K00074+K18121+K00626+K16871+K01640+K01580+K18121+K01652+K01652+K01652+K01641+K01641+K01641+K01580+K01653+K00626+K01641+K01640+K17761+K01640+K01653+K01652+K01653+K00626+K01580+K00626+K01652+K16871+K00626+K01580+K01580+K18121+K01580+K01580+K01580+K00626+K01653+K01652+K01640+K01640+K00074+K01580+…
ko04130	SNARE interactions in vesicular transport	58	c122304.graph_c0;c128369.graph_c0;c130998.graph_c0;c132270.graph_c0;c134858.graph_c0;c156260.graph_c0;c156360.graph_c0;c156939.graph_c0;c160545.graph_c0;c161419.graph_c0;c168962.graph_c0;c174526.graph_c1;c175787.graph_c0;c176496.graph_c0;c176720.graph_c0;c176720.graph_c2;c179414.graph_c0;c180002.graph_c0;c180973.graph_c0;c181543.graph_c0;c181736.graph_c0;c182594.graph_c0;c182670.graph_c0;c183531.…	K08495+K08493+K08501+K08486+K08497+K08495+K08503+K08504+K08486+K08486+K08495+K08515+K08490+K08490+K08498+K08498+K08489+K08507+K08506+K08517+K08504+K08496+K08486+K08495+K08495+K08489+K08498+K08516+K08493+K08497+K08495+K08516+K08489+K08492+K08486+K08486+K08493+K08515+K08495+K08486+K08503+K08503+K08496+K08490+K08515+K08515+K08486+K08496+K08486+K08515+K08504+K08493+K08490+K08503+K08517+K08507+K08516+…
ko00196	Photosynthesis - antenna proteins	57	c105109.graph_c0;c107777.graph_c0;c112330.graph_c0;c114193.graph_c0;c117040.graph_c1;c125053.graph_c0;c129059.graph_c0;c131745.graph_c0;c134663.graph_c0;c134663.graph_c1;c137080.graph_c1;c140835.graph_c0;c144766.graph_c0;c149184.graph_c0;c149184.graph_c1;c159595.graph_c0;c165135.graph_c0;c168631.graph_c0;c169276.graph_c0;c174148.graph_c0;c175797.graph_c0;c176171.graph_c0;c176171.graph_c1;c178706.…	K08912+K08909+K08912+K08912+K08911+K08913+K08912+K08910+K08912+K08916+K08912+K08912+K08914+K08907+K08907+K08908+K08908+K08914+K08912+K08911+K08907+K14172+K14172+K08910+K08916+K08916+K08913+K08914+K08913+K08915+K08914+K08908+K08913+K08917+K08916+K08917+K08912+K08908+K08912+K08913+K08913+K08915+K08915+K08916+K08913+K08912+K08916+K08917+K08910+K08915+K08910+K14172+K08910+K08907+K08912+K08910+K08917
ko00511	Other glycan degradation	56	c102369.graph_c0;c129575.graph_c0;c145839.graph_c0;c146810.graph_c0;c148031.graph_c0;c149246.graph_c0;c174376.graph_c0;c177871.graph_c0;c177871.graph_c1;c178153.graph_c0;c178332.graph_c0;c179470.graph_c0;c181722.graph_c0;c182322.graph_c0;c18610.graph_c0;c186426.graph_c0;c188113.graph_c0;c188113.graph_c1;c188113.graph_c2;c189238.graph_c2;c189737.graph_c1;c189739.graph_c0;c190146.graph_c0;c190635.g…	K01191+K12309+K01191+K12309+K01191+K01191+K01191+K17108+K17108+K01191+K01191+K12373+K01191+K15923+K17108+K01444+K12373+K12373+K12373+K12373+K17108+K12309+K01206+K01227+K01191+K01206+K17108+K12373+K01206+K12373+K17108+K01190+K12309+K12373+K01191+K01191+K01191+K12373+K01190+K01191+K01191+K01190+K12373+K17108+K01191+K17108+K15923+K12373+K01444+K01191+K12373+K01227+K01444+K01190+K15923+K01190
ko00340	Histidine metabolism	54	c100778.graph_c0;c103399.graph_c0;c111886.graph_c0;c118344.graph_c0;c125871.graph_c0;c140124.graph_c0;c165445.graph_c0;c170280.graph_c0;c172959.graph_c0;c175523.graph_c0;c176686.graph_c0;c178188.graph_c1;c180287.graph_c0;c180337.graph_c1;c184729.graph_c0;c184729.graph_c2;c185395.graph_c0;c185644.graph_c2;c186877.graph_c1;c187232.graph_c0;c188090.graph_c0;c191740.graph_c0;c193198.graph_c0;c193922.…	K00128+K01814+K00817+K00128+K00128+K01663+K00128+K01590+K00128+K01590+K00765+K00128+K18649+K11755+K00817+K00817+K01663+K00128+K01814+K01693+K00128+K00013+K00128+K14085+K11755+K01590+K00765+K00128+K14085+K01590+K00128+K00013+K00765+K11755+K01693+K00128+K18649+K00013+K00128+K00013+K00817+K08660+K00013+K01663+K08660+K00128+K00128+K00128+K00013+K11755+K00128+K00128+K14085+K00128
ko00290	Valine, leucine and isoleucine biosynthesis	50	c108022.graph_c0;c108979.graph_c0;c112665.graph_c0;c112864.graph_c0;c115624.graph_c0;c116361.graph_c0;c116361.graph_c1;c130733.graph_c0;c139668.graph_c0;c143028.graph_c0;c143028.graph_c1;c143982.graph_c0;c150065.graph_c0;c160719.graph_c0;c165002.graph_c0;c178890.graph_c0;c182018.graph_c1;c185501.graph_c0;c186847.graph_c0;c192735.graph_c1;c193731.graph_c0;c194235.graph_c0;c195307.graph_c0;c195307.…	K00826+K01703+K00826+K00053+K00053+K01649+K01649+K01754+K01649+K00053+K00053+K00826+K00052+K01703+K01653+K01649+K00826+K00826+K01704+K01754+K01754+K00826+K01652+K01652+K01652+K01649+K01653+K01687+K01703+K00052+K00053+K01653+K01652+K01653+K01652+K00826+K00052+K00826+K00826+K01653+K00052+K01652+K00053+K00826+K00053+K00826+K00826+K01704+K00826+K00053
ko00960	Tropane, piperidine and pyridine alkaloid biosynthesis	49	c105510.graph_c0;c106244.graph_c0;c109263.graph_c0;c111886.graph_c0;c131977.graph_c0;c131977.graph_c1;c143655.graph_c0;c164827.graph_c0;c164827.graph_c1;c164827.graph_c2;c166664.graph_c0;c181233.graph_c1;c181233.graph_c2;c183985.graph_c0;c184729.graph_c0;c184729.graph_c2;c186761.graph_c0;c189399.graph_c1;c190541.graph_c0;c190624.graph_c1;c194358.graph_c0;c194612.graph_c0;c194761.graph_c0;c197397.…	K14454+K00815+K08081+K00817+K14455+K14455+K00276+K08081+K08081+K08081+K15849+K00276+K00276+K14455+K00817+K00817+K08081+K00815+K00276+K00815+K00276+K08081+K14271+K00811+K00276+K14454+K00811+K00276+K15849+K00276+K14455+K15849+K00815+K08081+K00817+K14455+K00276+K14454+K00276+K00276+K00276+K08081+K08081+K00276+K00815+K00276+K08081+K00276+K00276
ko00780	Biotin metabolism	46	c118033.graph_c0;c119952.graph_c0;c122079.graph_c0;c152174.graph_c0;c152174.graph_c1;c155441.graph_c0;c167180.graph_c0;c171324.graph_c0;c171759.graph_c0;c177140.graph_c0;c177412.graph_c0;c181123.graph_c3;c183358.graph_c2;c184412.graph_c0;c184412.graph_c1;c184423.graph_c0;c184444.graph_c2;c185730.graph_c1;c188615.graph_c1;c189760.graph_c0;c191158.graph_c0;c191422.graph_c0;c194317.graph_c0;c195651.…	K00652+K09458+K09458+K09458+K09458+K09458+K00208+K02372+K01012+K00652+K09458+K19562+K00059+K09458+K09458+K19562+K00059+K02372+K09458+K00059+K09458+K00208+K01942+K01942+K19562+K19562+K00059+K09458+K09458+K00208+K00059+K09458+K09458+K01012+K19562+K02372+K00059+K09458+K00059+K00652+K02372+K09458+K01012+K09458+K00208+K09458
ko00790	Folate biosynthesis	46	c106899.graph_c0;c106899.graph_c1;c127279.graph_c0;c131712.graph_c0;c131712.graph_c1;c139851.graph_c0;c160251.graph_c0;c161063.graph_c0;c162610.graph_c0;c162610.graph_c1;c162610.graph_c2;c168837.graph_c0;c177108.graph_c2;c178612.graph_c1;c179975.graph_c0;c182045.graph_c0;c184345.graph_c0;c187959.graph_c0;c190329.graph_c1;c190329.graph_c2;c191523.graph_c0;c197820.graph_c0;c198387.graph_c1;c199586.…	K01930+K01930+K01930+K01495+K01495+K20457+K01495+K13941+K01495+K01495+K01495+K01495+K18482+K01930+K01307+K01307+K21232+K18482+K13998+K13998+K01633+K13950+K01930+K20457+K13941+K01495+K13998+K03635+K01113+K01307+K18482+K21232+K01113+K18482+K03637+K03635+K01930+K13950+K13950+K01495+K01930+K13998+K01633+K13998+K01495+K01307
ko00904	Diterpenoid biosynthesis	44	c111911.graph_c0;c111911.graph_c1;c125754.graph_c0;c151890.graph_c0;c155517.graph_c0;c155861.graph_c0;c155861.graph_c1;c159933.graph_c0;c159933.graph_c1;c170163.graph_c0;c174061.graph_c0;c174321.graph_c0;c176537.graph_c0;c177506.graph_c1;c179101.graph_c4;c182860.graph_c0;c185771.graph_c1;c186052.graph_c1;c187602.graph_c0;c187602.graph_c1;c188974.graph_c0;c189158.graph_c0;c189158.graph_c1;c191307.…	K05282+K05282+K04125+K04123+K04120+K04121+K04121+K04121+K04121+K04125+K04125+K04121+K04125+K04124+K04125+K04125+K05282+K04125+K04120+K04120+K04125+K04125+K04125+K04125+K04125+K04122+K04123+K04123+K04122+K04121+K04120+K04123+K04123+K05282+K04122+K04125+K04122+K04125+K04122+K04122+K04121+K04121+K04122+K04124
ko00950	Isoquinoline alkaloid biosynthesis	44	c105510.graph_c0;c106244.graph_c0;c124192.graph_c0;c131977.graph_c0;c131977.graph_c1;c143655.graph_c0;c149153.graph_c0;c155061.graph_c0;c166664.graph_c0;c168214.graph_c0;c179189.graph_c0;c181233.graph_c1;c181233.graph_c2;c183985.graph_c0;c186562.graph_c0;c189399.graph_c1;c190541.graph_c0;c190624.graph_c1;c194358.graph_c0;c194761.graph_c0;c197397.graph_c0;c197463.graph_c0;c198241.graph_c0;c199194.…	K14454+K00815+K00422+K14455+K14455+K00276+K00422+K01592+K15849+K00422+K01592+K00276+K00276+K14455+K01592+K00815+K00276+K00815+K00276+K14271+K00811+K00276+K14454+K01592+K00811+K00276+K15849+K00276+K14455+K15849+K00815+K01592+K14455+K00276+K14454+K00276+K01592+K00276+K00276+K00276+K00815+K00276+K00276+K00276
ko00591	Linoleic acid metabolism	42	c116474.graph_c0;c143954.graph_c0;c143954.graph_c1;c143954.graph_c2;c145673.graph_c0;c149826.graph_c0;c152775.graph_c0;c159080.graph_c0;c160541.graph_c0;c166436.graph_c0;c169956.graph_c0;c174301.graph_c0;c177821.graph_c1;c179225.graph_c0;c179225.graph_c1;c182536.graph_c4;c186388.graph_c0;c186587.graph_c0;c186932.graph_c0;c187944.graph_c1;c188964.graph_c0;c190409.graph_c2;c194586.graph_c0;c194586.…	K15718+K14674+K14674+K14674+K15718+K15718+K14674+K15718+K15718+K14674+K00454+K14674+K15718+K00454+K00454+K15718+K00454+K01047+K15718+K15718+K00454+K00454+K15718+K15718+K15718+K00454+K00454+K00454+K15718+K00454+K00454+K00454+K15718+K00454+K00454+K00454+K15718+K00454+K00454+K00454+K00454+K15718
ko00073	Cutin, suberine and wax biosynthesis	40	c123004.graph_c0;c130737.graph_c0;c156377.graph_c0;c157460.graph_c0;c159369.graph_c0;c159369.graph_c1;c165443.graph_c0;c168578.graph_c0;c172311.graph_c0;c175835.graph_c1;c175835.graph_c2;c175835.graph_c3;c176671.graph_c3;c181981.graph_c2;c187996.graph_c0;c190012.graph_c1;c191756.graph_c0;c193359.graph_c1;c193491.graph_c0;c194819.graph_c0;c195397.graph_c0;c195900.graph_c0;c197742.graph_c0;c199588.…	K15403+K15400+K13356+K15400+K15400+K15400+K15402+K17991+K13356+K15403+K15403+K15403+K15402+K15402+K15398+K15398+K15404+K13065+K17991+K17991+K15403+K15401+K15404+K13356+K15400+K17991+K13356+K13356+K15404+K13356+K15403+K17991+K13356+K13356+K17991+K15404+K13356+K13356+K13356+K17991
ko00531	Glycosaminoglycan degradation	40	c116639.graph_c0;c117057.graph_c1;c121071.graph_c0;c125061.graph_c0;c129575.graph_c0;c140010.graph_c0;c146810.graph_c0;c164826.graph_c0;c168517.graph_c0;c168517.graph_c1;c171090.graph_c0;c176289.graph_c0;c179470.graph_c0;c183886.graph_c0;c184226.graph_c2;c185841.graph_c0;c188113.graph_c0;c188113.graph_c1;c188113.graph_c2;c188240.graph_c0;c188843.graph_c0;c189238.graph_c2;c189739.graph_c0;c192693.…	K07964+K07964+K07964+K07964+K12309+K07964+K12309+K07964+K07964+K07964+K07964+K07964+K12373+K01205+K07964+K10532+K12373+K12373+K12373+K07964+K10532+K12373+K12309+K01205+K10532+K12373+K07964+K12373+K07964+K12309+K12373+K07964+K07964+K10532+K12373+K12373+K07964+K07964+K12373+K12373
ko00563	Glycosylphosphatidylinositol(GPI)-anchor biosynthesis	39	c130568.graph_c0;c131384.graph_c1;c135360.graph_c0;c140641.graph_c0;c167728.graph_c0;c170055.graph_c0;c173515.graph_c0;c181949.graph_c0;c182936.graph_c0;c184602.graph_c1;c187054.graph_c0;c187989.graph_c0;c191566.graph_c0;c193657.graph_c0;c193830.graph_c2;c195229.graph_c0;c195471.graph_c0;c195768.graph_c0;c196687.graph_c0;c197537.graph_c0;c198299.graph_c0;c199367.graph_c4;c201641.graph_c1;c201882.…	K05291+K07542+K03859+K05291+K09658+K03434+K05284+K03434+K05286+K07542+K05285+K07541+K05289+K03861+K05284+K05293+K07541+K03858+K03861+K03857+K05283+K05290+K05288+K05310+K05292+K03860+K05291+K03859+K07542+K05285+K03861+K05287+K05290+K05292+K05286+K05286+K05289+K03857+K05310
ko00760	Nicotinate and nicotinamide metabolism	39	c112040.graph_c0;c116784.graph_c0;c12509.graph_c0;c134014.graph_c0;c138525.graph_c0;c144867.graph_c0;c149935.graph_c0;c15505.graph_c0;c172638.graph_c0;c174188.graph_c0;c174433.graph_c0;c180382.graph_c1;c180397.graph_c1;c183425.graph_c0;c183680.graph_c0;c184920.graph_c2;c186382.graph_c1;c186690.graph_c0;c186801.graph_c0;c187814.graph_c0;c190842.graph_c0;c192574.graph_c1;c194680.graph_c2;c196654.gr…	K00763+K03517+K00763+K00763+K01240+K03426+K00858+K00858+K03787+K00763+K00763+K00858+K06210+K01513+K03787+K01081+K03517+K18551+K00858+K03426+K00278+K03787+K00763+K01950+K01240+K00858+K00278+K00767+K06210+K01240+K00323+K00858+K00763+K01950+K01950+K01240+K00278+K00767+K03517
ko00590	Arachidonic acid metabolism	38	c125886.graph_c0;c138855.graph_c0;c143162.graph_c0;c143954.graph_c0;c143954.graph_c1;c143954.graph_c2;c145329.graph_c0;c152775.graph_c0;c166436.graph_c0;c167770.graph_c0;c172779.graph_c0;c174301.graph_c0;c176352.graph_c0;c177463.graph_c0;c179092.graph_c0;c185183.graph_c1;c186587.graph_c0;c186918.graph_c0;c192555.graph_c0;c199793.graph_c0;c204653.graph_c0;c206514.graph_c0;c209987.graph_c0;c210015.…	K00432+K00432+K00432+K14674+K14674+K14674+K18592+K14674+K14674+K00432+K00432+K14674+K00432+K00432+K04097+K00432+K01047+K05309+K18592+K18592+K00432+K18592+K00432+K00432+K00432+K01254+K18592+K04097+K00432+K00432+K01254+K00079+K01254+K00432+K18592+K00432+K00432+K00432
ko00750	Vitamin B6 metabolism	34	c103853.graph_c0;c143264.graph_c0;c144499.graph_c0;c159714.graph_c0;c168478.graph_c0;c172833.graph_c0;c173332.graph_c0;c182706.graph_c0;c185953.graph_c0;c185953.graph_c1;c186613.graph_c0;c187578.graph_c0;c191747.graph_c0;c192331.graph_c0;c192331.graph_c2;c195125.graph_c0;c196269.graph_c1;c197188.graph_c1;c199101.graph_c0;c209294.graph_c0;c215463.graph_c0;c215958.graph_c0;c216075.graph_c0;c230455.…	K05275+K13248+K06215+K13248+K00275+K00868+K05275+K13248+K13248+K13248+K00868+K08681+K01733+K06215+K06215+K13248+K13248+K00275+K00831+K13248+K13248+K13248+K00868+K01733+K00831+K00831+K00831+K13248+K00275+K06215+K06215+K01733+K13248+K08681
ko00730	Thiamine metabolism	33	c113465.graph_c0;c113465.graph_c1;c162364.graph_c0;c169158.graph_c0;c170650.graph_c0;c176924.graph_c0;c176924.graph_c1;c184172.graph_c0;c187914.graph_c0;c188387.graph_c0;c191314.graph_c0;c191672.graph_c0;c197054.graph_c0;c197518.graph_c1;c198891.graph_c0;c199260.graph_c0;c201933.graph_c0;c210613.graph_c0;c220606.graph_c0;c222080.graph_c0;c262722.graph_c0;c264410.graph_c0;c272115.graph_c0;c277593.…	K03147+K03147+K01662+K01662+K01662+K01662+K01662+K00949+K14153+K00878+K06928+K03146+K04487+K01662+K01662+K01662+K03147+K04487+K01662+K04487+K00949+K18278+K01662+K01662+K04487+K03147+K14153+K04487+K00878+K04487+K03146+K01662+K01662
ko00945	Stilbenoid, diarylheptanoid and gingerol biosynthesis	32	c126112.graph_c0;c128108.graph_c0;c131899.graph_c0;c131899.graph_c1;c146215.graph_c0;c149599.graph_c0;c153657.graph_c0;c171240.graph_c0;c171978.graph_c1;c174006.graph_c0;c176922.graph_c1;c181074.graph_c0;c182190.graph_c0;c187467.graph_c1;c190900.graph_c0;c192430.graph_c0;c192533.graph_c0;c194958.graph_c0;c198031.graph_c1;c198732.graph_c0;c199744.graph_c0;c207925.graph_c0;c218367.graph_c0;c220233.…	K13065+K21311+K00487+K00487+K21311+K13065+K21311+K13065+K13065+K09754+K13065+K13065+K21311+K13065+K13065+K13065+K13065+K21311+K00487+K13065+K13065+K09754+K13065+K00487+K13065+K00588+K00487+K00487+K13065+K13065+K00588+K13065
ko00908	Zeatin biosynthesis	31	c148411.graph_c0;c148411.graph_c1;c155901.graph_c0;c160731.graph_c0;c166560.graph_c0;c171159.graph_c0;c176331.graph_c0;c177060.graph_c0;c177060.graph_c1;c178520.graph_c0;c180038.graph_c0;c181291.graph_c0;c182950.graph_c0;c183182.graph_c0;c185634.graph_c0;c187676.graph_c1;c187676.graph_c2;c188348.graph_c0;c189515.graph_c0;c189515.graph_c2;c189515.graph_c3;c192049.graph_c0;c199759.graph_c0;c199759.…	K00279+K00279+K13495+K00279+K10760+K13495+K00279+K10717+K10717+K13495+K10760+K00279+K00791+K13495+K00279+K00279+K00279+K00279+K00279+K00279+K00279+K00791+K13495+K13495+K13495+K00279+K10760+K13495+K00791+K00791+K00279
ko00430	Taurine and hypotaurine metabolism	29	c136002.graph_c0;c143435.graph_c0;c145329.graph_c0;c174918.graph_c0;c176530.graph_c0;c178622.graph_c1;c181606.graph_c0;c181606.graph_c1;c181715.graph_c0;c192555.graph_c0;c192942.graph_c0;c193049.graph_c0;c197104.graph_c0;c199793.graph_c0;c200384.graph_c0;c202968.graph_c0;c203479.graph_c0;c206514.graph_c0;c223911.graph_c0;c224897.graph_c0;c229983.graph_c0;c269578.graph_c0;c272588.graph_c0;c309018.…	K01580+K01580+K18592+K10712+K10712+K01580+K01580+K01580+K10712+K18592+K01580+K10712+K10712+K18592+K01580+K10712+K10712+K18592+K00681+K18592+K01580+K01580+K01580+K01580+K01580+K01580+K18592+K00456+K01580
ko00300	Lysine biosynthesis	28	c117987.graph_c0;c139891.graph_c0;c152221.graph_c0;c161058.graph_c0;c161259.graph_c0;c180974.graph_c0;c181793.graph_c0;c189282.graph_c0;c190430.graph_c1;c190818.graph_c0;c193919.graph_c0;c193922.graph_c1;c194081.graph_c0;c195219.graph_c2;c199938.graph_c1;c200866.graph_c0;c202997.graph_c1;c207286.graph_c0;c210868.graph_c0;c211755.graph_c0;c219249.graph_c0;c227932.graph_c0;c244514.graph_c0;c270586.…	K01778+K01586+K01586+K00215+K01586+K01778+K10206+K00133+K01714+K10206+K00928+K14085+K12524+K00928+K10206+K00928+K01586+K01778+K14085+K00215+K00215+K00215+K01586+K12524+K01714+K10206+K00133+K14085
ko04122	Sulfur relay system	28	c101213.graph_c2;c152929.graph_c0;c154242.graph_c0;c163611.graph_c0;c169931.graph_c0;c180026.graph_c0;c183073.graph_c0;c184345.graph_c0;c188101.graph_c1;c18841.graph_c0;c192142.graph_c0;c192660.graph_c0;c195088.graph_c0;c197054.graph_c0;c19796.graph_c0;c202326.graph_c1;c210613.graph_c0;c213973.graph_c0;c220033.graph_c0;c222080.graph_c0;c236287.graph_c0;c236756.graph_c0;c25290.graph_c0;c304189.gra…	K01011+K01011+K21027+K14168+K21027+K14169+K21027+K21232+K01011+K21027+K12161+K11996+K11996+K04487+K11996+K03635+K04487+K01011+K21232+K04487+K03637+K03635+K14169+K11996+K04487+K04487+K04487+K21027
ko00905	Brassinosteroid biosynthesis	26	c126866.graph_c0;c128510.graph_c0;c142360.graph_c0;c156664.graph_c0;c160448.graph_c0;c161182.graph_c0;c164431.graph_c0;c177355.graph_c0;c187726.graph_c0;c189159.graph_c0;c190668.graph_c3;c191354.graph_c1;c194432.graph_c0;c197995.graph_c0;c199254.graph_c0;c199254.graph_c1;c201662.graph_c0;c201794.graph_c0;c203966.graph_c0;c213527.graph_c0;c228009.graph_c0;c270517.graph_c0;c273024.graph_c0;c312451.…	K09587+K15639+K09587+K12640+K09587+K09587+K09587+K09591+K12640+K09587+K15639+K09587+K09587+K15639+K09588+K09588+K09587+K12640+K09587+K09587+K09589+K09587+K09589+K09587+K12640+K09588
ko00603	Glycosphingolipid biosynthesis - globo series	23	c113355.graph_c0;c122264.graph_c0;c132972.graph_c0;c153326.graph_c1;c154404.graph_c0;c176139.graph_c0;c179470.graph_c0;c188113.graph_c0;c188113.graph_c1;c188113.graph_c2;c189238.graph_c2;c191689.graph_c0;c192525.graph_c0;c194618.graph_c0;c196994.graph_c0;c199498.graph_c0;c205807.graph_c0;c207090.graph_c0;c216138.graph_c0;c220830.graph_c0;c266417.graph_c0;c273611.graph_c0;c298501.graph_c0;	K07407+K07407+K07407+K07407+K07407+K01988+K12373+K12373+K12373+K12373+K12373+K07407+K07407+K12373+K12373+K12373+K12373+K07407+K07407+K12373+K12373+K07407+K12373
ko00261	Monobactam biosynthesis	22	c130660.graph_c0;c161058.graph_c0;c162121.graph_c0;c170619.graph_c0;c184209.graph_c0;c189282.graph_c0;c189570.graph_c0;c190430.graph_c1;c193919.graph_c0;c194081.graph_c0;c195219.graph_c2;c200866.graph_c0;c211755.graph_c0;c219249.graph_c0;c227932.graph_c0;c270586.graph_c0;c313247.graph_c0;c313394.graph_c0;c76410.graph_c0;c76672.graph_c0;c76705.graph_c0;c76705.graph_c1;	K13811+K00215+K13811+K13811+K13811+K00133+K13811+K01714+K00928+K12524+K00928+K00928+K00215+K00215+K00215+K12524+K00958+K01714+K00133+K13811+K13811+K13811
ko00740	Riboflavin metabolism	22	c151594.graph_c0;c158496.graph_c0;c159970.graph_c0;c179720.graph_c0;c187063.graph_c0;c187337.graph_c0;c188693.graph_c0;c190444.graph_c0;c191427.graph_c0;c194376.graph_c0;c197892.graph_c0;c201427.graph_c2;c228677.graph_c0;c234333.graph_c0;c299853.graph_c0;c318738.graph_c0;c338052.graph_c0;c67673.graph_c0;c69900.graph_c0;c70636.graph_c0;c76422.graph_c0;c83784.graph_c0;	K00794+K11752+K18453+K00793+K18453+K14652+K11752+K11752+K11752+K14652+K00794+K20884+K20884+K14652+K14652+K00793+K00794+K00793+K14652+K11752+K11752+K14652
ko00072	Synthesis and degradation of ketone bodies	20	c125755.graph_c0;c132034.graph_c0;c161078.graph_c0;c179766.graph_c0;c186763.graph_c0;c189904.graph_c0;c196771.graph_c0;c196771.graph_c1;c199751.graph_c0;c201897.graph_c1;c202093.graph_c0;c202162.graph_c1;c203506.graph_c1;c215632.graph_c0;c247182.graph_c0;c263476.graph_c0;c313893.graph_c0;c69996.graph_c0;c75443.graph_c0;c93457.graph_c0;	K01641+K01641+K01641+K01641+K00626+K01640+K01641+K01641+K01641+K00626+K01641+K01640+K01640+K00626+K00626+K00626+K00626+K01640+K01640+K01640
ko00514	Other types of O-glycan biosynthesis	20	c122215.graph_c0;c135069.graph_c0;c141261.graph_c0;c145246.graph_c0;c180352.graph_c0;c180672.graph_c0;c180672.graph_c3;c182460.graph_c0;c195662.graph_c1;c199443.graph_c0;c202129.graph_c0;c202212.graph_c1;c203372.graph_c0;c234894.graph_c0;c272613.graph_c0;c273267.graph_c0;c303201.graph_c0;c306266.graph_c0;c323825.graph_c0;c339809.graph_c0;	K09667+K09667+K09667+K03691+K18134+K03691+K03691+K09667+K20869+K18134+K09667+K03691+K09667+K09667+K18134+K09667+K03691+K09667+K13667+K09667
ko00660	C5-Branched dibasic acid metabolism	20	c108979.graph_c0;c150065.graph_c0;c160719.graph_c0;c165002.graph_c0;c186847.graph_c0;c195307.graph_c0;c195307.graph_c1;c196529.graph_c0;c200428.graph_c2;c201426.graph_c1;c201459.graph_c1;c210417.graph_c0;c212935.graph_c0;c213030.graph_c0;c249401.graph_c0;c307265.graph_c0;c338651.graph_c0;c340274.graph_c0;c36758.graph_c0;c89112.graph_c0;	K01703+K00052+K01703+K01653+K01704+K01652+K01652+K01652+K01653+K01703+K00052+K01653+K01652+K01653+K01652+K00052+K01653+K00052+K01652+K01704
ko04933	AGE-RAGE signaling pathway in diabetic complications	20	c128195.graph_c0;c142528.graph_c0;c143328.graph_c0;c174873.graph_c1;c177811.graph_c1;c184957.graph_c0;c187800.graph_c1;c187800.graph_c2;c190052.graph_c0;c191881.graph_c1;c191881.graph_c2;c194207.graph_c0;c196284.graph_c0;c196284.graph_c1;c200242.graph_c0;c211806.graph_c0;c221934.graph_c0;c298918.graph_c0;c60666.graph_c0;c64743.graph_c0;	K04392+K04392+K04392+K05857+K04392+K05857+K04392+K04392+K05857+K05857+K05857+K05857+K04392+K04392+K05857+K04392+K05857+K04371+K05857+K04392
ko03450	Non-homologous end-joining	17	c152315.graph_c0;c167131.graph_c0;c178761.graph_c0;c179287.graph_c0;c186494.graph_c1;c190971.graph_c2;c194370.graph_c0;c196182.graph_c0;c198282.graph_c2;c200051.graph_c4;c202124.graph_c0;c202995.graph_c0;c258987.graph_c0;c267503.graph_c0;c330533.graph_c0;c336193.graph_c0;c372950.graph_c0;	K04799+K10777+K03512+K10886+K10865+K10884+K10885+K04799+K10866+K10865+K04799+K10777+K10866+K10884+K10777+K04799+K04799
ko00604	Glycosphingolipid biosynthesis - ganglio series	16	c129575.graph_c0;c146810.graph_c0;c179470.graph_c0;c188113.graph_c0;c188113.graph_c1;c188113.graph_c2;c189238.graph_c2;c189739.graph_c0;c194618.graph_c0;c196994.graph_c0;c198578.graph_c1;c199498.graph_c0;c205807.graph_c0;c220830.graph_c0;c266417.graph_c0;c298501.graph_c0;	K12309+K12309+K12373+K12373+K12373+K12373+K12373+K12309+K12373+K12373+K12309+K12373+K12373+K12373+K12373+K12373
ko00909	Sesquiterpenoid and triterpenoid biosynthesis	12	c130544.graph_c0;c132067.graph_c0;c160596.graph_c0;c171771.graph_c0;c177477.graph_c0;c184719.graph_c0;c189005.graph_c0;c196305.graph_c3;c198665.graph_c0;c202955.graph_c2;c302509.graph_c0;c86565.graph_c0;	K15793+K00801+K00511+K00511+K15891+K15472+K00801+K00511+K00511+K00801+K00801+K00801
ko00232	Caffeine metabolism	11	c164712.graph_c0;c176853.graph_c0;c179075.graph_c0;c201987.graph_c0;c206080.graph_c0;c211802.graph_c0;c222027.graph_c0;c224920.graph_c0;c310146.graph_c0;c74312.graph_c0;c98544.graph_c0;	K00365+K00106+K00106+K00106+K00365+K00365+K00106+K00365+K00106+K00106+K00106
ko00402	Benzoxazinoid biosynthesis	10	c145725.graph_c0;c208548.graph_c0;c63609.graph_c0;c64025.graph_c0;c67060.graph_c0;c67060.graph_c1;c67553.graph_c0;c78363.graph_c0;c78363.graph_c1;c84445.graph_c0;	K13227+K13227+K13222+K13226+K13224+K13224+K13230+K13229+K13229+K13225
ko00785	Lipoic acid metabolism	8	c115527.graph_c0;c176996.graph_c0;c180434.graph_c1;c188432.graph_c0;c188432.graph_c1;c192032.graph_c1;c193090.graph_c1;c34086.graph_c0;	K10105+K03801+K03644+K03644+K03644+K03644+K03801+K03644
ko00903	Limonene and pinene degradation	8	c100778.graph_c0;c125871.graph_c0;c185644.graph_c2;c188090.graph_c0;c218800.graph_c0;c329988.graph_c0;c86213.graph_c0;c99137.graph_c0;	K00128+K00128+K00128+K00128+K00128+K00128+K00128+K00128
ko00902	Monoterpenoid biosynthesis	5	c107829.graph_c0;c189631.graph_c1;c198618.graph_c0;c201499.graph_c0;c317200.graph_c0;	K15086+K15095+K15086+K18108+K15086
ko00944	Flavone and flavonol biosynthesis	5	c160434.graph_c0;c174878.graph_c1;c193772.graph_c0;c198265.graph_c0;c200772.graph_c0;	K13264+K05280+K05280+K05280+K05280
ko01502	Vancomycin resistance	3	c191864.graph_c0;c235529.graph_c0;c317888.graph_c0;	K02563+K01000+K01000
ko00942	Anthocyanin biosynthesis	1	c182922.graph_c2;	K12930
ko00943	Isoflavonoid biosynthesis	1	c160434.graph_c0;	K13264
