# Supplementary material for: To bloom once or more times: the reblooming mechanisms of Iris germanica revealed by transcriptome profiling
Source: BMC Genomics. 2020 Aug 12;21:553. doi: 10.1186/s12864-020-06951-x (PMC7430825; doi:10.1186/s12864-020-06951-x)
Supplement: Supplementary file 1 — Additional file 1: Table S1. The seed setting rates and flowering rates of F1 in spring and autumn. Table S2. Summary of Illumina transcriptome assembly. Table S3. The functional annotations of unigenes against the public databases. Table S4. The three GO functional categories of all the unigenes. Table S5. The annotations of unigenes by KEGG pathway analysis.Table S6. The expression levels and annotations of the DEGs. Table S7. The significantly enriched KEGG pathways of DEGs in OB-T1 vs RB-T1. The pathways were presented according to the number of DEGs in this pathway. Table S8. The significantly enriched KEGG pathways in DEGs in RB-T1 vs RB-T5. The pathways were presented according to the number of DEGs in this pathway. Table S9. The significantly enriched KEGG pathways in DEGs in OB-T1 vs RB-T5. The pathways were presented according to the number of DEGs in this pathway. Table S10. The GO enrichment analysis of DEGs. Table S11. Primers used in qRT-PCR. [file 12864_2020_6951_MOESM1_ESM.zip › Table S6-The expression levels and annotations of the DEGs.xlsx]

## Sheet: OB-T1 vs RB-T1
Table S6-1 The expression levels and annotations of the DEGs in the comparison of OB-T1 vs RB-T1.
#ID	OB-T1_FPKM	RB-T1_FPKM	FDR	log2FC	regulated	COG_class	COG_class_annotation	GO_annotation	KEGG_annotation	KOG_class	KOG_class_annotation	Pfam_annotation	Swissprot_annotation	eggNOG_class	eggNOG_class_annotation	nr_annotation	GO_second_level_annotation	KEGG_pathway_annotation
c100790.graph_c0	20.3233	0.216667	1.65889e-13	-4.31526	down	--	--	--	--	--	--	--	--	S	Function unknown	late embryogenesis abundant protein 29-like [Ananas comosus]	--	--
c102383.graph_c0	0	10.3033	1.3892e-37	6.68198	up	--	--	--	--	--	--	--	--	--	--	--	--	--
c108232.graph_c0	0	4.85	0.000308848	2.85714	up	--	--	--	--	--	--	Transposase-associated domain	--	--	--	uncharacterized protein LOC110661296 [Hevea brasiliensis]	--	--
c108293.graph_c0	12.3667	49.2467	7.41225e-07	2.0118	up	--	--	--	--	--	--	--	--	--	--	--	--	--
c108530.graph_c0	7.25	0	1.67099e-09	-4.02378	down	--	--	--	--	--	--	--	--	--	--	--	--	--
c108591.graph_c0	0	2.11333	7.02072e-06	3.30796	up	--	--	--	--	--	--	--	--	--	--	--	--	--
c108897.graph_c0	8.68667	0	1.28416e-23	-5.64578	down	--	--	--	--	--	--	--	--	--	--	--	--	--
c109751.graph_c0	2.91667	0	8.54464e-05	-3.02316	down	--	--	--	--	--	--	--	--	--	--	--	--	--
c110011.graph_c0	1.05	4.34667	3.28097e-05	1.86627	up	--	--	--	--	--	--	--	--	--	--	--	--	--
c110321.graph_c0	0	2.17	2.93202e-08	3.81481	up	--	--	--	--	--	--	--	--	--	--	--	--	--
c110484.graph_c0	0	1.59333	0.000957928	2.6926	up	--	--	--	--	--	--	--	--	--	--	--	--	--
c110645.graph_c0	1.57	0	0.00425532	-2.44819	down	--	--	--	--	--	--	--	--	--	--	--	--	--
c110828.graph_c0	3.88	0	7.32479e-07	-3.52222	down	--	--	--	--	--	--	--	--	--	--	--	--	--
c111414.graph_c0	20.7167	70.5167	7.89956e-05	1.77545	up	--	--	--	--	--	--	--	--	--	--	--	--	--
c111439.graph_c0	1.91	0	5.05251e-06	-3.33098	down	--	--	--	--	--	--	--	--	--	--	--	--	--
c112781.graph_c0	3.54	25.37	1.20562e-05	2.51157	up	--	--	Cellular Component: plasma membrane (GO:0005886);; Molecular Function: peptide-methionine (R)-S-oxide reductase activity (GO:0033743);; Biological Process: oxidation-reduction process (GO:0055114);;	--	--	--	SelR domain	--	S	Function unknown	Uncharacterized protein AXF42_Ash009826 [Apostasia shenzhenica]	cellular component: cell (GO:0005623);; cellular component: membrane (GO:0016020);; cellular component: cell part (GO:0044464);; biological process: metabolic process (GO:0008152);; biological process: single-organism process (GO:0044699);; molecular function: catalytic activity (GO:0003824)	--
c113005.graph_c0	0	4.17667	1.83885e-05	3.20593	up	--	--	--	--	--	--	--	--	--	--	--	--	--
c113440.graph_c0	0	1.5	9.41638e-10	4.08929	up	--	--	--	--	[R]	General function prediction only	--	--	S	Function unknown	PREDICTED: uncharacterized protein LOC109238160 [Nicotiana attenuata]	--	--
c114543.graph_c0	36.92	13.5333	0.00694809	-1.15271	down	--	--	--	--	--	--	--	--	S	Function unknown	PREDICTED: uncharacterized protein LOC103703969 isoform X2 [Phoenix dactylifera]	--	--
c115680.graph_c1	5.60333	0	0.00434924	-2.44445	down	--	--	--	--	--	--	--	--	--	--	--	--	--
c116702.graph_c0	1.41333	0	0.0010546	-2.67588	down	--	--	--	--	--	--	--	--	--	--	--	--	--
c116907.graph_c0	10.1033	0.0433333	1.4698e-09	-4.01831	down	--	--	--	--	--	--	--	--	--	--	--	--	--
c117483.graph_c0	0	2.26667	1.63058e-05	3.22435	up	--	--	--	--	--	--	--	--	--	--	--	--	--
c117995.graph_c0	0	3.28	9.40042e-10	4.07612	up	--	--	--	--	--	--	--	--	--	--	--	--	--
c118264.graph_c0	1.49333	0	0.0052283	-2.41257	down	--	--	--	--	--	--	--	--	--	--	--	--	--
c119538.graph_c0	0	9.78	1.72373e-23	5.64708	up	--	--	--	--	--	--	--	--	--	--	--	--	--
c119578.graph_c0	26.0433	0	2.4029e-26	-5.85297	down	--	--	--	--	--	--	--	--	--	--	--	--	--
c119859.graph_c0	0	1.43333	0.0052283	2.41258	up	--	--	--	--	--	--	--	--	--	--	hypothetical protein AXF42_Ash020899 [Apostasia shenzhenica]	--	--
c120365.graph_c0	3.26667	0	5.56338e-06	-3.32333	down	--	--	--	--	--	--	--	--	--	--	--	--	--
c120608.graph_c0	8.97333	1.73	6.38671e-06	-1.99371	down	--	--	--	--	[R]	General function prediction only	--	Topless-related protein 2 OS=Arabidopsis thaliana OX=3702 GN=TPR2 PE=1 SV=2	S	Function unknown	WD-40 repeat family protein-1 [Populus tomentosa]	--	--
c120690.graph_c0	0.103333	2.39	2.67704e-05	2.99503	up	--	--	--	--	--	--	--	--	--	--	--	--	--
c120765.graph_c0	9.95	0.47	7.50083e-05	-2.80542	down	--	--	Cellular Component: integral component of membrane (GO:0016021);;	--	--	--	Hypoxia induced protein conserved region	--	S	Function unknown	Hypoxia induced protein [Macleaya cordata]	cellular component: membrane (GO:0016020);; cellular component: membrane part (GO:0044425)	--
c120817.graph_c0	13.04	0	2.19941e-27	-5.94125	down	--	--	--	--	--	--	--	--	--	--	--	--	--
c120936.graph_c0	0	3.54333	6.03562e-09	3.95269	up	--	--	--	--	--	--	--	--	--	--	--	--	--
c120952.graph_c0	1.95	9.89333	0.00114173	2.1568	up	--	--	--	--	--	--	--	--	--	--	--	--	--
c121289.graph_c0	1.55	0	0.00175305	-2.59531	down	--	--	--	--	--	--	--	--	--	--	--	--	--
c121429.graph_c0	1.67667	0	0.00185268	-2.5853	down	--	--	--	--	--	--	--	--	--	--	--	--	--
c122834.graph_c0	0	5.40333	3.31713e-09	3.99812	up	--	--	--	--	--	--	--	--	--	--	--	--	--
c122834.graph_c1	0	11.2033	2.19347e-16	5.00395	up	--	--	--	--	--	--	--	--	--	--	--	--	--
c123189.graph_c0	0	12.18	5.4987e-10	4.12664	up	[J]	Translation, ribosomal structure and biogenesis	Biological Process: ribosomal large subunit assembly (GO:0000027);; Molecular Function: structural constituent of ribosome (GO:0003735);; Biological Process: translation (GO:0006412);; Molecular Function: rRNA binding (GO:0019843);; Cellular Component: cytosolic large ribosomal subunit (GO:0022625);;	K02870|4.60526e-24|mus:103986883|K02870 large subunit ribosomal protein L12e | (RefSeq) 60S ribosomal protein L12-3-like	[J]	Translation, ribosomal structure and biogenesis	Ribosomal protein L11, RNA binding domain	60S ribosomal protein L12-2 OS=Arabidopsis thaliana OX=3702 GN=RPL12B PE=1 SV=1	J	Translation, ribosomal structure and biogenesis	60S ribosomal protein L12 [Dendrobium catenatum]	biological process: cellular process (GO:0009987);; biological process: cellular component organization or biogenesis (GO:0071840);; molecular function: structural molecule activity (GO:0005198);; biological process: metabolic process (GO:0008152);; molecular function: binding (GO:0005488);; cellular component: cell (GO:0005623);; cellular component: macromolecular complex (GO:0032991);; cellular…	Ribosome (ko03010)
c123604.graph_c0	0	1.8	2.89052e-06	3.40507	up	--	--	--	--	--	--	Protein of unknown function (DUF295);; F-box-like;; F-box domain	Probable F-box protein At4g22060 OS=Arabidopsis thaliana OX=3702 GN=At4g22060 PE=4 SV=2	S	Function unknown	PREDICTED: F-box protein At2g05970-like [Musa acuminata subsp. malaccensis]	--	--
c123721.graph_c0	4.24667	41.0633	7.94165e-35	3.31372	up	[M]	Cell wall/membrane/envelope biogenesis	--	--	[V]	Defense mechanisms	NAD dependent epimerase/dehydratase family;; 3-beta hydroxysteroid dehydrogenase/isomerase family;; GDP-mannose 4,6 dehydratase;; NAD(P)H-binding;; Male sterility protein;; KR domain;; NmrA-like family;; Polysaccharide biosynthesis protein	Cinnamoyl-CoA reductase 1 OS=Oryza sativa subsp. japonica OX=39947 GN=CCR1 PE=1 SV=1	M	Cell wall/membrane/envelope biogenesis	putative cinnamoyl-CoA reductase 4 [Freesia hybrid cultivar]	--	--
c123880.graph_c0	2.93	0	0.00125926	-2.64838	down	--	--	--	--	--	--	--	--	--	--	--	--	--
c124391.graph_c0	155.34	28.9067	2.67149e-08	-2.06914	down	--	--	--	--	--	--	--	--	--	--	--	--	--
c124570.graph_c0	16.4833	0.796667	0.000259657	-2.70671	down	--	--	--	--	--	--	--	--	--	--	--	--	--
c124663.graph_c0	14.7	37.47	2.07202e-10	1.51226	up	[C]	Energy production and conversion	Molecular Function: cytochrome-b5 reductase activity, acting on NAD(P)H (GO:0004128);; Cellular Component: endoplasmic reticulum (GO:0005783);; Cellular Component: plasma membrane (GO:0005886);; Cellular Component: plant-type cell wall (GO:0009505);; Cellular Component: integral component of membrane (GO:0016021);; Biological Process: electron transport chain (GO:0022900);;	K00326|7.37225e-166|egu:105061368|K00326 cytochrome-b5 reductase [EC:1.6.2.2] | (RefSeq) NADH--cytochrome b5 reductase 1-like	[HC]	--	Oxidoreductase FAD-binding domain;; Oxidoreductase NAD-binding domain	NADH--cytochrome b5 reductase 1 OS=Arabidopsis thaliana OX=3702 GN=CBR1 PE=1 SV=1	C	Energy production and conversion	NADH--cytochrome b5 reductase 1-like isoform X1 [Ananas comosus]	biological process: metabolic process (GO:0008152);; biological process: single-organism process (GO:0044699);; molecular function: catalytic activity (GO:0003824);; cellular component: cell (GO:0005623);; cellular component: organelle (GO:0043226);; cellular component: cell part (GO:0044464);; cellular component: membrane (GO:0016020);; cellular component: membrane part (GO:0044425);; biological…	Amino sugar and nucleotide sugar metabolism (ko00520)
c124700.graph_c0	3.7	0	1.6997e-09	-4.01482	down	--	--	--	--	--	--	--	--	--	--	--	--	--
c124700.graph_c1	4.03333	0	0.000198108	-2.91232	down	--	--	--	--	--	--	--	--	--	--	--	--	--
c124723.graph_c0	15.5133	41.9467	4.64757e-06	1.54667	up	--	--	--	--	--	--	--	--	S	Function unknown	PREDICTED: uncharacterized protein LOC8288865 [Ricinus communis]	--	--
c124968.graph_c0	6.13	126.47	5.1962e-16	4.04821	up	--	--	--	--	--	--	--	--	--	--	--	--	--
c125307.graph_c0	7.65	0	0.000325845	-2.8442	down	--	--	--	--	--	--	--	--	--	--	--	--	--
c125386.graph_c0	1.65333	0.0266667	0.00189404	-2.56292	down	--	--	--	--	--	--	--	--	--	--	--	--	--
c125476.graph_c0	5.00333	0	0.000429088	-2.80422	down	--	--	--	--	--	--	--	--	--	--	--	--	--
c125745.graph_c0	19.5533	0	1.53796e-16	-4.95753	down	--	--	--	--	--	--	--	--	--	--	--	--	--
c125931.graph_c0	0	1.99667	0.000534406	2.78291	up	--	--	--	--	--	--	--	--	--	--	--	--	--
c126156.graph_c0	4.45	0.0333333	2.36895e-12	-4.26275	down	--	--	--	--	--	--	--	--	--	--	--	--	--
c126270.graph_c0	2.78333	0	0.000135297	-2.95978	down	--	--	--	--	--	--	--	--	--	--	--	--	--
c126712.graph_c0	0.0666667	3.63667	0.00458927	2.43079	up	--	--	--	--	--	--	--	--	--	--	--	--	--
c127300.graph_c0	4.84333	0	2.03154e-06	-3.41965	down	--	--	--	--	--	--	--	--	--	--	--	--	--
c127370.graph_c0	4.12667	0	1.46224e-09	-4.03823	down	--	--	--	--	--	--	--	--	--	--	--	--	--
c128296.graph_c0	1.6	0.32	0.00021087	-1.87973	down	--	--	--	--	[R]	General function prediction only	--	Putative ribonuclease H protein At1g65750 OS=Arabidopsis thaliana OX=3702 GN=At1g65750 PE=3 SV=1	S	Function unknown	Uncharacterized protein TCM_033752 [Theobroma cacao]	--	--
c129003.graph_c0	2.54333	0	2.25142e-06	-3.40991	down	--	--	--	--	--	--	--	--	--	--	--	--	--
c130111.graph_c0	4.69333	0	1.65036e-05	-3.2077	down	--	--	--	--	--	--	--	--	--	--	--	--	--
c132128.graph_c0	1.68333	0	0.00222248	-2.55606	down	--	--	--	--	--	--	--	--	--	--	--	--	--
c132944.graph_c0	0.73	6.45	0.00180944	2.44751	up	--	--	--	--	--	--	--	--	--	--	--	--	--
c134017.graph_c0	0	1.20667	0.000112088	2.99679	up	--	--	--	--	--	--	--	--	--	--	--	--	--
c134029.graph_c1	5.48667	0	7.94925e-08	-3.72006	down	--	--	--	--	--	--	--	--	--	--	--	--	--
c134593.graph_c0	51.4233	139.823	1.87127e-09	1.58825	up	--	--	--	--	--	--	--	--	--	--	--	--	--
c135585.graph_c0	3.25333	0	4.34294e-07	-3.58011	down	--	--	--	--	--	--	--	--	--	--	--	--	--
c136150.graph_c0	2.66	0	0.00118315	-2.65805	down	--	--	--	--	--	--	--	--	--	--	--	--	--
c136162.graph_c0	8.85333	0	0.000287708	-2.85991	down	--	--	--	--	--	--	--	--	--	--	--	--	--
c136388.graph_c0	0.263333	4.66	1.69623e-06	3.02215	up	--	--	--	--	--	--	--	--	--	--	--	--	--
c136397.graph_c0	0	2.69	3.97302e-06	3.36576	up	--	--	--	--	--	--	--	--	--	--	--	--	--
c136683.graph_c0	0	4.47	0.00432539	2.44528	up	--	--	--	--	--	--	--	--	--	--	--	--	--
c136813.graph_c0	98.51	36.2367	0.00750319	-1.17726	down	--	--	--	--	--	--	--	--	--	--	--	--	--
c136855.graph_c0	0	2.51333	0.00197568	2.57763	up	--	--	--	--	--	--	--	--	--	--	--	--	--
c136912.graph_c0	21.0067	81.68	0.0025087	1.82779	up	--	--	--	--	--	--	--	--	--	--	--	--	--
c136978.graph_c0	10.2333	0	3.28621e-16	-4.9265	down	--	--	--	--	--	--	--	--	--	--	--	--	--
c137224.graph_c0	1.86333	0	3.95133e-07	-3.58112	down	--	--	--	--	--	--	Domain of unknown function (DUF4283)	--	--	--	Uncharacterized protein TCM_030494 [Theobroma cacao]	--	--
c137244.graph_c0	1.51	0	4.35575e-06	-3.35529	down	--	--	--	--	--	--	--	--	--	--	PREDICTED: uncharacterized protein LOC109153759 [Ipomoea nil]	--	--
c137471.graph_c0	1.58333	13.6	2.31112e-05	2.61291	up	--	--	--	--	--	--	--	--	--	--	--	--	--
c137484.graph_c0	2.68	0	3.3363e-07	-3.59374	down	[K]	Transcription	Molecular Function: transferase activity (GO:0016740);;	--	--	--	--	LRR receptor-like serine/threonine-protein kinase OS=Arabidopsis thaliana OX=3702 GN=RGI3 PE=1 SV=1	S	Function unknown	PREDICTED: probable LRR receptor-like serine/threonine-protein kinase At4g26540 [Phoenix dactylifera]	molecular function: catalytic activity (GO:0003824)	--
c137506.graph_c0	0	2.91333	5.92878e-07	3.55133	up	--	--	--	--	--	--	--	--	--	--	--	--	--
c137559.graph_c0	13.1333	0	5.2985e-34	-6.41239	down	--	--	--	--	--	--	--	--	--	--	--	--	--
c137891.graph_c0	10.6833	0	5.29141e-23	-5.58424	down	--	--	--	--	--	--	--	--	--	--	--	--	--
c137906.graph_c0	3.53333	0	0.000536608	-2.77448	down	--	--	--	--	--	--	--	--	--	--	--	--	--
c138056.graph_c0	2.93333	0	0.00410937	-2.45418	down	--	--	--	--	--	--	--	--	--	--	--	--	--
c138948.graph_c1	0	1.62667	1.2171e-06	3.48847	up	--	--	--	--	--	--	--	--	--	--	--	--	--
c139852.graph_c0	2.69333	0.0933333	0.00140794	-2.56098	down	--	--	Molecular Function: carboxypeptidase activity (GO:0004180);; Biological Process: proteolysis (GO:0006508);;	K16297|4.92144e-13|egu:105041584|K16297 serine carboxypeptidase-like clade II [EC:3.4.16.-] | (RefSeq) serine carboxypeptidase-like 27	[OE]	--	--	Serine carboxypeptidase-like 40 OS=Arabidopsis thaliana OX=3702 GN=SCPL40 PE=2 SV=2	E	Amino acid transport and metabolism	uncharacterized protein LOC101785244 [Setaria italica]	biological process: metabolic process (GO:0008152);; molecular function: catalytic activity (GO:0003824)	--
c139947.graph_c0	0	2.37	0.000925017	2.69897	up	--	--	--	--	--	--	--	--	--	--	--	--	--
c139954.graph_c0	4.21667	0	0.00439522	-2.44202	down	--	--	--	--	--	--	--	--	--	--	--	--	--
c140373.graph_c0	1.95667	14.29	0.000873554	2.3188	up	--	--	Molecular Function: calcium ion binding (GO:0005509);;	K16465|1.23374e-32|pda:103709878|K16465 centrin-1 | (RefSeq) calcium-binding protein PBP1-like	[ZD]	--	EF-hand domain pair	Calcium-binding protein KIC OS=Arabidopsis thaliana OX=3702 GN=KIC PE=1 SV=2	DTZ	--	calcium-binding protein PBP1-like [Asparagus officinalis]	molecular function: binding (GO:0005488)	--
c140568.graph_c0	3.42	0	0.000482542	-2.78935	down	--	--	--	--	--	--	--	--	--	--	--	--	--
c141090.graph_c0	0	2.91333	0.0006302	2.75926	up	--	--	--	--	--	--	--	--	--	--	--	--	--
c141533.graph_c0	0.31	14.1233	0.00523262	2.40997	up	--	--	Molecular Function: DNA binding (GO:0003677);; Cellular Component: nucleus (GO:0005634);;	--	[O]	Posttranslational modification, protein turnover, chaperones	--	Protein RADIALIS-like 1 OS=Arabidopsis thaliana OX=3702 GN=RL1 PE=2 SV=1	K	Transcription	protein RADIALIS-like 3 [Asparagus officinalis]	molecular function: binding (GO:0005488);; cellular component: cell (GO:0005623);; cellular component: organelle (GO:0043226);; cellular component: cell part (GO:0044464)	--
c141583.graph_c1	6.94	0.533333	0.00810021	-2.28019	down	[G]	Carbohydrate transport and metabolism	Cellular Component: integral component of plasma membrane (GO:0005887);; Molecular Function: sucrose transmembrane transporter activity (GO:0008515);; Biological Process: sucrose transport (GO:0015770);;	K15378|3.20308e-45|egu:105041710|K15378 solute carrier family 45, member 1/2/4 | (RefSeq) sucrose transport protein SUT1	[G]	Carbohydrate transport and metabolism	MFS/sugar transport protein	Sucrose transport protein SUT1 OS=Oryza sativa subsp. japonica OX=39947 GN=SUT1 PE=1 SV=1	U	Intracellular trafficking, secretion, and vesicular transport	PREDICTED: sucrose transport protein SUT3 isoform X1 [Elaeis guineensis]	cellular component: cell (GO:0005623);; cellular component: membrane (GO:0016020);; cellular component: membrane part (GO:0044425);; cellular component: cell part (GO:0044464);; biological process: single-organism process (GO:0044699);; biological process: localization (GO:0051179);; molecular function: transporter activity (GO:0005215)	--
c141818.graph_c0	0	7.46667	5.09778e-14	4.68593	up	--	--	--	--	--	--	--	--	--	--	--	--	--
c142052.graph_c0	12.3033	47.8367	0.00187588	1.81464	up	[E]	Amino acid transport and metabolism	Molecular Function: 6-phosphofructo-2-kinase activity (GO:0003873);; Molecular Function: fructose-2,6-bisphosphate 2-phosphatase activity (GO:0004331);; Molecular Function: ATP binding (GO:0005524);; Biological Process: fructose metabolic process (GO:0006000);; Biological Process: fructose 2,6-bisphosphate metabolic process (GO:0006003);; Cellular Component: integral component of membrane (GO:001…	K01103|5.70815e-23|aip:107605209|K01103 6-phosphofructo-2-kinase / fructose-2,6-biphosphatase 3&#160; [EC:2.7.1.105 3.1.3.46] | (RefSeq) 6-phosphofructo-2-kinase/fructose-2,6-bisphosphatase-like	[G]	Carbohydrate transport and metabolism	--	6-phosphofructo-2-kinase/fructose-2,6-bisphosphatase OS=Arabidopsis thaliana OX=3702 GN=FKFBP PE=1 SV=1	G	Carbohydrate transport and metabolism	PREDICTED: 6-phosphofructo-2-kinase/fructose-2,6-bisphosphatase [Phoenix dactylifera]	biological process: metabolic process (GO:0008152);; biological process: cellular process (GO:0009987);; molecular function: catalytic activity (GO:0003824);; molecular function: binding (GO:0005488);; biological process: single-organism process (GO:0044699);; cellular component: membrane (GO:0016020);; cellular component: membrane part (GO:0044425)	Fructose and mannose metabolism (ko00051)
c142545.graph_c0	26.51	73.7767	0.000544429	1.57629	up	--	--	--	--	--	--	--	--	--	--	--	--	--
c142682.graph_c0	7.44333	41.08	1.48428e-25	3.61293	up	--	--	--	--	--	--	--	--	--	--	--	--	--
c143023.graph_c0	3.32333	0	7.18172e-09	-3.90958	down	--	--	--	--	--	--	--	--	--	--	--	--	--
c143148.graph_c1	0	4.75	2.70522e-08	3.82919	up	--	--	--	--	--	--	--	--	--	--	--	--	--
c143229.graph_c0	11.03	0.116667	0.000116177	-2.95338	down	--	--	--	--	--	--	--	--	--	--	--	--	--
c143263.graph_c0	1.36	0	0.00236988	-2.54609	down	--	--	--	--	--	--	--	--	--	--	--	--	--
c143276.graph_c0	19.7233	43.8	0.00244218	1.24967	up	--	--	--	--	--	--	--	--	--	--	--	--	--
c143327.graph_c0	116.583	247.377	1.53379e-06	1.26713	up	--	--	--	--	--	--	--	Protein EARLY RESPONSIVE TO DEHYDRATION 15 OS=Arabidopsis thaliana OX=3702 GN=ERD15 PE=1 SV=1	S	Function unknown	PREDICTED: protein EARLY RESPONSIVE TO DEHYDRATION 15-like [Elaeis guineensis]	--	--
c143407.graph_c0	0.44	2.63	7.06845e-07	3.41456	up	--	--	--	--	--	--	--	--	--	--	--	--	--
c143411.graph_c0	11.3433	61.7433	0.000346232	2.1766	up	--	--	--	--	--	--	--	--	--	--	--	--	--
c143591.graph_c0	28.4633	5.79333	0.000135812	-1.87418	down	--	--	--	--	--	--	--	--	--	--	--	--	--
c143659.graph_c0	2.98	16.68	0.00200539	2.12904	up	--	--	--	--	--	--	--	--	--	--	--	--	--
c143671.graph_c0	15.34	34.16	4.16054e-05	1.62374	up	--	--	--	--	--	--	--	--	--	--	--	--	--
c143809.graph_c0	6.64	0.156667	1.17927e-07	-3.44211	down	--	--	--	--	--	--	--	--	--	--	--	--	--
c143830.graph_c0	2.52333	0	0.00019309	-2.91499	down	--	--	--	--	--	--	--	--	--	--	--	--	--
c143873.graph_c0	27.3633	5.04667	2.96276e-05	-1.91804	down	--	--	--	--	--	--	--	--	--	--	--	--	--
c144244.graph_c0	16.0267	4.74	0.000715904	-1.44444	down	--	--	--	--	--	--	--	--	--	--	--	--	--
c144255.graph_c0	13.04	31.8133	0.000762099	1.38783	up	--	--	Molecular Function: DNA binding (GO:0003677);; Molecular Function: translation initiation factor activity (GO:0003743);; Molecular Function: catalytic activity (GO:0003824);; Cellular Component: nucleus (GO:0005634);; Biological Process: transcription initiation from RNA polymerase II promoter (GO:0006367);; Biological Process: translational initiation (GO:0006413);; Cellular Component: photosyst…	--	[K]	Transcription	--	Transcription initiation factor IIF subunit alpha OS=Arabidopsis thaliana OX=3702 GN=RAP74 PE=1 SV=1	K	Transcription	transcription initiation factor IIF subunit alpha [Asparagus officinalis]	molecular function: binding (GO:0005488);; biological process: metabolic process (GO:0008152);; biological process: cellular process (GO:0009987);; molecular function: catalytic activity (GO:0003824);; cellular component: cell (GO:0005623);; cellular component: organelle (GO:0043226);; cellular component: cell part (GO:0044464);; cellular component: membrane (GO:0016020);; cellular component: mac…	--
c144350.graph_c0	0	4.90667	1.51006e-08	3.89367	up	--	--	Molecular Function: structural molecule activity (GO:0005198);; Biological Process: intracellular protein transport (GO:0006886);; Biological Process: vesicle-mediated transport (GO:0016192);; Cellular Component: clathrin coat of trans-Golgi network vesicle (GO:0030130);; Cellular Component: clathrin coat of coated pit (GO:0030132);;	K04646|1.43066e-57|pvu:PHAVU_008G222800g|K04646 clathrin heavy chain | (RefSeq) hypothetical protein	[U]	Intracellular trafficking, secretion, and vesicular transport	Region in Clathrin and VPS	Clathrin heavy chain 1 OS=Oryza sativa subsp. japonica OX=39947 GN=Os11g0104900 PE=3 SV=1	U	Intracellular trafficking, secretion, and vesicular transport	hypothetical protein GOBAR_AA23821 [Gossypium barbadense]	molecular function: structural molecule activity (GO:0005198);; biological process: localization (GO:0051179);; cellular component: cell (GO:0005623);; cellular component: membrane (GO:0016020);; cellular component: macromolecular complex (GO:0032991);; cellular component: organelle (GO:0043226);; cellular component: organelle part (GO:0044422);; cellular component: membrane part (GO:0044425);; c…	Endocytosis (ko04144)
c144374.graph_c0	4.06333	17.42	0.00805725	1.89579	up	--	--	Molecular Function: DNA binding (GO:0003677);; Molecular Function: transcription factor activity, sequence-specific DNA binding (GO:0003700);; Cellular Component: nucleus (GO:0005634);; Biological Process: regulation of transcription, DNA-templated (GO:0006355);; Molecular Function: metal ion binding (GO:0046872);;	--	[R]	General function prediction only	Ankyrin repeats (many copies);; Ankyrin repeat;; Ankyrin repeats (3 copies)	Zinc finger CCCH domain-containing protein 66 OS=Arabidopsis thaliana OX=3702 GN=At5g58620 PE=2 SV=1	S	Function unknown	Zinc finger CCCH domain-containing protein 30 [Cajanus cajan]	molecular function: binding (GO:0005488);; biological process: biological regulation (GO:0065007);; molecular function: nucleic acid binding transcription factor activity (GO:0001071);; cellular component: cell (GO:0005623);; cellular component: organelle (GO:0043226);; cellular component: cell part (GO:0044464)	--
c144509.graph_c0	2.69667	0	4.08166e-09	-3.95106	down	--	--	--	--	--	--	--	--	--	--	--	--	--
c144819.graph_c0	20.1433	69.8633	1.02384e-07	1.87423	up	--	--	--	--	--	--	--	--	--	--	--	--	--
c144877.graph_c0	271.837	802.793	0.000116016	1.59642	up	--	--	--	--	--	--	--	--	--	--	--	--	--
c145274.graph_c1	0	7.05	0.000356092	2.83627	up	--	--	--	--	--	--	--	--	--	--	--	--	--
c145564.graph_c0	2.14	0	0.000935642	-2.69513	down	--	--	--	--	--	--	--	--	--	--	--	--	--
c146300.graph_c0	0	3.82	0.00659026	2.36711	up	--	--	--	--	--	--	--	--	--	--	--	--	--
c146543.graph_c0	0	1.10333	0.00118674	2.66128	up	--	--	--	--	--	--	--	--	S	Function unknown	PREDICTED: uncharacterized protein LOC109239817 [Nicotiana attenuata]	--	--
c147425.graph_c0	3.36667	19.9233	2.77428e-08	2.48466	up	--	--	--	--	--	--	MYND finger	F-box protein At1g67340 OS=Arabidopsis thaliana OX=3702 GN=At1g67340 PE=1 SV=1	S	Function unknown	PREDICTED: F-box protein At1g67340-like [Phoenix dactylifera]	--	--
c147521.graph_c0	0	1.71667	0.00343382	2.4869	up	--	--	--	--	--	--	--	--	--	--	--	--	--
c147822.graph_c0	0.0666667	3.59333	4.16013e-07	3.46922	up	--	--	--	--	--	--	--	--	--	--	uncharacterized protein LOC109829780 [Asparagus officinalis]	--	--
c147990.graph_c0	0	3.09333	0.000401205	2.81818	up	--	--	--	--	--	--	--	--	--	--	--	--	--
c148910.graph_c0	16.1433	30.2167	0.00960413	1.03305	up	--	--	--	--	--	--	--	--	--	--	--	--	--
c149699.graph_c0	0	3.45667	0.00910947	2.30881	up	--	--	--	--	--	--	--	--	--	--	--	--	--
c149888.graph_c0	0	3.57667	4.03103e-09	3.98825	up	--	--	Molecular Function: nucleotide binding (GO:0000166);; Molecular Function: RNA binding (GO:0003723);; Cellular Component: cytoplasm (GO:0005737);;	K13126|5.90213e-09|mdm:103410717|K13126 polyadenylate-binding protein | (RefSeq) polyadenylate-binding protein 8-like	[AJ]	--	Poly-adenylate binding protein, unique domain	Polyadenylate-binding protein 8 OS=Arabidopsis thaliana OX=3702 GN=PAB8 PE=1 SV=1	S	Function unknown	uncharacterized protein A4U43_C05F32590 [Asparagus officinalis]	molecular function: binding (GO:0005488);; cellular component: cell (GO:0005623);; cellular component: cell part (GO:0044464)	RNA transport (ko03013);; mRNA surveillance pathway (ko03015);; RNA degradation (ko03018)
c149925.graph_c0	12.32	1.33667	3.95133e-07	-2.55628	down	--	--	--	--	--	--	--	--	--	--	--	--	--
c150262.graph_c0	8.78333	0.12	5.82571e-14	-4.2924	down	--	--	--	--	--	--	--	--	--	--	--	--	--
c150321.graph_c0	1.92	0	0.00371943	-2.47245	down	--	--	--	--	--	--	--	--	--	--	--	--	--
c150404.graph_c0	0	0.913333	0.00347854	2.48513	up	--	--	--	--	--	--	--	--	--	--	--	--	--
c150431.graph_c0	16.53	6.17667	0.00110005	-1.15972	down	--	--	--	--	--	--	--	--	--	--	--	--	--
c150713.graph_c0	57.31	201.863	0.00240777	1.71296	up	--	--	--	--	--	--	--	--	--	--	--	--	--
c150751.graph_c0	0	1.50333	4.5807e-05	3.09727	up	--	--	--	--	--	--	--	--	--	--	--	--	--
c150963.graph_c0	268.157	96.8867	0.000658985	-1.18519	down	--	--	--	--	--	--	Domain of unknown function (DUF3511)	--	S	Function unknown	hypothetical protein GOBAR_DD16372 [Gossypium barbadense]	--	--
c151025.graph_c0	2.72333	0	0.000173254	-2.93024	down	--	--	--	--	--	--	--	--	--	--	--	--	--
c151775.graph_c0	2.64333	0	3.28172e-06	-3.37389	down	--	--	Molecular Function: hydrolase activity (GO:0016787);;	--	--	--	--	Subtilisin-like protease SBT1.6 OS=Arabidopsis thaliana OX=3702 GN=SBT1.6 PE=2 SV=1	O	Posttranslational modification, protein turnover, chaperones	PREDICTED: subtilisin-like protease SBT1.6 [Phoenix dactylifera]	molecular function: catalytic activity (GO:0003824)	--
c151783.graph_c0	13.64	2.85333	0.000592311	-1.80055	down	--	--	--	--	--	--	Plastocyanin-like domain	Early nodulin-like protein 1 OS=Arabidopsis thaliana OX=3702 GN=At2g25060 PE=1 SV=2	S	Function unknown	early nodulin-like protein 1 [Phalaenopsis equestris]	--	--
c151839.graph_c0	22.3767	3.11	4.74021e-05	-2.23885	down	--	--	--	--	--	--	--	--	--	--	--	--	--
c151903.graph_c1	30.62	9.22	1.50755e-05	-1.45584	down	--	--	--	--	--	--	--	--	--	--	--	--	--
c152063.graph_c0	8.28333	1.60333	0.00145637	-1.67255	down	--	--	--	K06890|8.43283e-10|egu:105053389|K06890 uncharacterized protein | (RefSeq) BI1-like protein	--	--	--	Protein LIFEGUARD 4 OS=Arabidopsis thaliana OX=3702 GN=LFG4 PE=2 SV=1	S	Function unknown	BI1-like protein [Ananas comosus]	--	--
c152063.graph_c1	2.82	0.0366667	3.35765e-08	-3.64704	down	--	--	--	--	--	--	Transposase-associated domain	--	--	--	PREDICTED: uncharacterized protein LOC104893437 [Beta vulgaris subsp. vulgaris]	--	--
c152431.graph_c0	0.693333	9.13667	0.00113002	2.56361	up	--	--	--	--	--	--	--	--	--	--	--	--	--
c152884.graph_c0	5.54333	19.89	0.00272419	1.77138	up	--	--	Molecular Function: hydrolase activity (GO:0016787);; Molecular Function: 2-alkenal reductase [NAD(P)] activity (GO:0032440);; Biological Process: phosphatidylinositol dephosphorylation (GO:0046856);; Biological Process: oxidation-reduction process (GO:0055114);;	--	[U]	Intracellular trafficking, secretion, and vesicular transport	--	Type IV inositol polyphosphate 5-phosphatase 3 OS=Arabidopsis thaliana OX=3702 GN=IP5P3 PE=1 SV=1	T	Signal transduction mechanisms	PREDICTED: type IV inositol polyphosphate 5-phosphatase 3 isoform X3 [Phoenix dactylifera]	molecular function: catalytic activity (GO:0003824);; biological process: metabolic process (GO:0008152);; biological process: single-organism process (GO:0044699);; biological process: cellular process (GO:0009987)	--
c153160.graph_c0	0	2.17667	0.000142846	2.95873	up	--	--	--	--	--	--	--	--	--	--	--	--	--
c153272.graph_c1	2.67	0	8.69042e-07	-3.50576	down	--	--	--	--	--	--	--	--	--	--	--	--	--
c153386.graph_c0	3.27	0	0.000600882	-2.75827	down	--	--	Cellular Component: membrane (GO:0016020);;	--	[R]	General function prediction only	--	--	S	Function unknown	hypothetical protein BAE44_0014129, partial [Dichanthelium oligosanthes]	cellular component: membrane (GO:0016020)	--
c153457.graph_c0	9	1.31667	0.00468261	-1.99559	down	--	--	Molecular Function: DNA binding (GO:0003677);; Molecular Function: DNA-directed 5'-3' RNA polymerase activity (GO:0003899);; Biological Process: transcription, DNA-templated (GO:0006351);;	K10908|1.13701e-69|pda:103702397|K10908 DNA-directed RNA polymerase, mitochondrial [EC:2.7.7.6] | (RefSeq) DNA-directed RNA polymerase 1B, mitochondrial-like	[KL]	--	DNA-directed RNA polymerase N-terminal	DNA-directed RNA polymerase 2, chloroplastic/mitochondrial OS=Nicotiana sylvestris OX=4096 GN=RPOT2 PE=2 SV=2	K	Transcription	DNA-directed RNA polymerase 1B, mitochondrial-like [Ananas comosus]	molecular function: binding (GO:0005488);; biological process: metabolic process (GO:0008152);; biological process: cellular process (GO:0009987);; molecular function: catalytic activity (GO:0003824)	--
c153457.graph_c1	11.99	0.866667	1.48591e-05	-2.72256	down	--	--	--	--	--	--	--	--	--	--	--	--	--
c153620.graph_c0	7.95333	0	1.21788e-05	-3.24275	down	--	--	--	--	--	--	--	--	--	--	--	--	--
c153739.graph_c0	3.56333	44.0667	6.14398e-06	2.89345	up	--	--	--	--	--	--	Arabinogalactan peptide	--	--	--	--	--	--
c153771.graph_c0	0.13	2.20667	0.00928931	2.27868	up	[O]	Posttranslational modification, protein turnover, chaperones	--	K08770|4.89221e-81|pda:103696801|K08770 ubiquitin C | (RefSeq) polyubiquitin 3-like	[OR]	--	Ubiquitin family;; Ubiquitin-2 like Rad60 SUMO-like;; Ubiquitin-like domain	Polyubiquitin 4 OS=Arabidopsis thaliana OX=3702 GN=UBQ4 PE=3 SV=1	O	Posttranslational modification, protein turnover, chaperones	PREDICTED: polyubiquitin 3-like isoform X2 [Phoenix dactylifera]	--	--
c153830.graph_c0	2.12667	27.0967	8.41524e-07	3.03044	up	[O]	Posttranslational modification, protein turnover, chaperones	--	K13993|5.15035e-74|egu:105038569|K13993 HSP20 family protein | (RefSeq) 22.7 kDa class IV heat shock protein-like	[O]	Posttranslational modification, protein turnover, chaperones	Hsp20/alpha crystallin family	22.7 kDa class IV heat shock protein OS=Pisum sativum OX=3888 GN=HSP22.7 PE=2 SV=1	O	Posttranslational modification, protein turnover, chaperones	PREDICTED: 22.7 kDa class IV heat shock protein-like [Elaeis guineensis]	--	Protein processing in endoplasmic reticulum (ko04141)
c153837.graph_c0	4.97333	0	0.000167666	-2.93566	down	--	--	--	--	--	--	--	--	--	--	--	--	--
c153936.graph_c0	0	1.76333	0.000539404	2.77868	up	--	--	--	--	--	--	--	--	--	--	--	--	--
c153990.graph_c0	0	4.71667	0.00130504	2.6484	up	--	--	--	--	--	--	--	--	--	--	--	--	--
c154002.graph_c1	8.37333	0	1.45982e-15	-4.84537	down	--	--	--	--	--	--	--	--	--	--	--	--	--
c154097.graph_c1	2.14667	0.25	0.000441761	-2.27844	down	--	--	--	--	--	--	--	--	--	--	uncharacterized protein LOC109828452, partial [Asparagus officinalis]	--	--
c154540.graph_c1	0.913333	11.51	1.85367e-05	2.77399	up	--	--	--	--	--	--	--	--	--	--	--	--	--
c154654.graph_c0	0	2.1	1.05891e-07	3.71656	up	--	--	--	--	--	--	--	--	--	--	--	--	--
c154672.graph_c0	276.283	614.55	0.000168535	1.0561	up	[O]	Posttranslational modification, protein turnover, chaperones	Biological Process: protein peptidyl-prolyl isomerization (GO:0000413);; Molecular Function: peptidyl-prolyl cis-trans isomerase activity (GO:0003755);; Cellular Component: endoplasmic reticulum lumen (GO:0005788);; Cellular Component: Golgi apparatus (GO:0005794);; Biological Process: protein folding (GO:0006457);; Molecular Function: peptide binding (GO:0042277);;	K03768|1.69083e-73|mis:MICPUN_84244|K03768 peptidyl-prolyl cis-trans isomerase B (cyclophilin B) [EC:5.2.1.8] | (RefSeq) CYP-B; peptidylprolyl isomerase, precursor	[O]	Posttranslational modification, protein turnover, chaperones	Cyclophilin type peptidyl-prolyl cis-trans isomerase/CLD	Photosynthetic NDH subunit of lumenal location 5, chloroplastic OS=Arabidopsis thaliana OX=3702 GN=PNSL5 PE=1 SV=1	O	Posttranslational modification, protein turnover, chaperones	cyclophilin B precursor [Orpinomyces sp. PC-2]	biological process: metabolic process (GO:0008152);; biological process: cellular process (GO:0009987);; molecular function: catalytic activity (GO:0003824);; cellular component: cell (GO:0005623);; cellular component: membrane-enclosed lumen (GO:0031974);; cellular component: organelle (GO:0043226);; cellular component: organelle part (GO:0044422);; cellular component: cell part (GO:0044464);; m…	--
c154971.graph_c0	0.0566667	3.08333	3.50592e-06	3.28882	up	--	--	--	--	--	--	--	--	--	--	--	--	--
c155088.graph_c0	0.233333	15.39	8.12492e-15	4.49126	up	--	--	Molecular Function: DNA binding (GO:0003677);; Molecular Function: transcription factor activity, sequence-specific DNA binding (GO:0003700);; Cellular Component: nucleus (GO:0005634);; Biological Process: regulation of transcription, DNA-templated (GO:0006355);;	--	--	--	AP2 domain	Dehydration-responsive element-binding protein 1D OS=Arabidopsis thaliana OX=3702 GN=DREB1D PE=2 SV=1	K	Transcription	CBF-like transcription factor [Ravenea rivularis]	molecular function: binding (GO:0005488);; biological process: biological regulation (GO:0065007);; molecular function: nucleic acid binding transcription factor activity (GO:0001071);; cellular component: cell (GO:0005623);; cellular component: organelle (GO:0043226);; cellular component: cell part (GO:0044464)	--
c155704.graph_c0	3.56333	0	4.63141e-06	-3.34006	down	--	--	--	--	--	--	--	--	--	--	--	--	--
c155709.graph_c0	7.26	50.82	2.64072e-15	2.80181	up	--	--	--	--	--	--	--	--	--	--	--	--	--
c156122.graph_c0	2.79	0	0.000943192	-2.69189	down	--	--	--	--	--	--	--	--	--	--	--	--	--
c156153.graph_c0	106.947	248.83	0.00461461	1.37451	up	--	--	Molecular Function: calcium ion binding (GO:0005509);;	--	--	--	EF hand;; EF hand;; EF-hand domain pair;; EF-hand domain pair;; EF-hand domain	--	S	Function unknown	uncharacterized protein A4U43_C08F23460 [Asparagus officinalis]	molecular function: binding (GO:0005488)	--
c156257.graph_c0	25.2367	7.87333	0.00122549	-1.35289	down	--	--	--	--	--	--	--	--	S	Function unknown	PREDICTED: uncharacterized protein LOC105037567 [Elaeis guineensis]	--	--
c156270.graph_c0	0.0966667	7.20333	9.43599e-05	2.97855	up	--	--	--	--	--	--	--	--	--	--	--	--	--
c156741.graph_c1	9.13	1.77333	0.00868686	-1.76449	down	--	--	--	K09486|4.37631e-07|aly:ARALYDRAFT_493210|K09486 hypoxia up-regulated 1 | (RefSeq) hypothetical protein	[O]	Posttranslational modification, protein turnover, chaperones	--	Heat shock 70 kDa protein 17 OS=Arabidopsis thaliana OX=3702 GN=HSP70-17 PE=2 SV=1	O	Posttranslational modification, protein turnover, chaperones	Heat shock 70 kDa protein 17 [Apostasia shenzhenica]	--	Protein processing in endoplasmic reticulum (ko04141)
c156823.graph_c0	0.0466667	3.44667	0.000115153	2.96134	up	--	--	--	--	--	--	--	--	--	--	PREDICTED: uncharacterized protein LOC103972050 [Musa acuminata subsp. malaccensis]	--	--
c156935.graph_c0	91.1267	32.6433	5.60753e-06	-1.22724	down	--	--	--	--	--	--	--	--	--	--	--	--	--
c157006.graph_c0	1.89667	0.14	0.000278889	-2.53863	down	--	--	--	--	--	--	--	--	S	Function unknown	PREDICTED: uncharacterized protein LOC109155506 [Ipomoea nil]	--	--
c157106.graph_c0	9.55	1.57	0.00340581	-1.92773	down	--	--	--	--	--	--	Protease inhibitor/seed storage/LTP family	--	--	--	2S albumin-like [Asparagus officinalis]	--	--
c157237.graph_c0	8.92667	27.3133	1.64372e-07	1.62256	up	[L]	Replication, recombination and repair	Biological Process: DNA repair (GO:0006281);; Molecular Function: oxidoreductase activity (GO:0016491);; Biological Process: oxidation-reduction process (GO:0055114);;	--	[A]	RNA processing and modification	2OG-Fe(II) oxygenase superfamily	Alpha-ketoglutarate-dependent dioxygenase alkB OS=Arabidopsis thaliana OX=3702 GN=At1g11780 PE=2 SV=2	L	Replication, recombination and repair	PREDICTED: alpha-ketoglutarate-dependent dioxygenase abh1 [Elaeis guineensis]	biological process: metabolic process (GO:0008152);; biological process: cellular process (GO:0009987);; biological process: response to stimulus (GO:0050896);; biological process: single-organism process (GO:0044699);; molecular function: catalytic activity (GO:0003824)	--
c157300.graph_c0	28.2567	71.99	0.00123666	1.44153	up	--	--	Cellular Component: vacuole (GO:0005773);; Molecular Function: lipid binding (GO:0008289);; Cellular Component: integral component of membrane (GO:0016021);;	--	[I]	Lipid transport and metabolism	--	--	U	Intracellular trafficking, secretion, and vesicular transport	uncharacterized protein LOC110097084 [Dendrobium catenatum]	cellular component: cell (GO:0005623);; cellular component: organelle (GO:0043226);; cellular component: cell part (GO:0044464);; molecular function: binding (GO:0005488);; cellular component: membrane (GO:0016020);; cellular component: membrane part (GO:0044425)	--
c157494.graph_c0	112.163	29.6833	4.53399e-05	-1.45158	down	--	--	Molecular Function: structural constituent of ribosome (GO:0003735);; Biological Process: translation (GO:0006412);; Cellular Component: cytosolic large ribosomal subunit (GO:0022625);; Biological Process: ribosomal large subunit biogenesis (GO:0042273);;	K02875|4.97051e-17|sita:101781671|K02875 large subunit ribosomal protein L14e | (RefSeq) 60S ribosomal protein L14-1	[J]	Translation, ribosomal structure and biogenesis	--	60S ribosomal protein L14-1 OS=Arabidopsis thaliana OX=3702 GN=RPL14A PE=2 SV=1	J	Translation, ribosomal structure and biogenesis	60S ribosomal protein L14-1 [Setaria italica]	molecular function: structural molecule activity (GO:0005198);; biological process: metabolic process (GO:0008152);; biological process: cellular process (GO:0009987);; cellular component: cell (GO:0005623);; cellular component: macromolecular complex (GO:0032991);; cellular component: organelle (GO:0043226);; cellular component: organelle part (GO:0044422);; cellular component: cell part (GO:004…	Ribosome (ko03010)
c157528.graph_c0	20.65	8.37	0.00537304	-1.0646	down	--	--	--	--	--	--	--	--	--	--	--	--	--
c157642.graph_c0	1.77667	4.51	1.25517e-06	2.53539	up	--	--	--	--	[R]	General function prediction only	--	--	S	Function unknown	hypothetical protein F511_03833 [Dorcoceras hygrometricum]	--	--
c157873.graph_c0	1.51333	0	0.00215185	-2.56184	down	--	--	--	--	--	--	--	--	--	--	--	--	--
c158022.graph_c0	0.156667	5.93667	2.18519e-10	3.80087	up	--	--	--	--	--	--	--	--	--	--	--	--	--
c158030.graph_c0	4.14667	0	1.87972e-05	-3.19068	down	--	--	Molecular Function: peptidase activity, acting on L-amino acid peptides (GO:0070011);;	K08776|4.8149e-12|pda:103720809|K08776 puromycin-sensitive aminopeptidase [EC:3.4.11.-] | (RefSeq) aminopeptidase M1-like	[EO]	--	--	Aminopeptidase M1-B OS=Oryza sativa subsp. japonica OX=39947 GN=Os08g0398700 PE=2 SV=1	E	Amino acid transport and metabolism	PREDICTED: aminopeptidase M1-like [Phoenix dactylifera]	biological process: metabolic process (GO:0008152);; molecular function: catalytic activity (GO:0003824)	--
c158048.graph_c0	29.4467	6.78333	3.6277e-05	-1.73593	down	--	--	--	--	--	--	--	--	--	--	--	--	--
c158065.graph_c0	5.24667	0.22	0.000557776	-2.64892	down	--	--	--	--	--	--	--	--	--	--	--	--	--
c158234.graph_c1	2.71667	13.15	7.12543e-16	3.58554	up	--	--	--	--	--	--	--	--	--	--	--	--	--
c158365.graph_c0	4.49	0.12	0.00148247	-2.57716	down	--	--	--	--	--	--	--	--	--	--	--	--	--
c158421.graph_c0	2.99667	10.2433	0.0038499	1.70616	up	--	--	--	--	--	--	--	--	--	--	--	--	--
c158574.graph_c0	9.76667	33.7667	2.18812e-08	1.72113	up	--	--	--	--	--	--	--	--	--	--	--	--	--
c158577.graph_c0	8.69333	21.29	0.00131723	1.45952	up	--	--	--	--	--	--	--	--	--	--	--	--	--
c158621.graph_c0	41.3367	94.79	6.66127e-08	1.35509	up	--	--	--	--	--	--	--	--	--	--	uncharacterized protein LOC109834267 [Asparagus officinalis]	--	--
c158746.graph_c0	48.83	116.03	0.00192531	1.33011	up	--	--	--	--	--	--	--	--	S	Function unknown	PREDICTED: uncharacterized protein LOC103706569 [Phoenix dactylifera]	--	--
c158887.graph_c0	10.3667	40.89	8.58476e-13	2.08031	up	--	--	--	--	--	--	--	--	--	--	--	--	--
c159080.graph_c0	1.45	14.53	0.00820725	2.21288	up	--	--	Molecular Function: oxidoreductase activity, acting on single donors with incorporation of molecular oxygen, incorporation of two atoms of oxygen (GO:0016702);; Biological Process: oxylipin biosynthetic process (GO:0031408);; Molecular Function: metal ion binding (GO:0046872);; Biological Process: oxidation-reduction process (GO:0055114);;	K15718|8.79908e-87|egu:105055039|K15718 linoleate 9S-lipoxygenase [EC:1.13.11.58] | (RefSeq) probable linoleate 9S-lipoxygenase 5	--	--	Lipoxygenase	Probable linoleate 9S-lipoxygenase 5 OS=Solanum tuberosum OX=4113 GN=LOX1.5 PE=2 SV=1	S	Function unknown	linoleate 9S-lipoxygenase 5, chloroplastic-like [Asparagus officinalis]	biological process: metabolic process (GO:0008152);; biological process: single-organism process (GO:0044699);; molecular function: catalytic activity (GO:0003824);; biological process: cellular process (GO:0009987);; molecular function: binding (GO:0005488)	Linoleic acid metabolism (ko00591)
c159301.graph_c0	3.5	17.17	0.00394784	1.95384	up	--	--	--	--	[O]	Posttranslational modification, protein turnover, chaperones	Glutaredoxin	Glutaredoxin-C9 OS=Arabidopsis thaliana OX=3702 GN=GRXC9 PE=1 SV=1	O	Posttranslational modification, protein turnover, chaperones	PREDICTED: monothiol glutaredoxin-S9-like [Phoenix dactylifera]	--	--
c159479.graph_c0	1.3	12.01	7.64965e-10	2.93933	up	--	--	Molecular Function: DNA binding (GO:0003677);; Cellular Component: nucleus (GO:0005634);; Biological Process: regulation of transcription, DNA-templated (GO:0006355);;	K12133|8.61241e-09|egu:105054949|K12133 MYB-related transcription factor LHY | (RefSeq) protein LHY-like	--	--	--	Protein LHY OS=Arabidopsis thaliana OX=3702 GN=LHY PE=1 SV=2	K	Transcription	protein LHY-like isoform X1 [Asparagus officinalis]	molecular function: binding (GO:0005488);; cellular component: cell (GO:0005623);; cellular component: organelle (GO:0043226);; cellular component: cell part (GO:0044464);; biological process: biological regulation (GO:0065007)	Circadian rhythm - plant (ko04712)
c159772.graph_c0	176.793	58.8833	6.5234e-07	-1.3415	down	--	--	--	--	--	--	--	--	--	--	--	--	--
c159914.graph_c0	0	1.32	0.00416609	2.4527	up	--	--	--	--	--	--	--	--	--	--	--	--	--
c160037.graph_c0	0	1.43333	0.00300594	2.50816	up	--	--	--	--	--	--	--	--	--	--	--	--	--
c160164.graph_c0	4.96333	0.603333	9.8833e-07	-2.47895	down	--	--	--	--	--	--	Targeting protein for Xklp2 (TPX2)	Protein WVD2-like 3 OS=Arabidopsis thaliana OX=3702 GN=WDL3 PE=1 SV=1	S	Function unknown	PREDICTED: protein WVD2-like 1 [Phoenix dactylifera]	--	--
c160316.graph_c0	0.326667	3.44	1.85124e-07	2.93776	up	--	--	--	--	[O]	Posttranslational modification, protein turnover, chaperones	Xylanase inhibitor N-terminal;; Eukaryotic aspartyl protease;; Xylanase inhibitor C-terminal	Aspartic proteinase nepenthesin-2 OS=Nepenthes gracilis OX=150966 GN=nep2 PE=1 SV=1	O	Posttranslational modification, protein turnover, chaperones	hypothetical protein EUGRSUZ_E01757, partial [Eucalyptus grandis]	--	--
c160604.graph_c0	4.26667	0.126667	0.00540792	-2.38082	down	--	--	--	K14514|8.83015e-18|ppp:PHYPADRAFT_114826|K14514 ethylene-insensitive protein 3 | (RefSeq) EIN3b; EIN3b transcription factor	--	--	Ethylene insensitive 3	ETHYLENE INSENSITIVE 3-like 1 protein OS=Arabidopsis thaliana OX=3702 GN=EIL1 PE=1 SV=1	--	--	EIN3b transcription factor [Physcomitrella patens]	--	Plant hormone signal transduction (ko04075)
c160789.graph_c0	3.23	7.92333	0.0052283	1.34675	up	--	--	--	--	--	--	--	--	--	--	--	--	--
c160938.graph_c0	4.68	12.45	0.00820725	1.45401	up	--	--	--	K13448|7.70237e-29|pda:103707038|K13448 calcium-binding protein CML | (RefSeq) probable calcium-binding protein CML36	[T]	Signal transduction mechanisms	EF-hand domain pair;; EF-hand domain pair;; EF hand;; EF hand;; EF-hand domain	Probable calcium-binding protein CML36 OS=Arabidopsis thaliana OX=3702 GN=CML36 PE=2 SV=1	DTZ	--	PREDICTED: probable calcium-binding protein CML36 [Phoenix dactylifera]	--	Plant-pathogen interaction (ko04626)
c161271.graph_c0	6.83667	0.463333	8.81349e-05	-2.67035	down	[G]	Carbohydrate transport and metabolism	Biological Process: metabolic process (GO:0008152);; Molecular Function: transferase activity, transferring hexosyl groups (GO:0016758);;	--	[GC]	--	UDP-glucoronosyl and UDP-glucosyl transferase	Putative UDP-rhamnose:rhamnosyltransferase 1 OS=Fragaria ananassa OX=3747 GN=GT4 PE=2 SV=1	S	Function unknown	PREDICTED: putative UDP-rhamnose:rhamnosyltransferase 1 [Phoenix dactylifera]	biological process: metabolic process (GO:0008152);; molecular function: catalytic activity (GO:0003824)	--
c161359.graph_c1	6.71667	0.0533333	9.62694e-08	-3.63751	down	--	--	--	--	--	--	--	--	--	--	--	--	--
c161360.graph_c0	0	1.51333	0.00521787	2.41332	up	--	--	--	--	--	--	--	--	--	--	--	--	--
c161561.graph_c0	7.21333	16.1367	0.00799954	1.24994	up	--	--	--	--	[R]	General function prediction only	--	Zinc finger CCCH domain-containing protein 33 OS=Oryza sativa subsp. japonica OX=39947 GN=Os05g0128200 PE=2 SV=1	S	Function unknown	PREDICTED: zinc finger CCCH domain-containing protein 33-like [Musa acuminata subsp. malaccensis]	--	--
c161640.graph_c0	8.38333	0.613333	0.000156454	-2.57785	down	--	--	Cellular Component: chloroplast (GO:0009507);;	--	--	--	--	--	--	--	ORF45d [Pinus koraiensis]	cellular component: cell (GO:0005623);; cellular component: organelle (GO:0043226);; cellular component: cell part (GO:0044464)	--
c161668.graph_c2	0.17	7.33333	1.96423e-08	3.6745	up	--	--	--	--	--	--	--	--	--	--	--	--	--
c161706.graph_c0	1.11667	0.07	0.00021724	-2.62747	down	--	--	--	--	[R]	General function prediction only	Reverse transcriptase (RNA-dependent DNA polymerase)	Uncharacterized mitochondrial protein AtMg01250 OS=Arabidopsis thaliana OX=3702 GN=AtMg01250 PE=4 SV=1	S	Function unknown	PREDICTED: uncharacterized protein LOC109205994 [Nicotiana attenuata]	--	--
c161747.graph_c0	6.26333	17.7033	0.00463911	1.51382	up	--	--	--	--	--	--	--	--	--	--	--	--	--
c162010.graph_c0	1.87667	0	2.29896e-06	-3.4145	down	[Q]	Secondary metabolites biosynthesis, transport and catabolism	Molecular Function: oxidoreductase activity (GO:0016491);; Biological Process: oxidation-reduction process (GO:0055114);;	K00011|3.75204e-68|obr:102710982|K00011 aldehyde reductase [EC:1.1.1.21] | (RefSeq) aldo-keto reductase family 4 member C10-like	[R]	General function prediction only	Aldo/keto reductase family	NADPH-dependent aldo-keto reductase, chloroplastic OS=Arabidopsis thaliana OX=3702 GN=AKR4C9 PE=1 SV=1	S	Function unknown	PREDICTED: aldo-keto reductase family 4 member C10-like [Oryza brachyantha]	biological process: metabolic process (GO:0008152);; biological process: single-organism process (GO:0044699);; molecular function: catalytic activity (GO:0003824)	Pentose and glucuronate interconversions (ko00040);; Fructose and mannose metabolism (ko00051);; Galactose metabolism (ko00052);; Glycerolipid metabolism (ko00561)
c162035.graph_c0	10.3567	0	1.64187e-15	-4.83852	down	--	--	--	K16298|1.10444e-06|vra:106772516|K16298 serine carboxypeptidase-like clade IV [EC:3.4.16.-] | (RefSeq) serine carboxypeptidase-like	--	--	--	Serine carboxypeptidase-like (Fragment) OS=Pisum sativum OX=3888 PE=2 SV=1	--	--	PREDICTED: serine carboxypeptidase-like [Vigna angularis]	--	--
c162260.graph_c0	6.11	0.36	6.69648e-05	-2.89456	down	--	--	--	--	--	--	--	--	--	--	--	--	--
c162273.graph_c1	2.44333	0	0.000309871	-2.85111	down	--	--	--	--	--	--	--	--	--	--	--	--	--
c162288.graph_c0	0.916667	0	0.00148268	-2.62127	down	--	--	--	--	--	--	--	--	--	--	--	--	--
c162331.graph_c0	2.44333	28.9	1.31141e-06	2.97797	up	--	--	--	--	--	--	--	--	--	--	--	--	--
c162361.graph_c0	11.49	1.97333	9.38698e-11	-2.10986	down	--	--	--	--	--	--	--	--	--	--	--	--	--
c162363.graph_c0	8.63	0.516667	3.35971e-08	-3.4437	down	--	--	--	--	--	--	--	--	--	--	--	--	--
c162525.graph_c0	1.57333	0	1.7254e-06	-3.43729	down	--	--	--	--	--	--	--	--	--	--	--	--	--
c162615.graph_c0	6.63	0	4.57119e-13	-4.55045	down	--	--	--	--	--	--	--	--	--	--	--	--	--
c162718.graph_c0	0	1.68	0.000863353	2.70912	up	--	--	--	--	--	--	--	--	--	--	--	--	--
c162874.graph_c0	0.236667	4.64667	4.8663e-08	3.70503	up	--	--	--	--	--	--	--	--	--	--	--	--	--
c162922.graph_c0	1.21333	0	0.00603639	-2.38657	down	--	--	--	--	--	--	--	--	--	--	--	--	--
c163015.graph_c0	10.36	0	4.19948e-08	-3.77701	down	--	--	--	--	--	--	--	--	--	--	--	--	--
c163218.graph_c0	4.59	0.413333	0.000152193	-2.41926	down	--	--	--	--	--	--	--	--	--	--	--	--	--
c163642.graph_c0	0.256667	5.45333	0.000650497	2.67409	up	--	--	--	--	--	--	--	--	--	--	--	--	--
c163650.graph_c0	1.84667	0	0.000327982	-2.84174	down	--	--	--	--	--	--	--	--	--	--	--	--	--
c163745.graph_c0	4.67333	9.59667	0.00853023	1.16412	up	--	--	--	--	[E]	Amino acid transport and metabolism	POT family	Protein NRT1/ PTR FAMILY 2.7 OS=Arabidopsis thaliana OX=3702 GN=NPF2.7 PE=1 SV=1	E	Amino acid transport and metabolism	protein NRT1/ PTR FAMILY 2.7-like [Ananas comosus]	--	--
c163843.graph_c0	0.24	5.84333	6.55765e-09	3.54603	up	--	--	--	--	--	--	--	--	--	--	--	--	--
c163911.graph_c0	0.126667	2.78333	0.00186821	2.53276	up	--	--	--	--	--	--	--	--	--	--	--	--	--
c164031.graph_c0	0	11.9967	8.728e-26	5.84111	up	--	--	Cellular Component: integral component of membrane (GO:0016021);;	--	--	--	--	--	S	Function unknown	protein MET1, chloroplastic-like, partial [Olea europaea var. sylvestris]	cellular component: membrane (GO:0016020);; cellular component: membrane part (GO:0044425)	--
c164245.graph_c3	1.56333	0	0.00082872	-2.71184	down	--	--	--	--	--	--	--	--	--	--	--	--	--
c164492.graph_c0	1.91333	0	5.77241e-08	-3.74475	down	--	--	--	--	--	--	--	--	--	--	Uncharacterized protein TCM_042329 [Theobroma cacao]	--	--
c164581.graph_c0	39.44	14.9033	6.66789e-05	-1.10192	down	--	--	--	--	--	--	--	--	--	--	--	--	--
c164599.graph_c0	7.26333	28.2533	1.38578e-05	1.90182	up	--	--	Molecular Function: binding (GO:0005488);;	--	[K]	Transcription	--	Putative GATA transcription factor 22 OS=Arabidopsis thaliana OX=3702 GN=GATA22 PE=3 SV=1	--	--	putative GATA transcription factor 22 isoform X2 [Asparagus officinalis]	molecular function: binding (GO:0005488)	--
c164647.graph_c0	1.59667	7.04667	1.951e-06	3.0235	up	--	--	--	--	--	--	--	--	--	--	--	--	--
c164709.graph_c0	16.52	0	3.83937e-16	-5.06884	down	[C]	Energy production and conversion	Cellular Component: peroxisome (GO:0005777);; Biological Process: carbohydrate metabolic process (GO:0005975);; Biological Process: tricarboxylic acid cycle (GO:0006099);; Biological Process: malate metabolic process (GO:0006108);; Cellular Component: chloroplast (GO:0009507);; Molecular Function: L-malate dehydrogenase activity (GO:0030060);; Biological Process: regulation of fatty acid beta-oxi…	K00026|0|zma:100282134|K00026 malate dehydrogenase [EC:1.1.1.37] | (RefSeq) GRMZM2G072744; malate dehydrogenase, glyoxysomal	[C]	Energy production and conversion	lactate/malate dehydrogenase, alpha/beta C-terminal domain;; lactate/malate dehydrogenase, NAD binding domain	Malate dehydrogenase, glyoxysomal OS=Citrullus lanatus OX=3654 PE=1 SV=1	C	Energy production and conversion	malate dehydrogenase, glyoxysomal [Zea mays]	cellular component: cell (GO:0005623);; cellular component: organelle (GO:0043226);; cellular component: cell part (GO:0044464);; biological process: metabolic process (GO:0008152);; biological process: cellular process (GO:0009987);; biological process: single-organism process (GO:0044699);; molecular function: catalytic activity (GO:0003824);; biological process: biological regulation (GO:00650…	Citrate cycle (TCA cycle) (ko00020);; Cysteine and methionine metabolism (ko00270);; Pyruvate metabolism (ko00620);; Glyoxylate and dicarboxylate metabolism (ko00630);; Carbon fixation in photosynthetic organisms (ko00710);; Carbon metabolism (ko01200)
c164770.graph_c0	0.753333	11.9767	0.000244179	2.69634	up	--	--	Molecular Function: DNA binding (GO:0003677);; Cellular Component: nucleus (GO:0005634);;	--	[O]	Posttranslational modification, protein turnover, chaperones	Myb-like DNA-binding domain	Protein RADIALIS-like 1 OS=Arabidopsis thaliana OX=3702 GN=RL1 PE=2 SV=1	K	Transcription	PREDICTED: protein RADIALIS-like 3 isoform X1 [Phoenix dactylifera]	molecular function: binding (GO:0005488);; cellular component: cell (GO:0005623);; cellular component: organelle (GO:0043226);; cellular component: cell part (GO:0044464)	--
c165269.graph_c1	3.87333	0	0.00170893	-2.5987	down	--	--	--	--	--	--	--	--	--	--	hypothetical protein VITISV_037080 [Vitis vinifera]	--	--
c165387.graph_c1	2.71667	0	6.36581e-05	-3.05898	down	--	--	--	--	--	--	--	--	--	--	--	--	--
c165426.graph_c0	29.46	87.1833	1.48591e-05	1.65448	up	--	--	--	--	--	--	--	--	--	--	PREDICTED: protein BPS1, chloroplastic-like [Phoenix dactylifera]	--	--
c165594.graph_c0	131.97	342.923	0.00551383	1.44697	up	[C]	Energy production and conversion	Biological Process: photosynthesis (GO:0015979);; Biological Process: chlorophyll biosynthetic process (GO:0015995);; Molecular Function: oxidoreductase activity, acting on the CH-CH group of donors, NAD or NADP as acceptor (GO:0016628);; Molecular Function: geranylgeranyl reductase activity (GO:0045550);; Biological Process: oxidation-reduction process (GO:0055114);; Molecular Function: FAD bind…	K10960|5.27235e-52|cit:102628832|K10960 geranylgeranyl diphosphate/geranylgeranyl-bacteriochlorophyllide a reductase [EC:1.3.1.83 1.3.1.111] | (RefSeq) geranylgeranyl diphosphate reductase, chloroplastic	--	--	--	Geranylgeranyl diphosphate reductase, chloroplastic OS=Nicotiana tabacum OX=4097 GN=CHLP PE=2 SV=1	C	Energy production and conversion	uncharacterized protein A4U43_C03F20990 [Asparagus officinalis]	biological process: metabolic process (GO:0008152);; biological process: cellular process (GO:0009987);; biological process: single-organism process (GO:0044699);; molecular function: catalytic activity (GO:0003824);; molecular function: binding (GO:0005488)	Porphyrin and chlorophyll metabolism (ko00860);; Terpenoid backbone biosynthesis (ko00900)
c165665.graph_c0	1.03	8.75	0.00220043	2.29689	up	--	--	Molecular Function: glycerophosphodiester phosphodiesterase activity (GO:0008889);; Biological Process: cellular phosphate ion homeostasis (GO:0030643);; Biological Process: glycerophospholipid catabolic process (GO:0046475);;	--	--	--	--	--	C	Energy production and conversion	glycerophosphodiester phosphodiesterase GDPD1, chloroplastic-like [Asparagus officinalis]	molecular function: catalytic activity (GO:0003824);; biological process: cellular process (GO:0009987);; biological process: single-organism process (GO:0044699);; biological process: biological regulation (GO:0065007);; biological process: metabolic process (GO:0008152)	--
c165694.graph_c0	17.04	0.786667	6.85902e-05	-2.82767	down	--	--	--	--	--	--	--	--	--	--	--	--	--
c165805.graph_c0	6.71	30.0467	0.00102855	1.97447	up	--	--	--	--	--	--	--	--	--	--	--	--	--
c165850.graph_c1	17.48	3.95333	9.07707e-09	-2.23809	down	--	--	--	--	--	--	Myb-like DNA-binding domain	Transcription factor LUX OS=Arabidopsis thaliana OX=3702 GN=LUX PE=1 SV=1	K	Transcription	hypothetical protein GOBAR_AA09205 [Gossypium barbadense]	--	--
c166041.graph_c0	4.01667	0	3.59406e-05	-3.12582	down	--	--	--	--	--	--	--	--	--	--	--	--	--
c166115.graph_c0	0.453333	3.35667	0.0011995	2.30982	up	--	--	--	--	--	--	--	--	--	--	--	--	--
c166262.graph_c0	0.176667	2.19667	0.00340581	2.37385	up	--	--	--	--	--	--	--	--	--	--	--	--	--
c166329.graph_c0	2.93333	0	0.000650104	-2.74675	down	--	--	--	--	--	--	--	--	--	--	--	--	--
c166329.graph_c1	4.99667	0	7.3006e-05	-3.03645	down	--	--	--	--	--	--	--	--	--	--	--	--	--
c166383.graph_c0	52.2633	16.31	0.000463759	-1.39478	down	--	--	--	--	--	--	--	--	--	--	--	--	--
c166472.graph_c1	93.4667	30.5633	3.46009e-09	-1.43524	down	--	--	Cellular Component: extracellular region (GO:0005576);; Cellular Component: cell wall (GO:0005618);; Biological Process: plant-type cell wall organization (GO:0009664);; Cellular Component: membrane (GO:0016020);;	--	--	--	Pollen allergen	Expansin-A10 OS=Arabidopsis thaliana OX=3702 GN=EXPA10 PE=2 SV=1	G	Carbohydrate transport and metabolism	hypothetical protein CDL12_03188 [Handroanthus impetiginosus]	cellular component: extracellular region (GO:0005576);; cellular component: cell (GO:0005623);; cellular component: cell part (GO:0044464);; biological process: cellular process (GO:0009987);; biological process: cellular component organization or biogenesis (GO:0071840);; cellular component: membrane (GO:0016020)	--
c166472.graph_c2	167.047	67.9133	0.00473239	-1.02963	down	--	--	Cellular Component: extracellular region (GO:0005576);; Cellular Component: cell wall (GO:0005618);; Biological Process: plant-type cell wall organization (GO:0009664);; Cellular Component: membrane (GO:0016020);;	--	--	--	Lytic transglycolase;; Pollen allergen	Expansin-A1 OS=Arabidopsis thaliana OX=3702 GN=EXPA1 PE=2 SV=1	G	Carbohydrate transport and metabolism	expansin-A1 [Cucurbita moschata]	cellular component: extracellular region (GO:0005576);; cellular component: cell (GO:0005623);; cellular component: cell part (GO:0044464);; biological process: cellular process (GO:0009987);; biological process: cellular component organization or biogenesis (GO:0071840);; cellular component: membrane (GO:0016020)	--
c166490.graph_c0	0.0866667	6.56333	2.57516e-12	4.24828	up	--	--	Molecular Function: acetylglucosaminyltransferase activity (GO:0008375);; Cellular Component: membrane (GO:0016020);;	--	[G]	Carbohydrate transport and metabolism	Core-2/I-Branching enzyme	Beta-glucuronosyltransferase GlcAT14A OS=Arabidopsis thaliana OX=3702 GN=GLCAT14A PE=2 SV=1	S	Function unknown	glycosyl transferase family 14 protein [Musa balbisiana]	molecular function: catalytic activity (GO:0003824);; cellular component: membrane (GO:0016020)	--
c166550.graph_c0	2.8	9.84333	0.000946401	1.75086	up	--	--	Molecular Function: protein serine/threonine kinase activity (GO:0004674);; Molecular Function: ATP binding (GO:0005524);; Biological Process: protein phosphorylation (GO:0006468);; Cellular Component: integral component of membrane (GO:0016021);;	--	--	--	--	Receptor protein-tyrosine kinase CEPR1 OS=Arabidopsis thaliana OX=3702 GN=CEPR1 PE=1 SV=1	S	Function unknown	uncharacterized protein A4U43_C03F7260 [Asparagus officinalis]	biological process: metabolic process (GO:0008152);; biological process: cellular process (GO:0009987);; molecular function: catalytic activity (GO:0003824);; molecular function: binding (GO:0005488);; cellular component: membrane (GO:0016020);; cellular component: membrane part (GO:0044425)	--
c166603.graph_c0	16.6933	33.9333	0.000390021	1.16521	up	[R]	General function prediction only	--	--	[DO]	--	Caspase domain;; LSD1 zinc finger	Metacaspase-1 OS=Arabidopsis thaliana OX=3702 GN=AMC1 PE=1 SV=1	O	Posttranslational modification, protein turnover, chaperones	PREDICTED: metacaspase-1-like [Phoenix dactylifera]	--	--
c166684.graph_c0	13.6433	2.33	6.41756e-06	-2.10436	down	--	--	Molecular Function: peroxidase activity (GO:0004601);; Cellular Component: extracellular region (GO:0005576);; Biological Process: response to oxidative stress (GO:0006979);; Cellular Component: plant-type cell wall (GO:0009505);; Biological Process: plant-type cell wall organization (GO:0009664);; Molecular Function: heme binding (GO:0020037);; Biological Process: hydrogen peroxide catabolic pro…	K00430|0|egu:105040157|K00430 peroxidase [EC:1.11.1.7] | (RefSeq) peroxidase 25-like	--	--	Peroxidase	Peroxidase 25 OS=Arabidopsis thaliana OX=3702 GN=PER25 PE=2 SV=2	G	Carbohydrate transport and metabolism	peroxidase 25-like isoform X1 [Asparagus officinalis]	biological process: metabolic process (GO:0008152);; biological process: cellular process (GO:0009987);; biological process: single-organism process (GO:0044699);; biological process: response to stimulus (GO:0050896);; biological process: detoxification (GO:0098754);; molecular function: catalytic activity (GO:0003824);; molecular function: antioxidant activity (GO:0016209);; cellular component:…	Phenylpropanoid biosynthesis (ko00940)
c166772.graph_c0	21.2733	5.74	0.000163632	-1.4976	down	--	--	--	--	--	--	--	--	--	--	--	--	--
c166823.graph_c0	0.113333	2.55	4.18843e-05	2.9046	up	--	--	Molecular Function: holo-[acyl-carrier-protein] synthase activity (GO:0008897);; Biological Process: lysine biosynthetic process via aminoadipic acid (GO:0019878);;	K06133|6.37659e-18|mus:103993428|K06133 4'-phosphopantetheinyl transferase [EC:2.7.8.-] | (RefSeq) L-aminoadipate-semialdehyde dehydrogenase-phosphopantetheinyl transferase-like isoform X1	[TU]	--	Glycosyl transferase family, a/b domain	Anthranilate phosphoribosyltransferase, chloroplastic OS=Arabidopsis thaliana OX=3702 GN=PAT1 PE=2 SV=1	H	Coenzyme transport and metabolism	PREDICTED: L-aminoadipate-semialdehyde dehydrogenase-phosphopantetheinyl transferase-like isoform X3 [Musa acuminata subsp. malaccensis]	molecular function: catalytic activity (GO:0003824);; biological process: metabolic process (GO:0008152);; biological process: cellular process (GO:0009987);; biological process: single-organism process (GO:0044699)	Pantothenate and CoA biosynthesis (ko00770)
c166872.graph_c0	0.53	3.75333	0.00104037	2.29076	up	--	--	Molecular Function: inorganic anion exchanger activity (GO:0005452);; Biological Process: inorganic anion transport (GO:0015698);; Cellular Component: integral component of membrane (GO:0016021);;	--	[P]	Inorganic ion transport and metabolism	HCO3- transporter family	Probable boron transporter 7 OS=Arabidopsis thaliana OX=3702 GN=BOR7 PE=2 SV=3	U	Intracellular trafficking, secretion, and vesicular transport	uncharacterized protein A4U43_C06F9160 [Asparagus officinalis]	biological process: localization (GO:0051179);; molecular function: transporter activity (GO:0005215);; cellular component: membrane (GO:0016020);; cellular component: membrane part (GO:0044425)	--
c166975.graph_c1	0.0833333	2.00667	0.000203993	2.79451	up	--	--	--	--	--	--	--	--	--	--	--	--	--
c167029.graph_c0	1.18333	0	0.00187542	-2.58351	down	--	--	Molecular Function: GTPase activator activity (GO:0005096);; Biological Process: positive regulation of GTPase activity (GO:0043547);;	K12486|1.0195e-165|egu:105060481|K12486 stromal membrane-associated protein | (RefSeq) ADP-ribosylation factor GTPase-activating protein AGD12	[R]	General function prediction only	Putative GTPase activating protein for Arf;; C2 domain	ADP-ribosylation factor GTPase-activating protein AGD12 OS=Arabidopsis thaliana OX=3702 GN=AGD12 PE=1 SV=1	U	Intracellular trafficking, secretion, and vesicular transport	ADP-ribosylation factor GTPase-activating protein AGD12-like isoform X1 [Asparagus officinalis]	biological process: biological regulation (GO:0065007);; molecular function: molecular function regulator (GO:0098772)	Endocytosis (ko04144)
c167206.graph_c0	1.93	0.106667	0.00163429	-2.473	down	--	--	--	--	--	--	--	--	--	--	--	--	--
c167445.graph_c0	38.01	7.01667	0.00561724	-1.84623	down	--	--	--	--	--	--	--	--	--	--	PREDICTED: uncharacterized protein LOC103702271 [Phoenix dactylifera]	--	--
c167452.graph_c0	11.14	3.53667	0.000334333	-1.30153	down	[T]	Signal transduction mechanisms	Molecular Function: protein kinase activity (GO:0004672);; Molecular Function: ATP binding (GO:0005524);; Biological Process: protein phosphorylation (GO:0006468);;	--	[T]	Signal transduction mechanisms	Protein kinase domain	Mitogen-activated protein kinase 4 OS=Arabidopsis thaliana OX=3702 GN=MPK4 PE=1 SV=2	T	Signal transduction mechanisms	mitogen-activated protein kinase homolog MMK2 [Phalaenopsis equestris]	biological process: metabolic process (GO:0008152);; biological process: cellular process (GO:0009987);; molecular function: catalytic activity (GO:0003824);; molecular function: binding (GO:0005488)	--
c167536.graph_c0	5.31667	0.33	0.000828468	-2.53247	down	--	--	--	--	--	--	--	--	--	--	--	--	--
c167565.graph_c0	1.94	0	0.000349993	-2.83418	down	--	--	--	--	--	--	--	--	--	--	--	--	--
c167742.graph_c1	5.89333	32.4867	0.0037879	2.05524	up	--	--	--	--	--	--	Late embryogenesis abundant protein	--	--	--	uncharacterized protein A4U43_C02F21350 [Asparagus officinalis]	--	--
c167928.graph_c0	16.25	50.2733	2.64526e-07	1.59056	up	[G]	Carbohydrate transport and metabolism	Molecular Function: UTP:glucose-1-phosphate uridylyltransferase activity (GO:0003983);; Cellular Component: cytoplasm (GO:0005737);; Biological Process: UDP-glucose metabolic process (GO:0006011);;	K00963|5.78577e-164|mus:103998808|K00963 UTP--glucose-1-phosphate uridylyltransferase [EC:2.7.7.9] | (RefSeq) MWUGPA; UTP--glucose-1-phosphate uridylyltransferase	[G]	Carbohydrate transport and metabolism	UTP--glucose-1-phosphate uridylyltransferase	UTP--glucose-1-phosphate uridylyltransferase OS=Musa acuminata OX=4641 GN=UGPA PE=2 SV=1	G	Carbohydrate transport and metabolism	UTP--glucose-1-phosphate uridylyltransferase [Asparagus officinalis]	molecular function: catalytic activity (GO:0003824);; cellular component: cell (GO:0005623);; cellular component: cell part (GO:0044464);; biological process: metabolic process (GO:0008152);; biological process: cellular process (GO:0009987)	Pentose and glucuronate interconversions (ko00040);; Galactose metabolism (ko00052);; Starch and sucrose metabolism (ko00500);; Amino sugar and nucleotide sugar metabolism (ko00520)
c167949.graph_c3	41.44	114.373	1.34372e-07	1.56666	up	--	--	Molecular Function: transporter activity (GO:0005215);; Biological Process: transport (GO:0006810);; Cellular Component: integral component of membrane (GO:0016021);;	--	[E]	Amino acid transport and metabolism	POT family;; POT family	Protein NRT1/ PTR FAMILY 2.9 OS=Arabidopsis thaliana OX=3702 GN=NPF2.9 PE=1 SV=1	E	Amino acid transport and metabolism	PREDICTED: protein NRT1/ PTR FAMILY 2.11-like [Phoenix dactylifera]	biological process: localization (GO:0051179);; molecular function: transporter activity (GO:0005215);; cellular component: membrane (GO:0016020);; cellular component: membrane part (GO:0044425)	--
c168213.graph_c0	12.3767	0.04	2.75038e-33	-6.22523	down	[QV]	Secondary metabolites biosynthesis, transport and catabolism ;; Defense mechanisms	--	--	[QI]	--	Cytochrome P450	Cytochrome P450 CYP72A219 OS=Panax ginseng OX=4054 PE=2 SV=1	Q	Secondary metabolites biosynthesis, transport and catabolism	cytochrome P450 CYP72A219-like [Asparagus officinalis]	--	--
c168260.graph_c0	1.85667	6.02	0.00252514	1.60939	up	--	--	--	--	--	--	Myb-like DNA-binding domain	Transcription factor HHO3 OS=Arabidopsis thaliana OX=3702 GN=HHO3 PE=2 SV=1	K	Transcription	myb family transcription factor EFM-like [Asparagus officinalis]	--	--
c168725.graph_c0	14.1533	34.3333	0.00010453	1.38518	up	--	--	Molecular Function: ATP binding (GO:0005524);; Molecular Function: ATPase activity (GO:0016887);;	K01551|8.63819e-20|atr:18422769|K01551 arsenite-transporting ATPase [EC:3.6.3.16] | (RefSeq) ATPase ASNA1 homolog 2	[P]	Inorganic ion transport and metabolism	--	ATPase ARSA1 OS=Chlamydomonas reinhardtii OX=3055 GN=ARSA1 PE=1 SV=2	P	Inorganic ion transport and metabolism	arsenite-transporting ATPase [Apostasia shenzhenica]	molecular function: binding (GO:0005488);; molecular function: catalytic activity (GO:0003824)	--
c168764.graph_c0	43.93	13.2	8.89203e-08	-1.46082	down	--	--	--	--	--	--	--	--	--	--	--	--	--
c169008.graph_c0	58.1233	112.667	2.01748e-06	1.10045	up	--	--	--	--	--	--	Plant zinc cluster domain;; WRKY DNA -binding domain	Probable WRKY transcription factor 11 OS=Arabidopsis thaliana OX=3702 GN=WRKY11 PE=2 SV=2	K	Transcription	PREDICTED: WRKY transcription factor WRKY51 [Elaeis guineensis]	--	--
c169114.graph_c0	0	5.72667	0.00683094	2.36319	up	--	--	--	--	--	--	--	--	--	--	--	--	--
c169124.graph_c0	113.483	37.0433	0.000406385	-1.29899	down	--	--	--	--	[R]	General function prediction only	Integrase core domain	--	L	Replication, recombination and repair	PREDICTED: uncharacterized protein LOC108511389, partial [Phoenix dactylifera]	--	--
c169139.graph_c0	4.67333	0.12	1.88226e-05	-3.04819	down	--	--	--	--	--	--	--	--	--	--	--	--	--
c169261.graph_c0	0.0366667	1.66333	0.00145782	2.61003	up	--	--	--	--	[R]	General function prediction only	--	Putative ribonuclease H protein At1g65750 OS=Arabidopsis thaliana OX=3702 GN=At1g65750 PE=3 SV=1	S	Function unknown	PREDICTED: uncharacterized protein LOC105950292 [Erythranthe guttata]	--	--
c169275.graph_c1	0	11.3833	3.0356e-18	5.18127	up	--	--	--	--	--	--	--	--	--	--	--	--	--
c169293.graph_c0	102.05	40.9833	0.00153394	-1.04608	down	--	--	--	--	--	--	--	--	--	--	--	--	--
c169324.graph_c0	0.87	7.83667	0.000377991	2.5702	up	--	--	--	K13448|9.72988e-47|egu:105037682|K13448 calcium-binding protein CML | (RefSeq) putative calcium-binding protein CML19	[T]	Signal transduction mechanisms	EF-hand domain pair;; EF-hand domain pair;; EF hand;; EF-hand domain;; EF hand	Calcium-binding protein CML38 OS=Arabidopsis thaliana OX=3702 GN=CML38 PE=2 SV=1	DTZ	--	PREDICTED: putative calcium-binding protein CML19 [Elaeis guineensis]	--	Plant-pathogen interaction (ko04626)
c169577.graph_c0	46.2567	89.92	1.25971e-05	1.43023	up	--	--	--	--	--	--	--	--	--	--	--	--	--
c169620.graph_c0	0	1.46333	0.000181197	2.92732	up	--	--	--	--	--	--	--	--	--	--	--	--	--
c169674.graph_c0	13.0867	41.0233	0.000979118	1.64445	up	--	--	--	--	--	--	--	--	K	Transcription	transcription factor bHLH130-like [Asparagus officinalis]	--	--
c169749.graph_c0	2.94667	10.18	0.00102115	1.77523	up	--	--	--	--	--	--	--	--	--	--	--	--	--
c169756.graph_c0	0.263333	3.24667	7.36736e-05	2.72638	up	--	--	--	--	--	--	--	--	--	--	--	--	--
c169843.graph_c0	0.613333	2.34	0.00076065	1.87278	up	--	--	--	--	--	--	--	--	--	--	--	--	--
c169846.graph_c0	3.36667	15.46	5.32415e-09	2.5824	up	--	--	--	--	--	--	--	--	--	--	--	--	--
c169898.graph_c0	57.7	21.31	3.11854e-07	-1.21606	down	--	--	--	--	--	--	Pollen proteins Ole e I like	--	S	Function unknown	PREDICTED: vegetative cell wall protein gp1 [Elaeis guineensis]	--	--
c169958.graph_c0	1.72	37.48	0.00149267	2.56754	up	--	--	Molecular Function: DNA binding (GO:0003677);; Cellular Component: nucleus (GO:0005634);;	--	[O]	Posttranslational modification, protein turnover, chaperones	--	Protein RADIALIS-like 3 OS=Arabidopsis thaliana OX=3702 GN=RL3 PE=2 SV=1	K	Transcription	protein RADIALIS-like 2 [Asparagus officinalis]	molecular function: binding (GO:0005488);; cellular component: cell (GO:0005623);; cellular component: organelle (GO:0043226);; cellular component: cell part (GO:0044464)	--
c170029.graph_c0	0.03	2.97667	2.54004e-05	3.14478	up	[QV]	Secondary metabolites biosynthesis, transport and catabolism ;; Defense mechanisms	Molecular Function: monooxygenase activity (GO:0004497);; Molecular Function: iron ion binding (GO:0005506);; Cellular Component: integral component of membrane (GO:0016021);; Molecular Function: oxidoreductase activity, acting on paired donors, with incorporation or reduction of molecular oxygen (GO:0016705);; Molecular Function: heme binding (GO:0020037);; Biological Process: oxidation-reductio…	--	[QI]	--	Cytochrome P450	Cytochrome P450 704C1 OS=Pinus taeda OX=3352 GN=CYP704C1 PE=2 SV=1	Q	Secondary metabolites biosynthesis, transport and catabolism	PREDICTED: cytochrome P450 704C1 [Elaeis guineensis]	biological process: metabolic process (GO:0008152);; biological process: single-organism process (GO:0044699);; molecular function: catalytic activity (GO:0003824);; molecular function: binding (GO:0005488);; cellular component: membrane (GO:0016020);; cellular component: membrane part (GO:0044425)	--
c170391.graph_c0	11.4833	24.7033	0.0039158	1.25509	up	--	--	--	--	--	--	--	--	S	Function unknown	putative disease resistance RPP13-like protein 1 [Ananas comosus]	--	--
c170536.graph_c2	0	1.89	0.00146857	2.62711	up	--	--	--	--	--	--	--	--	--	--	--	--	--
c170565.graph_c0	0.766667	5.07667	0.0061685	2.11744	up	[JO]	Translation, ribosomal structure and biogenesis ;; Posttranslational modification, protein turnover, chaperones	Molecular Function: N-acetyltransferase activity (GO:0008080);;	--	--	--	Acetyltransferase (GNAT) domain;; Acetyltransferase (GNAT) family;; Acetyltransferase (GNAT) domain	--	J	Translation, ribosomal structure and biogenesis	PREDICTED: uncharacterized protein LOC103991148 [Musa acuminata subsp. malaccensis]	molecular function: catalytic activity (GO:0003824)	--
c170616.graph_c0	1.59667	26.8567	2.79985e-18	3.47707	up	--	--	--	--	--	--	--	--	--	--	--	--	--
c170620.graph_c0	8.43333	24.6933	2.68514e-07	2.16747	up	--	--	--	--	--	--	--	--	--	--	--	--	--
c170702.graph_c1	1.15667	6.12	0.00301178	1.90241	up	[Q]	Secondary metabolites biosynthesis, transport and catabolism	Biological Process: polysaccharide catabolic process (GO:0000272);; Molecular Function: hydrolase activity, hydrolyzing O-glycosyl compounds (GO:0004553);;	--	--	--	Glycosyl hydrolase family 9	Endoglucanase 11 OS=Arabidopsis thaliana OX=3702 GN=At2g32990 PE=2 SV=1	G	Carbohydrate transport and metabolism	PREDICTED: endoglucanase 11-like [Phoenix dactylifera]	biological process: metabolic process (GO:0008152);; molecular function: catalytic activity (GO:0003824)	--
c170791.graph_c0	3.96	12.48	0.000233	1.83737	up	--	--	--	--	--	--	--	--	S	Function unknown	uncharacterized protein LOC109834848 isoform X2 [Asparagus officinalis]	--	--
c170877.graph_c0	3.15333	32.98	4.38524e-17	3.1804	up	--	--	Biological Process: nitric oxide biosynthetic process (GO:0006809);; Molecular Function: nitrate reductase (NADH) activity (GO:0009703);; Molecular Function: heme binding (GO:0020037);; Molecular Function: molybdenum ion binding (GO:0030151);; Biological Process: nitrate assimilation (GO:0042128);; Molecular Function: molybdopterin cofactor binding (GO:0043546);; Molecular Function: nitrate reduc…	K10534|2.85333e-109|egu:105035363|K10534 nitrate reductase (NAD(P)H) [EC:1.7.1.1 1.7.1.2 1.7.1.3] | (RefSeq) nitrate reductase [NADH]-like	[HC]	--	Oxidoreductase FAD-binding domain	Nitrate reductase [NADH] (Fragment) OS=Zea mays OX=4577 PE=1 SV=2	C	Energy production and conversion	LOW QUALITY PROTEIN: nitrate reductase [NADH]-like [Asparagus officinalis]	biological process: metabolic process (GO:0008152);; biological process: cellular process (GO:0009987);; biological process: single-organism process (GO:0044699);; molecular function: catalytic activity (GO:0003824);; molecular function: binding (GO:0005488)	Nitrogen metabolism (ko00910)
c170970.graph_c0	213.183	80.6367	2.72293e-05	-1.13338	down	--	--	Molecular Function: adenosylmethionine decarboxylase activity (GO:0004014);; Biological Process: S-adenosylmethioninamine biosynthetic process (GO:0006557);; Biological Process: spermine biosynthetic process (GO:0006597);; Biological Process: spermidine biosynthetic process (GO:0008295);;	K01611|1.87647e-87|mus:103985356|K01611 S-adenosylmethionine decarboxylase [EC:4.1.1.50] | (RefSeq) S-adenosylmethionine decarboxylase proenzyme-like	[T]	Signal transduction mechanisms	Adenosylmethionine decarboxylase	S-adenosylmethionine decarboxylase proenzyme OS=Zea mays OX=4577 GN=SAMDC PE=2 SV=1	E	Amino acid transport and metabolism	S-adenosylmethionine decarboxylase proenzyme-like [Asparagus officinalis]	molecular function: catalytic activity (GO:0003824);; biological process: metabolic process (GO:0008152);; biological process: cellular process (GO:0009987);; biological process: single-organism process (GO:0044699)	Cysteine and methionine metabolism (ko00270);; Arginine and proline metabolism (ko00330)
c171123.graph_c0	11.5067	2.93333	0.00105258	-1.56541	down	--	--	Molecular Function: transcription coactivator activity (GO:0003713);; Cellular Component: nucleolus (GO:0005730);; Molecular Function: sequence-specific DNA binding (GO:0043565);; Biological Process: regulation of nucleic acid-templated transcription (GO:1903506);;	K03627|3.09359e-56|egu:105037803|K03627 putative transcription factor | (RefSeq) multiprotein-bridging factor 1c	[K]	Transcription	Multiprotein bridging factor 1;; Helix-turn-helix	Multiprotein-bridging factor 1c OS=Arabidopsis thaliana OX=3702 GN=MBF1C PE=1 SV=1	K	Transcription	PREDICTED: multiprotein-bridging factor 1c [Elaeis guineensis]	biological process: biological regulation (GO:0065007);; molecular function: transcription factor activity, protein binding (GO:0000988);; cellular component: cell (GO:0005623);; cellular component: membrane-enclosed lumen (GO:0031974);; cellular component: organelle (GO:0043226);; cellular component: organelle part (GO:0044422);; cellular component: cell part (GO:0044464);; molecular function: b…	--
c171136.graph_c0	8.81	1.66	2.73252e-13	-2.85242	down	--	--	--	--	--	--	--	--	--	--	--	--	--
c171157.graph_c1	28.28	4.27667	2.87655e-09	-2.01251	down	--	--	--	--	--	--	--	--	--	--	--	--	--
c171198.graph_c0	35.68	15.5967	0.00131485	-1.10061	down	--	--	--	--	--	--	--	--	--	--	--	--	--
c171249.graph_c0	8.27	63.4533	0.000137131	2.43837	up	--	--	--	K07766|4.4849e-43|egu:105042101|K07766 diphosphoinositol-polyphosphate diphosphatase [EC:3.6.1.52] | (RefSeq) nudix hydrolase 17, mitochondrial	[T]	Signal transduction mechanisms	--	Nudix hydrolase 13, mitochondrial OS=Arabidopsis thaliana OX=3702 GN=NUDT13 PE=1 SV=1	L	Replication, recombination and repair	Nudix hydrolase 17, mitochondrial [Ananas comosus]	--	--
c171377.graph_c0	4.77667	0.136667	4.59403e-06	-3.13693	down	--	--	--	--	--	--	--	--	--	--	--	--	--
c171443.graph_c0	4.86	16.03	0.00396302	1.54031	up	--	--	--	K12133|3.56529e-12|egu:105054949|K12133 MYB-related transcription factor LHY | (RefSeq) protein LHY-like	--	--	--	--	--	--	protein CCA1-like isoform X2 [Asparagus officinalis]	--	Circadian rhythm - plant (ko04712)
c171572.graph_c0	0	4.08	0.00524667	2.41015	up	--	--	--	--	--	--	--	--	--	--	--	--	--
c171719.graph_c0	0.0566667	2.25	7.74733e-05	2.95701	up	--	--	--	--	--	--	--	--	--	--	--	--	--
c171744.graph_c0	0.0566667	2.13	1.89679e-08	3.52286	up	--	--	--	--	[R]	General function prediction only	Reverse transcriptase (RNA-dependent DNA polymerase);; Endonuclease/Exonuclease/phosphatase family;; Reverse transcriptase (RNA-dependent DNA polymerase)	Uncharacterized mitochondrial protein AtMg01250 OS=Arabidopsis thaliana OX=3702 GN=AtMg01250 PE=4 SV=1	S	Function unknown	PREDICTED: uncharacterized protein LOC109232672 [Nicotiana attenuata]	--	--
c171820.graph_c0	0	1.51	0.0024323	2.54272	up	--	--	--	--	--	--	--	--	--	--	--	--	--
c171852.graph_c2	1.23667	6.61667	1.09496e-06	3.01354	up	--	--	--	--	--	--	--	--	--	--	--	--	--
c171950.graph_c0	0.426667	3.19333	2.66401e-05	2.50292	up	[G]	Carbohydrate transport and metabolism	Molecular Function: hydrolase activity (GO:0016787);;	--	--	--	Glycosyl hydrolases family 28;; Glycosyl hydrolases family 28	Polygalacturonase At1g48100 OS=Arabidopsis thaliana OX=3702 GN=At1g48100 PE=2 SV=1	M	Cell wall/membrane/envelope biogenesis	polygalacturonase At1g48100 [Asparagus officinalis]	molecular function: catalytic activity (GO:0003824)	--
c171974.graph_c0	0.0766667	16.5767	8.77342e-23	5.49727	up	--	--	--	--	--	--	Plant transposase (Ptta/En/Spm family)	--	S	Function unknown	PREDICTED: uncharacterized protein LOC102624629 [Citrus sinensis]	--	--
c171974.graph_c2	0	7.86667	6.28163e-12	4.45784	up	--	--	--	--	--	--	--	--	--	--	--	--	--
c172045.graph_c0	3.38	31.6967	4.77827e-09	2.8758	up	[G]	Carbohydrate transport and metabolism	Molecular Function: hydrolase activity, hydrolyzing O-glycosyl compounds (GO:0004553);; Cellular Component: cell wall (GO:0005618);; Biological Process: xyloglucan metabolic process (GO:0010411);; Molecular Function: xyloglucan:xyloglucosyl transferase activity (GO:0016762);; Biological Process: cell wall biogenesis (GO:0042546);; Cellular Component: apoplast (GO:0048046);; Biological Process: ce…	K08235|5.56844e-151|egu:105049188|K08235 xyloglucan:xyloglucosyl transferase [EC:2.4.1.207] | (RefSeq) probable xyloglucan endotransglucosylase/hydrolase protein 23	--	--	Glycosyl hydrolases family 16;; Xyloglucan endo-transglycosylase (XET) C-terminus	Probable xyloglucan endotransglucosylase/hydrolase protein 23 OS=Arabidopsis thaliana OX=3702 GN=XTH23 PE=2 SV=1	G	Carbohydrate transport and metabolism	probable xyloglucan endotransglucosylase/hydrolase protein 23 [Hevea brasiliensis]	molecular function: catalytic activity (GO:0003824);; cellular component: cell (GO:0005623);; cellular component: cell part (GO:0044464);; biological process: metabolic process (GO:0008152);; biological process: cellular process (GO:0009987);; biological process: cellular component organization or biogenesis (GO:0071840);; cellular component: extracellular region (GO:0005576)	--
c172379.graph_c0	3.59	9.79333	2.45041e-06	2.48461	up	--	--	--	--	--	--	--	--	--	--	--	--	--
c172555.graph_c0	14.3133	8.97667	0.00104361	-1.31611	down	--	--	Cellular Component: spliceosomal complex (GO:0005681);; Biological Process: RNA splicing (GO:0008380);;	K12817|1.08552e-24|egu:105046506|K12817 pre-mRNA-splicing factor 18 | (RefSeq) pre-mRNA-splicing factor 18	[A]	RNA processing and modification	--	Carotenoid 9,10(9&apos;,10&apos;)-cleavage dioxygenase OS=Crocus sativus OX=82528 GN=CCD PE=1 SV=1	A	RNA processing and modification	PREDICTED: pre-mRNA-splicing factor 18 [Elaeis guineensis]	cellular component: cell (GO:0005623);; cellular component: macromolecular complex (GO:0032991);; cellular component: organelle (GO:0043226);; cellular component: organelle part (GO:0044422);; cellular component: cell part (GO:0044464);; biological process: metabolic process (GO:0008152);; biological process: cellular process (GO:0009987)	Spliceosome (ko03040)
c172564.graph_c0	0.116667	3.94333	2.78131e-12	4.38702	up	--	--	--	--	--	--	--	--	--	--	--	--	--
c172573.graph_c0	0.133333	3.66333	0.00408757	2.43063	up	--	--	--	--	--	--	--	--	--	--	--	--	--
c172582.graph_c2	1.07667	0.1	0.00746649	-2.15523	down	--	--	--	--	--	--	--	--	--	--	--	--	--
c172611.graph_c0	0.736667	6.60667	0.000328958	2.50808	up	--	--	Molecular Function: DNA binding (GO:0003677);; Molecular Function: transcription factor activity, sequence-specific DNA binding (GO:0003700);; Cellular Component: nucleus (GO:0005634);; Biological Process: regulation of transcription, DNA-templated (GO:0006355);; Molecular Function: protein dimerization activity (GO:0046983);;	K09264|7.67839e-81|mus:103982900|K09264 MADS-box transcription factor, plant | (RefSeq) truncated transcription factor CAULIFLOWER A-like	[K]	Transcription	K-box region;; SRF-type transcription factor (DNA-binding and dimerisation domain)	MADS-box transcription factor 18 OS=Oryza sativa subsp. japonica OX=39947 GN=MADS18 PE=1 SV=1	K	Transcription	PREDICTED: truncated transcription factor CAULIFLOWER A-like [Musa acuminata subsp. malaccensis]	molecular function: binding (GO:0005488);; biological process: biological regulation (GO:0065007);; molecular function: nucleic acid binding transcription factor activity (GO:0001071);; cellular component: cell (GO:0005623);; cellular component: organelle (GO:0043226);; cellular component: cell part (GO:0044464)	--
c172613.graph_c0	0.273333	16.1833	1.967e-06	3.402	up	--	--	--	--	--	--	C2 domain	Protein SRC2 OS=Glycine max OX=3847 GN=SRC2 PE=2 SV=1	S	Function unknown	protein SRC2-like [Ananas comosus]	--	--
c172644.graph_c0	0	4.22333	0.000284273	2.86873	up	--	--	--	--	--	--	--	--	--	--	--	--	--
c172763.graph_c0	2.29667	0	0.00909444	-2.31045	down	--	--	--	--	--	--	--	--	--	--	--	--	--
c172782.graph_c1	12.3867	3.60333	4.20976e-05	-2.37476	down	--	--	--	--	--	--	--	--	--	--	--	--	--
c172878.graph_c0	15.5167	3.81333	0.00928345	-1.55223	down	--	--	--	--	--	--	--	--	--	--	--	--	--
c172898.graph_c1	0	2.25333	4.79922e-07	3.57391	up	--	--	--	--	[R]	General function prediction only	--	--	--	--	uncharacterized protein LOC106363541 [Brassica napus]	--	--
c172968.graph_c2	0.57	6.30333	3.07942e-05	2.75822	up	--	--	--	--	--	--	AP2 domain	Ethylene-responsive transcription factor ERF053 OS=Arabidopsis thaliana OX=3702 GN=ERF053 PE=1 SV=1	K	Transcription	PREDICTED: ethylene-responsive transcription factor ERF053-like [Musa acuminata subsp. malaccensis]	--	--
c173137.graph_c1	0.116667	3.21333	0.00495621	2.40426	up	--	--	--	--	[R]	General function prediction only	C2 domain	Elicitor-responsive protein 3 OS=Oryza sativa subsp. japonica OX=39947 GN=ERG3 PE=1 SV=1	S	Function unknown	elicitor-responsive protein 3-like [Ananas comosus]	--	--
c173139.graph_c0	29.3467	10.8	0.00914703	-1.19354	down	--	--	--	--	--	--	--	--	--	--	--	--	--
c173154.graph_c1	38.8733	8.11	1.35795e-07	-1.89403	down	--	--	--	K13993|1.11436e-34|egu:105042017|K13993 HSP20 family protein | (RefSeq) 17.4 kDa class III heat shock protein	[O]	Posttranslational modification, protein turnover, chaperones	Hsp20/alpha crystallin family	18.6 kDa class III heat shock protein OS=Oryza sativa subsp. japonica OX=39947 GN=HSP18.6 PE=2 SV=1	O	Posttranslational modification, protein turnover, chaperones	PREDICTED: 17.4 kDa class III heat shock protein [Elaeis guineensis]	--	Protein processing in endoplasmic reticulum (ko04141)
c173162.graph_c0	13.3833	1.14333	7.99198e-20	-3.02788	down	--	--	--	K16055|2.78113e-08|mus:103989119|K16055 trehalose 6-phosphate synthase/phosphatase [EC:2.4.1.15 3.1.3.12] | (RefSeq) alpha,alpha-trehalose-phosphate synthase [UDP-forming] 1-like	[G]	Carbohydrate transport and metabolism	--	Alpha,alpha-trehalose-phosphate synthase [UDP-forming] 1 OS=Arabidopsis thaliana OX=3702 GN=TPS1 PE=1 SV=1	G	Carbohydrate transport and metabolism	PREDICTED: alpha,alpha-trehalose-phosphate synthase [UDP-forming] 1 isoform X1 [Ipomoea nil]	--	Starch and sucrose metabolism (ko00500)
c173174.graph_c0	3.06	1.25	0.00195346	-2.31599	down	--	--	--	--	--	--	--	--	--	--	--	--	--
c173198.graph_c1	4.92	0	0.000125689	-2.97081	down	--	--	--	--	--	--	--	--	--	--	--	--	--
c173319.graph_c1	25.9133	56.47	0.00275145	1.24391	up	--	--	Molecular Function: kinase activity (GO:0016301);;	--	[R]	General function prediction only	--	--	T	Signal transduction mechanisms	Protein kinase G11A [Apostasia shenzhenica]	biological process: metabolic process (GO:0008152);; biological process: cellular process (GO:0009987);; molecular function: catalytic activity (GO:0003824)	--
c173372.graph_c1	1.61	11.6333	3.22977e-05	2.48043	up	--	--	--	--	--	--	SnoaL-like domain;; Nuclear transport factor 2 (NTF2) domain;; SnoaL-like polyketide cyclase	--	S	Function unknown	uncharacterized protein LOC109824480 [Asparagus officinalis]	--	--
c173488.graph_c0	1.81667	0	0.000216998	-2.89715	down	--	--	--	--	--	--	--	--	--	--	--	--	--
c173647.graph_c0	2.3	14.2567	1.05189e-08	2.63627	up	--	--	--	--	--	--	--	--	--	--	--	--	--
c173653.graph_c0	2.10667	11.8933	3.89433e-09	2.49606	up	[O]	Posttranslational modification, protein turnover, chaperones	Molecular Function: aminopeptidase activity (GO:0004177);; Biological Process: proteolysis (GO:0006508);; Cellular Component: integral component of membrane (GO:0016021);;	--	--	--	--	Probable zinc metalloprotease EGY3, chloroplastic OS=Oryza sativa subsp. japonica OX=39947 GN=EGY3 PE=2 SV=1	M	Cell wall/membrane/envelope biogenesis	probable zinc metallopeptidase EGY3, chloroplastic [Asparagus officinalis]	biological process: metabolic process (GO:0008152);; molecular function: catalytic activity (GO:0003824);; cellular component: membrane (GO:0016020);; cellular component: membrane part (GO:0044425)	--
c173666.graph_c0	43.09	7.88667	6.81743e-13	-2.2838	down	--	--	--	K10581|3.79909e-143|pda:103709500|K10581 ubiquitin-conjugating enzyme E2 O [EC:2.3.2.24] | (RefSeq) probable ubiquitin-conjugating enzyme E2 24	[O]	Posttranslational modification, protein turnover, chaperones	Ubiquitin-conjugating enzyme	Probable ubiquitin-conjugating enzyme E2 24 OS=Arabidopsis thaliana OX=3702 GN=UBC24 PE=1 SV=1	O	Posttranslational modification, protein turnover, chaperones	PREDICTED: probable ubiquitin-conjugating enzyme E2 24 isoform X2 [Phoenix dactylifera]	--	Ubiquitin mediated proteolysis (ko04120)
c173708.graph_c0	5.13667	17.41	3.95133e-07	1.82457	up	--	--	--	--	--	--	--	--	--	--	--	--	--
c173751.graph_c3	20.3667	3.47	2.37362e-14	-3.17061	down	--	--	--	--	--	--	--	--	--	--	--	--	--
c173834.graph_c1	4	0.353333	1.15856e-05	-2.38191	down	--	--	--	--	--	--	--	--	--	--	--	--	--
c173847.graph_c0	6.89	16.5567	0.000844874	1.50107	up	--	--	Molecular Function: protein-lysine N-methyltransferase activity (GO:0016279);; Biological Process: peptidyl-lysine monomethylation (GO:0018026);; Molecular Function: [ribulose-bisphosphate carboxylase]-lysine N-methyltransferase activity (GO:0030785);;	--	[R]	General function prediction only	Rubisco LSMT substrate-binding	--	S	Function unknown	PREDICTED: fructose-bisphosphate aldolase-lysine N-methyltransferase, chloroplastic-like isoform X2 [Phoenix dactylifera]	biological process: metabolic process (GO:0008152);; biological process: cellular process (GO:0009987);; molecular function: catalytic activity (GO:0003824)	--
c173866.graph_c0	5.10333	15.5933	0.00359983	1.63798	up	[E]	Amino acid transport and metabolism	Biological Process: arginine catabolic process (GO:0006527);; Biological Process: spermidine biosynthetic process (GO:0008295);; Molecular Function: arginine decarboxylase activity (GO:0008792);; Biological Process: putrescine biosynthetic process from arginine (GO:0033388);;	K01583|8.846e-125|mus:103998556|K01583 arginine decarboxylase [EC:4.1.1.19] | (RefSeq) arginine decarboxylase-like	--	--	--	Arginine decarboxylase 1 OS=Oryza sativa subsp. japonica OX=39947 GN=ADC1 PE=1 SV=1	E	Amino acid transport and metabolism	LOW QUALITY PROTEIN: arginine decarboxylase-like [Phalaenopsis equestris]	biological process: metabolic process (GO:0008152);; biological process: cellular process (GO:0009987);; biological process: single-organism process (GO:0044699);; molecular function: catalytic activity (GO:0003824)	Arginine and proline metabolism (ko00330)
c173895.graph_c0	13.1033	32.0433	0.000517355	1.43346	up	--	--	Cellular Component: plastoglobule (GO:0010287);;	--	--	--	PAP_fibrillin	Probable plastid-lipid-associated protein 10, chloroplastic OS=Arabidopsis thaliana OX=3702 GN=PAP10 PE=1 SV=1	S	Function unknown	probable plastid-lipid-associated protein 10, chloroplastic [Asparagus officinalis]	cellular component: cell (GO:0005623);; cellular component: organelle (GO:0043226);; cellular component: organelle part (GO:0044422);; cellular component: cell part (GO:0044464)	--
c173903.graph_c0	7.57333	20.8033	0.00177711	1.42822	up	--	--	--	--	--	--	--	--	S	Function unknown	PREDICTED: lipase-like [Phoenix dactylifera]	--	--
c173943.graph_c0	0.83	5.91	0.00822026	2.09973	up	--	;;	--	--	--	--	D-mannose binding lectin;; Protein kinase domain;; S-locus glycoprotein domain;; Protein tyrosine kinase;; PAN-like domain	G-type lectin S-receptor-like serine/threonine-protein kinase At2g19130 OS=Arabidopsis thaliana OX=3702 GN=At2g19130 PE=2 SV=1	T	Signal transduction mechanisms	G-type lectin S-receptor-like serine/threonine-protein kinase [Apostasia shenzhenica]	--	--
c173983.graph_c0	4.02333	0	0.00122679	-2.65564	down	--	--	--	K11885|3.688e-07|mdm:103416890|K11885 DNA damage-inducible protein 1 | (RefSeq) DNA damage-inducible protein 1-like	--	--	UBA/TS-N domain	--	--	--	PREDICTED: DNA damage-inducible protein 1-like [Malus domestica]	--	--
c173985.graph_c1	0	2.46333	0.00658071	2.37036	up	--	--	--	--	--	--	--	--	--	--	--	--	--
c174090.graph_c0	0.31	4.34333	2.11442e-05	2.76821	up	--	--	--	--	--	--	--	--	--	--	--	--	--
c174090.graph_c2	2.81	10.3567	0.00239772	1.68802	up	--	--	--	K11816|2.11371e-29|egu:105053616|K11816 indole-3-pyruvate monooxygenase [EC:1.14.13.168] | (RefSeq) probable indole-3-pyruvate monooxygenase YUCCA9	[Q]	Secondary metabolites biosynthesis, transport and catabolism	--	Probable indole-3-pyruvate monooxygenase YUCCA5 OS=Arabidopsis thaliana OX=3702 GN=YUC5 PE=2 SV=1	P	Inorganic ion transport and metabolism	PREDICTED: probable indole-3-pyruvate monooxygenase YUCCA9 [Elaeis guineensis]	--	Tryptophan metabolism (ko00380)
c174138.graph_c1	19.2033	35.5	0.00902475	1.22956	up	--	--	Cellular Component: nucleus (GO:0005634);; Cellular Component: cytoplasm (GO:0005737);;	--	[S]	Function unknown	Armadillo/beta-catenin-like repeat;; Armadillo-like	U-box domain-containing protein 4 OS=Arabidopsis thaliana OX=3702 GN=PUB4 PE=1 SV=3	S	Function unknown	uncharacterized protein A4U43_C01F31850 [Asparagus officinalis]	cellular component: cell (GO:0005623);; cellular component: organelle (GO:0043226);; cellular component: cell part (GO:0044464)	--
c174165.graph_c1	8.72	0.773333	0.00468261	-2.25445	down	--	--	--	--	--	--	--	--	--	--	--	--	--
c174218.graph_c0	0	4.10333	0.0067804	2.36468	up	--	--	--	--	--	--	--	--	--	--	--	--	--
c174279.graph_c0	1.08333	5.67667	0.00199734	2.11386	up	--	--	--	--	--	--	--	--	--	--	hypothetical protein CUMW_235150 [Citrus unshiu]	--	--
c174325.graph_c2	5.10333	11.2733	0.005983	1.37788	up	--	--	--	--	--	--	--	--	--	--	--	--	--
c174374.graph_c0	1.02667	6.08333	0.00464897	2.07615	up	--	--	--	--	--	--	--	Protein GLUTAMINE DUMPER 4 OS=Arabidopsis thaliana OX=3702 GN=GDU4 PE=2 SV=1	U	Intracellular trafficking, secretion, and vesicular transport	protein GLUTAMINE DUMPER 2 [Amborella trichopoda]	--	--
c174534.graph_c0	106.94	42.16	1.02384e-07	-1.16141	down	--	--	--	--	--	--	--	--	--	--	--	--	--
c174535.graph_c0	2.93333	0	0.000128799	-2.96567	down	--	--	--	--	--	--	--	--	--	--	--	--	--
c174539.graph_c0	0	3.52333	3.43791e-05	3.13312	up	--	--	--	--	--	--	--	--	--	--	--	--	--
c174574.graph_c0	5.88333	38.1933	3.17619e-20	2.74317	up	[G]	Carbohydrate transport and metabolism	Cellular Component: extracellular region (GO:0005576);; Biological Process: cellular glucan metabolic process (GO:0006073);; Molecular Function: transferase activity, transferring glycosyl groups (GO:0016757);; Molecular Function: hydrolase activity, acting on glycosyl bonds (GO:0016798);; Biological Process: cell wall organization or biogenesis (GO:0071554);; Biological Process: cellular compone…	--	--	--	Glycosyl hydrolases family 16;; Xyloglucan endo-transglycosylase (XET) C-terminus;; Glycosyl hydrolases family 16	Probable xyloglucan endotransglucosylase/hydrolase protein 23 OS=Arabidopsis thaliana OX=3702 GN=XTH23 PE=2 SV=1	G	Carbohydrate transport and metabolism	xyloglucan endotransglucosylase/hydrolase protein 15-like [Asparagus officinalis]	cellular component: extracellular region (GO:0005576);; biological process: metabolic process (GO:0008152);; biological process: cellular process (GO:0009987);; molecular function: catalytic activity (GO:0003824);; biological process: cellular component organization or biogenesis (GO:0071840)	--
c174771.graph_c0	32.2333	6.69	6.53278e-14	-2.3629	down	--	--	--	--	--	--	--	--	--	--	--	--	--
c174824.graph_c1	6.23667	0.803333	4.12477e-08	-3.20973	down	--	--	--	--	--	--	--	--	--	--	--	--	--
c175001.graph_c0	3.57333	10.67	0.00338372	1.64009	up	--	--	--	--	--	--	--	--	--	--	--	--	--
c175033.graph_c0	4.54667	0	0.000192487	-2.91653	down	--	--	--	--	--	--	Plant transposase (Ptta/En/Spm family)	--	--	--	--	--	--
c175091.graph_c0	22.0433	43.64	0.00902291	1.12442	up	--	--	--	--	[K]	Transcription	CCT motif	Zinc finger protein CONSTANS-LIKE 3 OS=Arabidopsis thaliana OX=3702 GN=COL3 PE=1 SV=1	K	Transcription	PREDICTED: zinc finger protein CONSTANS-LIKE 4 isoform X1 [Phoenix dactylifera]	--	--
c175106.graph_c0	1.59667	5.38	0.000172026	1.75918	up	--	--	Biological Process: amino acid transmembrane transport (GO:0003333);; Cellular Component: plasma membrane (GO:0005886);; Molecular Function: amino acid transmembrane transporter activity (GO:0015171);; Cellular Component: integral component of membrane (GO:0016021);;	--	[E]	Amino acid transport and metabolism	Transmembrane amino acid transporter protein	Probable GABA transporter 2 OS=Arabidopsis thaliana OX=3702 GN=At5g41800 PE=1 SV=1	E	Amino acid transport and metabolism	PREDICTED: probable GABA transporter 2 [Elaeis guineensis]	biological process: single-organism process (GO:0044699);; biological process: localization (GO:0051179);; cellular component: cell (GO:0005623);; cellular component: membrane (GO:0016020);; cellular component: cell part (GO:0044464);; molecular function: transporter activity (GO:0005215);; cellular component: membrane part (GO:0044425)	--
c175107.graph_c1	3.79667	9.53333	0.00426136	1.51371	up	[T]	Signal transduction mechanisms	Cellular Component: plastid (GO:0009536);; Cellular Component: integral component of membrane (GO:0016021);;	--	--	--	Caleosin related protein	Probable peroxygenase 3 OS=Arabidopsis thaliana OX=3702 GN=PXG3 PE=1 SV=1	S	Function unknown	probable peroxygenase 3 [Asparagus officinalis]	cellular component: cell (GO:0005623);; cellular component: organelle (GO:0043226);; cellular component: cell part (GO:0044464);; cellular component: membrane (GO:0016020);; cellular component: membrane part (GO:0044425)	--
c175113.graph_c0	1.52333	0	0.000203722	-2.90616	down	--	--	--	--	--	--	--	--	--	--	--	--	--
c175234.graph_c1	9.17	39.69	0.00255872	1.98617	up	--	--	--	--	--	--	--	--	S	Function unknown	hypothetical protein AQUCO_01300289v1 [Aquilegia coerulea]	--	--
c175428.graph_c0	6.81667	0	1.4398e-08	-3.85499	down	--	--	--	--	--	--	--	--	--	--	--	--	--
c175435.graph_c2	15.5633	0	5.78801e-12	-4.39683	down	--	--	--	--	--	--	--	--	--	--	--	--	--
c175506.graph_c0	14.5067	0.323333	1.42585e-06	-3.32905	down	--	--	--	--	--	--	--	--	--	--	--	--	--
c175591.graph_c0	4.28333	12.4333	4.71513e-08	2.48276	up	--	--	--	--	--	--	--	--	--	--	--	--	--
c175642.graph_c0	2.36	0	0.00552209	-2.40221	down	--	--	--	--	--	--	--	--	--	--	--	--	--
c175648.graph_c0	3.34667	31.73	8.25533e-05	2.58973	up	--	--	--	--	--	--	--	--	S	Function unknown	PREDICTED: uncharacterized protein LOC103705826 [Phoenix dactylifera]	--	--
c175651.graph_c1	125.993	247.177	1.84327e-05	1.16345	up	--	--	Cellular Component: integral component of membrane (GO:0016021);;	--	--	--	--	--	S	Function unknown	PREDICTED: uncharacterized protein LOC103979828 [Musa acuminata subsp. malaccensis]	cellular component: membrane (GO:0016020);; cellular component: membrane part (GO:0044425)	--
c175655.graph_c0	8.40667	45.6833	0.00137981	2.08877	up	--	--	--	--	--	--	--	--	--	--	--	--	--
c175673.graph_c1	4.78667	0.603333	0.00453309	-2.05622	down	--	--	--	--	--	--	--	--	--	--	--	--	--
c175795.graph_c0	15.7833	32.5033	0.00136511	1.09322	up	[F]	Nucleotide transport and metabolism	--	--	--	--	Phosphorylase superfamily	Bark storage protein A OS=Populus deltoides OX=3696 GN=BSPA PE=2 SV=1	F	Nucleotide transport and metabolism	bark storage protein A-like isoform X2 [Ananas comosus]	--	--
c175806.graph_c0	13.54	50.9567	0.00166994	1.85887	up	--	--	Molecular Function: DNA binding (GO:0003677);; Cellular Component: nucleus (GO:0005634);;	--	[O]	Posttranslational modification, protein turnover, chaperones	--	Protein RADIALIS-like 6 OS=Arabidopsis thaliana OX=3702 GN=RL6 PE=2 SV=1	K	Transcription	uncharacterized protein A4U43_C01F27400 [Asparagus officinalis]	molecular function: binding (GO:0005488);; cellular component: cell (GO:0005623);; cellular component: organelle (GO:0043226);; cellular component: cell part (GO:0044464)	--
c175844.graph_c0	4.70333	0.21	0.00617093	-2.33999	down	--	--	--	--	--	--	Plastocyanin-like domain	Uclacyanin 1 OS=Arabidopsis thaliana OX=3702 GN=UCC1 PE=1 SV=1	S	Function unknown	PREDICTED: mavicyanin-like [Gossypium arboreum]	--	--
c175872.graph_c0	0.0933333	5.45667	2.48143e-12	4.23109	up	--	--	--	--	--	--	--	--	--	--	--	--	--
c175885.graph_c1	5.31667	1.03667	9.94522e-05	-2.25205	down	--	--	--	--	--	--	--	--	--	--	--	--	--
c175924.graph_c0	7.6	0.96	0.000424051	-2.24075	down	--	--	--	--	--	--	--	--	--	--	--	--	--
c175953.graph_c0	4.98	19.8767	3.28112e-07	2.03823	up	--	--	--	--	[K]	Transcription	bZIP transcription factor;; Basic region leucine zipper	Transcription factor HY5-like OS=Arabidopsis thaliana OX=3702 GN=HYH PE=1 SV=1	K	Transcription	bZIP family transcription factor, partial [Hyacinthus orientalis]	--	--
c175954.graph_c0	6.68333	10.6267	0.00276447	1.35847	up	--	--	--	--	--	--	--	--	--	--	--	--	--
c175970.graph_c1	24.3933	45.09	0.000343968	1.04427	up	--	--	--	--	--	--	MYND finger	F-box protein At5g50450 OS=Arabidopsis thaliana OX=3702 GN=At5g50450 PE=2 SV=1	S	Function unknown	PREDICTED: F-box protein At1g67340-like [Musa acuminata subsp. malaccensis]	--	--
c176028.graph_c2	0.05	2.15	0.00358428	2.46821	up	--	--	Molecular Function: transferase activity (GO:0016740);;	--	--	--	--	Protein NSP-INTERACTING KINASE 2 OS=Arabidopsis thaliana OX=3702 GN=NIK2 PE=1 SV=1	T	Signal transduction mechanisms	PREDICTED: protein NSP-INTERACTING KINASE 1-like isoform X2 [Nelumbo nucifera]	molecular function: catalytic activity (GO:0003824)	--
c176030.graph_c0	0.24	4.80333	2.74145e-05	3.00169	up	--	--	--	--	--	--	--	--	--	--	--	--	--
c176124.graph_c1	14.27	0.436667	3.42792e-17	-3.95494	down	--	--	--	--	--	--	--	--	--	--	--	--	--
c176173.graph_c0	10.0033	31.62	0.00382801	1.66154	up	--	--	--	--	--	--	AUX/IAA family	Auxin-responsive protein IAA10 OS=Arabidopsis thaliana OX=3702 GN=IAA10 PE=1 SV=1	--	--	hypothetical protein AQUCO_03400256v1 [Aquilegia coerulea]	--	--
c176250.graph_c3	0.0933333	1.18	0.000594767	2.69124	up	--	--	--	--	--	--	--	--	--	--	--	--	--
c176292.graph_c0	18.4833	1.54667	1.29517e-16	-3.13589	down	--	--	--	--	--	--	--	--	--	--	--	--	--
c176336.graph_c0	1.01	13.3733	4.70331e-13	3.39872	up	--	--	--	--	--	--	--	--	--	--	--	--	--
c176399.graph_c0	16.7067	44.14	0.000236916	1.29852	up	--	--	--	--	--	--	--	--	--	--	--	--	--
c176497.graph_c0	0.06	9.08333	5.78656e-10	4.0488	up	--	--	--	--	--	--	--	--	--	--	--	--	--
c176497.graph_c2	0.823333	3.34667	0.00638281	1.96297	up	--	--	--	--	--	--	--	--	--	--	--	--	--
c176519.graph_c0	3.89	8.78333	0.00468038	1.36888	up	--	--	--	--	--	--	--	--	--	--	--	--	--
c176589.graph_c0	3.17333	0.04	1.93125e-06	-3.27993	down	--	--	--	--	--	--	--	--	--	--	--	--	--
c176611.graph_c0	0.213333	1.81667	0.00440117	2.23347	up	--	--	--	--	--	--	--	--	--	--	--	--	--
c176673.graph_c0	0.183333	3.80333	0.000222235	2.71482	up	--	--	Cellular Component: integral component of membrane (GO:0016021);;	--	--	--	AWPM-19-like family	Membrane protein PM19L OS=Oryza sativa subsp. japonica OX=39947 GN=PM19L PE=2 SV=1	S	Function unknown	PREDICTED: uncharacterized protein LOC105043190 isoform X1 [Elaeis guineensis]	cellular component: membrane (GO:0016020);; cellular component: membrane part (GO:0044425)	--
c176717.graph_c1	17.8467	3.74	0.000564672	-1.76625	down	--	--	--	--	--	--	--	--	--	--	--	--	--
c176718.graph_c1	5.50667	0.113333	0.000128799	-2.88727	down	--	--	--	--	--	--	--	--	--	--	--	--	--
c176728.graph_c1	9.87667	62.1967	1.18347e-07	2.60286	up	--	--	--	--	[L]	Replication, recombination and repair	--	--	S	Function unknown	hypothetical protein AXF42_Ash002605 [Apostasia shenzhenica]	--	--
c176739.graph_c0	24.3967	9.66	7.58926e-05	-1.08458	down	--	--	--	--	--	--	Protein of unknown function (DUF295);; F-box domain	F-box protein At3g56470 OS=Arabidopsis thaliana OX=3702 GN=At3g56470 PE=2 SV=1	S	Function unknown	uncharacterized protein LOC109836382 [Asparagus officinalis]	--	--
c176744.graph_c0	4.63	10.93	6.74749e-05	1.31289	up	[E]	Amino acid transport and metabolism	Molecular Function: nucleotide binding (GO:0000166);; Biological Process: nitrogen compound metabolic process (GO:0006807);; Molecular Function: ligase activity (GO:0016874);;	K01915|7.25624e-62|pda:103716959|K01915 glutamine synthetase [EC:6.3.1.2] | (RefSeq) glutamine synthetase nodule isozyme-like	[E]	Amino acid transport and metabolism	--	Glutamine synthetase cytosolic isozyme 1 OS=Vitis vinifera OX=29760 GN=GS1-1 PE=2 SV=1	E	Amino acid transport and metabolism	glutamine synthetase nodule isozyme-like [Carica papaya]	molecular function: binding (GO:0005488);; biological process: metabolic process (GO:0008152);; molecular function: catalytic activity (GO:0003824)	Arginine biosynthesis (ko00220);; Alanine, aspartate and glutamate metabolism (ko00250);; Glyoxylate and dicarboxylate metabolism (ko00630);; Nitrogen metabolism (ko00910);; Biosynthesis of amino acids (ko01230)
c176824.graph_c0	0.613333	3.70333	0.00893248	2.06405	up	[K]	Transcription	--	--	--	--	Leucine rich repeat;; Leucine Rich repeats (2 copies);; Leucine Rich Repeat;; Leucine Rich repeat	MDIS1-interacting receptor like kinase 2 OS=Arabidopsis thaliana OX=3702 GN=MIK2 PE=1 SV=3	S	Function unknown	PREDICTED: DNA-damage-repair/toleration protein DRT100-like [Elaeis guineensis]	--	--
c176845.graph_c0	48.9433	96.6833	7.86836e-05	1.17064	up	--	--	--	--	--	--	--	--	--	--	--	--	--
c176846.graph_c0	3.36667	16.3267	1.0119e-12	2.35685	up	[G]	Carbohydrate transport and metabolism	Molecular Function: myo-inositol:proton symporter activity (GO:0005366);; Biological Process: carbohydrate transport (GO:0008643);; Cellular Component: plant-type vacuole membrane (GO:0009705);; Biological Process: myo-inositol transport (GO:0015798);; Biological Process: proton transport (GO:0015992);; Cellular Component: integral component of membrane (GO:0016021);; Biological Process: transmem…	K08150|0|egu:105051438|K08150 MFS transporter, SP family, solute carrier family 2 (myo-inositol transporter), member 13 | (RefSeq) inositol transporter 1	[R]	General function prediction only	Sugar (and other) transporter;; Major Facilitator Superfamily;; Sugar (and other) transporter;; Major Facilitator Superfamily	Inositol transporter 1 OS=Arabidopsis thaliana OX=3702 GN=INT1 PE=1 SV=1	G	Carbohydrate transport and metabolism	PREDICTED: inositol transporter 1 [Elaeis guineensis]	biological process: single-organism process (GO:0044699);; biological process: localization (GO:0051179);; molecular function: transporter activity (GO:0005215);; cellular component: cell (GO:0005623);; cellular component: membrane (GO:0016020);; cellular component: organelle (GO:0043226);; cellular component: organelle part (GO:0044422);; cellular component: cell part (GO:0044464);; cellular com…	--
c176872.graph_c3	10.7867	25.4233	1.17014e-07	1.7481	up	--	--	--	--	--	--	--	--	--	--	--	--	--
c176898.graph_c0	8.08333	2.11667	3.955e-07	-2.5997	down	[QV]	Secondary metabolites biosynthesis, transport and catabolism ;; Defense mechanisms	Molecular Function: oxidoreductase activity (GO:0016491);;	K20660|2.11125e-36|egu:105061370|K20660 cytochrome P450 family 709 | (RefSeq) cytochrome P450 709B2-like	[QI]	--	--	Cytochrome P450 709B2 OS=Arabidopsis thaliana OX=3702 GN=CYP709B2 PE=2 SV=1	Q	Secondary metabolites biosynthesis, transport and catabolism	cytochrome P450 709B2-like [Asparagus officinalis]	biological process: metabolic process (GO:0008152);; biological process: single-organism process (GO:0044699);; molecular function: catalytic activity (GO:0003824)	--
c176903.graph_c1	16.8	39.5333	0.00553043	1.34526	up	[J]	Translation, ribosomal structure and biogenesis	Molecular Function: nucleotide binding (GO:0000166);; Molecular Function: RNA binding (GO:0003723);; Cellular Component: chloroplast stroma (GO:0009570);;	--	[R]	General function prediction only	RNA recognition motif. (a.k.a. RRM, RBD, or RNP domain)	RNA-binding protein CP33, chloroplastic OS=Arabidopsis thaliana OX=3702 GN=CP33 PE=2 SV=1	S	Function unknown	28 kDa ribonucleoprotein, chloroplastic-like isoform X2 [Ananas comosus]	molecular function: binding (GO:0005488);; cellular component: cell (GO:0005623);; cellular component: organelle (GO:0043226);; cellular component: organelle part (GO:0044422);; cellular component: cell part (GO:0044464)	--
c176941.graph_c0	9.58333	57.4533	1.44803e-14	2.86585	up	[IQR]	Lipid transport and metabolism ;; Secondary metabolites biosynthesis, transport and catabolism ;; General function prediction only	--	K19329|2.133e-165|egu:105051827|K19329 WW domain-containing oxidoreductase | (RefSeq) short-chain dehydrogenase TIC 32, chloroplastic	[Q]	Secondary metabolites biosynthesis, transport and catabolism	short chain dehydrogenase;; Enoyl-(Acyl carrier protein) reductase	Short-chain dehydrogenase TIC 32, chloroplastic OS=Arabidopsis thaliana OX=3702 GN=TIC32 PE=2 SV=1	S	Function unknown	short-chain dehydrogenase TIC 32, chloroplastic-like isoform X3 [Asparagus officinalis]	--	--
c176955.graph_c1	13.1467	82.9133	1.09856e-05	2.42269	up	[G]	Carbohydrate transport and metabolism	Molecular Function: sugar:proton symporter activity (GO:0005351);; Molecular Function: glucose transmembrane transporter activity (GO:0005355);; Cellular Component: integral component of plasma membrane (GO:0005887);; Biological Process: hexose transmembrane transport (GO:0035428);; Biological Process: glucose import (GO:0046323);;	--	[R]	General function prediction only	Sugar (and other) transporter;; Major Facilitator Superfamily	Polyol transporter 5 OS=Arabidopsis thaliana OX=3702 GN=PLT5 PE=1 SV=2	G	Carbohydrate transport and metabolism	PREDICTED: polyol transporter 5-like [Musa acuminata subsp. malaccensis]	biological process: single-organism process (GO:0044699);; biological process: localization (GO:0051179);; molecular function: transporter activity (GO:0005215);; cellular component: cell (GO:0005623);; cellular component: membrane (GO:0016020);; cellular component: membrane part (GO:0044425);; cellular component: cell part (GO:0044464)	--
c176967.graph_c0	5.65667	1.41333	0.00916305	-1.53048	down	--	--	--	--	--	--	D-mannose binding lectin	EP1-like glycoprotein 2 OS=Arabidopsis thaliana OX=3702 GN=At1g78830 PE=1 SV=1	S	Function unknown	PREDICTED: epidermis-specific secreted glycoprotein EP1 [Elaeis guineensis]	--	--
c176971.graph_c0	2.52667	5.59667	0.00234488	1.26836	up	[E]	Amino acid transport and metabolism	Biological Process: amino acid transmembrane transport (GO:0003333);; Cellular Component: integral component of plasma membrane (GO:0005887);; Molecular Function: L-amino acid transmembrane transporter activity (GO:0015179);; Molecular Function: polyamine transmembrane transporter activity (GO:0015203);; Molecular Function: antiporter activity (GO:0015297);; Biological Process: polyamine transmem…	--	[E]	Amino acid transport and metabolism	Amino acid permease;; Amino acid permease	Probable polyamine transporter At3g13620 OS=Arabidopsis thaliana OX=3702 GN=At3g13620 PE=2 SV=1	E	Amino acid transport and metabolism	LOW QUALITY PROTEIN: probable polyamine transporter At3g13620 [Phalaenopsis equestris]	biological process: single-organism process (GO:0044699);; biological process: localization (GO:0051179);; cellular component: cell (GO:0005623);; cellular component: membrane (GO:0016020);; cellular component: membrane part (GO:0044425);; cellular component: cell part (GO:0044464);; molecular function: transporter activity (GO:0005215)	--
c177018.graph_c0	0	3.80333	1.06642e-05	3.26973	up	--	--	--	--	--	--	--	--	--	--	--	--	--
c177018.graph_c3	1.29	9.51333	3.15961e-11	3.66849	up	--	--	--	--	--	--	--	--	--	--	--	--	--
c177019.graph_c0	13.6133	30.5967	1.42095e-09	1.94922	up	--	--	--	--	--	--	--	--	--	--	--	--	--
c177252.graph_c0	0	1.76	6.96488e-05	3.04933	up	--	--	--	--	--	--	--	--	--	--	--	--	--
c177267.graph_c0	2.86667	16.9767	0.00813781	2.03401	up	--	--	--	--	--	--	--	NDR1/HIN1-like protein 3 OS=Arabidopsis thaliana OX=3702 GN=NHL3 PE=1 SV=1	S	Function unknown	NDR1/HIN1-like protein 3 [Dendrobium catenatum]	--	--
c177267.graph_c1	2.12	16.12	0.00712304	2.15981	up	--	--	Cellular Component: intrinsic component of membrane (GO:0031224);; Biological Process: response to stimulus (GO:0050896);;	--	--	--	--	NDR1/HIN1-like protein 10 OS=Arabidopsis thaliana OX=3702 GN=NHL10 PE=2 SV=1	S	Function unknown	NDR1/HIN1-like protein 3 [Asparagus officinalis]	cellular component: membrane (GO:0016020);; cellular component: membrane part (GO:0044425);; biological process: response to stimulus (GO:0050896)	--
c177271.graph_c3	0.0633333	8.20667	9.05301e-09	3.84285	up	--	--	--	--	--	--	--	--	--	--	--	--	--
c177280.graph_c0	31.7333	71.6	0.00285179	1.31238	up	[T]	Signal transduction mechanisms	Molecular Function: calcium ion binding (GO:0005509);;	K13448|2.37416e-38|bdi:100841032|K13448 calcium-binding protein CML | (RefSeq) probable calcium-binding protein CML18	[T]	Signal transduction mechanisms	EF-hand domain pair;; EF hand;; EF-hand domain;; EF hand;; EF-hand domain pair;; Secreted protein acidic and rich in cysteine Ca binding region	Probable calcium-binding protein CML18 OS=Oryza sativa subsp. japonica OX=39947 GN=CML18 PE=2 SV=1	DTZ	--	probable calcium-binding protein CML18 [Dendrobium catenatum]	molecular function: binding (GO:0005488)	Plant-pathogen interaction (ko04626)
c177291.graph_c0	11.14	21.08	0.00368375	1.06335	up	--	--	--	--	--	--	MAC/Perforin domain	MACPF domain-containing protein At1g14780 OS=Arabidopsis thaliana OX=3702 GN=At1g14780 PE=2 SV=1	S	Function unknown	LOW QUALITY PROTEIN: MACPF domain-containing protein At1g14780-like [Asparagus officinalis]	--	--
c177341.graph_c0	3.59667	0.31	0.00425532	-2.23607	down	--	--	--	--	--	--	--	--	--	--	--	--	--
c177490.graph_c0	42.37	81.64	0.000139051	1.12826	up	[C]	Energy production and conversion	Biological Process: metabolic process (GO:0008152);; Molecular Function: hydrolase activity (GO:0016787);;	--	[R]	General function prediction only	--	--	S	Function unknown	hypothetical protein POPTR_006G040800v3 [Populus trichocarpa]	biological process: metabolic process (GO:0008152);; molecular function: catalytic activity (GO:0003824)	--
c177516.graph_c0	0.2	3.09333	0.00255109	2.44514	up	--	--	Molecular Function: nucleotide binding (GO:0000166);; Molecular Function: protein kinase activity (GO:0004672);; Cellular Component: membrane (GO:0016020);;	--	[T]	Signal transduction mechanisms	--	LEAF RUST 10 DISEASE-RESISTANCE LOCUS RECEPTOR-LIKE PROTEIN KINASE-like 2.8 OS=Arabidopsis thaliana OX=3702 GN=LRK10L-2.8 PE=2 SV=2	T	Signal transduction mechanisms	rust resistance kinase Lr10-like [Ananas comosus]	molecular function: binding (GO:0005488);; biological process: metabolic process (GO:0008152);; biological process: cellular process (GO:0009987);; molecular function: catalytic activity (GO:0003824);; cellular component: membrane (GO:0016020)	--
c177539.graph_c1	6.24667	1.56667	0.00182234	-1.75734	down	--	--	--	--	--	--	--	--	--	--	--	--	--
c177552.graph_c0	7.36333	1.82333	0.00399366	-2.08224	down	--	--	Cellular Component: endosome (GO:0005768);; Cellular Component: trans-Golgi network (GO:0005802);; Cellular Component: plant-type cell wall (GO:0009505);; Cellular Component: integral component of membrane (GO:0016021);;	--	[U]	Intracellular trafficking, secretion, and vesicular transport	Endomembrane protein 70	Transmembrane 9 superfamily member 3 OS=Arabidopsis thaliana OX=3702 GN=TMN3 PE=2 SV=1	S	Function unknown	hypothetical protein TanjilG_09687 [Lupinus angustifolius]	cellular component: cell (GO:0005623);; cellular component: organelle (GO:0043226);; cellular component: cell part (GO:0044464);; cellular component: organelle part (GO:0044422);; cellular component: membrane (GO:0016020);; cellular component: membrane part (GO:0044425)	--
c177583.graph_c0	1037.11	268.57	8.87264e-07	-1.61342	down	--	--	--	--	--	--	WD40-like Beta Propeller Repeat	--	S	Function unknown	Tol-Pal system beta propeller repeat-containing protein [Trema orientalis]	--	--
c177584.graph_c0	45.14	82.4333	7.59322e-08	1.6154	up	--	--	--	--	--	--	Lateral organ boundaries (LOB) domain	LOB domain-containing protein 39 OS=Arabidopsis thaliana OX=3702 GN=LBD39 PE=2 SV=1	S	Function unknown	PREDICTED: LOB domain-containing protein 38-like [Phoenix dactylifera]	--	--
c177617.graph_c5	12.3533	23.83	0.000250916	1.25025	up	[T]	Signal transduction mechanisms	--	--	[R]	General function prediction only	Ankyrin repeats (many copies);; Ankyrin repeat;; Ankyrin repeats (3 copies);; Ankyrin repeats (many copies);; Ankyrin repeat	Ankyrin repeat domain-containing protein 2A OS=Arabidopsis thaliana OX=3702 GN=AKR2A PE=1 SV=2	S	Function unknown	ankyrin repeat-containing protein P16F5.05c [Asparagus officinalis]	--	--
c177681.graph_c2	11.2067	24.7733	0.00505475	1.13606	up	[GR]	Carbohydrate transport and metabolism ;; General function prediction only	Biological Process: metabolic process (GO:0008152);; Molecular Function: hydrolase activity (GO:0016787);;	--	[R]	General function prediction only	Haloacid dehalogenase-like hydrolase;; haloacid dehalogenase-like hydrolase;; HAD-hyrolase-like	5-amino-6-(5-phospho-D-ribitylamino)uracil phosphatase, chloroplastic OS=Arabidopsis thaliana OX=3702 GN=PYRP2 PE=1 SV=1	S	Function unknown	PREDICTED: sugar phosphatase YfbT [Phoenix dactylifera]	biological process: metabolic process (GO:0008152);; molecular function: catalytic activity (GO:0003824)	--
c177703.graph_c0	78.7133	228.7	5.9176e-14	1.77905	up	--	--	--	--	--	--	--	--	--	--	--	--	--
c177773.graph_c0	2.23667	0.04	2.67149e-08	-3.60391	down	--	--	--	--	--	--	--	--	--	--	--	--	--
c177780.graph_c0	93.09	162.377	0.00279298	1.00761	up	--	--	Cellular Component: intracellular (GO:0005622);;	--	--	--	--	B-box zinc finger protein 24 OS=Arabidopsis thaliana OX=3702 GN=BBX24 PE=1 SV=1	S	Function unknown	PREDICTED: B-box zinc finger protein 24 [Elaeis guineensis]	cellular component: cell (GO:0005623);; cellular component: cell part (GO:0044464)	--
c177797.graph_c1	4.69667	8.08333	0.00355739	1.19503	up	--	--	--	--	--	--	--	--	--	--	--	--	--
c177809.graph_c5	20.07	32.1467	0.00145092	1.02831	up	--	--	--	--	--	--	--	--	--	--	--	--	--
c177941.graph_c0	5.91333	1.82333	0.00301983	-1.39574	down	--	--	--	K11446|1.43337e-124|pda:103696685|K11446 histone demethylase JARID1 [EC:1.14.11.-] | (RefSeq) lysine-specific demethylase JMJ18-like	[R]	General function prediction only	F/Y rich C-terminus;; C5HC2 zinc finger;; F/Y-rich N-terminus	Putative lysine-specific demethylase JMJ16 OS=Arabidopsis thaliana OX=3702 GN=JMJ16 PE=2 SV=1	S	Function unknown	PREDICTED: lysine-specific demethylase JMJ18-like [Phoenix dactylifera]	--	--
c178164.graph_c1	20.92	39.9033	4.59808e-06	1.24034	up	--	--	--	--	--	--	--	--	--	--	--	--	--
c178221.graph_c0	0.88	7.70667	5.38213e-06	2.66551	up	--	--	--	--	--	--	WRKY DNA -binding domain	WRKY transcription factor WRKY28 OS=Oryza sativa subsp. japonica OX=39947 GN=WRKY28 PE=2 SV=2	K	Transcription	transcription factor WRKY40 [Narcissus tazetta var. chinensis]	--	--
c178227.graph_c0	21.33	46.9433	3.66439e-05	1.27982	up	--	--	Molecular Function: nucleotide binding (GO:0000166);; Molecular Function: nucleic acid binding (GO:0003676);;	--	--	--	RNA recognition motif. (a.k.a. RRM, RBD, or RNP domain)	--	S	Function unknown	PREDICTED: uncharacterized protein LOC103988524 [Musa acuminata subsp. malaccensis]	molecular function: binding (GO:0005488)	--
c178245.graph_c0	1.64	0.0133333	1.56134e-07	-3.58354	down	--	--	--	--	--	--	--	--	--	--	--	--	--
c178367.graph_c0	1.87667	0.03	0.000564131	-2.71421	down	--	--	--	--	--	--	--	--	--	--	--	--	--
c178406.graph_c0	19.3833	5.84333	0.00750973	-1.14258	down	[M]	Cell wall/membrane/envelope biogenesis	--	--	[R]	General function prediction only	Galactose oxidase, central domain;; Galactose oxidase, central domain;; Kelch motif;; Kelch motif;; Kelch motif;; Kelch motif	Lysine-specific demethylase JMJ30 OS=Arabidopsis thaliana OX=3702 GN=JMJ30 PE=1 SV=1	S	Function unknown	kelch domain-containing protein 4 [Quercus suber]	--	--
c178422.graph_c0	0.126667	1.95	4.67839e-09	3.2725	up	--	--	--	--	--	--	SWIM zinc finger;; MuDR family transposase	--	S	Function unknown	Transposase, MuDR, plant [Corchorus capsularis]	--	--
c178482.graph_c1	19.8667	0.983333	3.58966e-33	-3.8333	down	--	--	--	--	--	--	--	--	S	Function unknown	PREDICTED: uncharacterized protein LOC103696137 isoform X2 [Phoenix dactylifera]	--	--
c178488.graph_c0	0	4.79333	3.88094e-08	3.79028	up	--	--	Cellular Component: mitochondrial proton-transporting ATP synthase complex, catalytic core F(1) (GO:0000275);; Molecular Function: protein binding (GO:0005515);; Molecular Function: ATP binding (GO:0005524);; Biological Process: ATP synthesis coupled proton transport (GO:0015986);; Biological Process: ATP hydrolysis coupled proton transport (GO:0015991);; Molecular Function: proton-transporting A…	K02133|1.68336e-09|sbi:SORBI_03g031470|K02133 F-type H+-transporting ATPase subunit beta [EC:3.6.3.14] | (RefSeq) SORBIDRAFT_03g031470, Sb03g031470; hypothetical protein	--	--	--	ATP synthase subunit beta, mitochondrial OS=Nicotiana plumbaginifolia OX=4092 GN=ATPB PE=1 SV=1	C	Energy production and conversion	ATP synthase subunit beta, mitochondrial [Cucurbita pepo subsp. pepo]	cellular component: cell (GO:0005623);; cellular component: membrane (GO:0016020);; cellular component: macromolecular complex (GO:0032991);; cellular component: organelle (GO:0043226);; cellular component: organelle part (GO:0044422);; cellular component: membrane part (GO:0044425);; cellular component: cell part (GO:0044464);; molecular function: binding (GO:0005488);; biological process: metab…	Oxidative phosphorylation (ko00190)
c178495.graph_c1	9.24	0.27	3.15452e-10	-3.79481	down	--	--	--	--	--	--	--	--	--	--	--	--	--
c178524.graph_c2	0.12	5.27333	3.88875e-11	3.99908	up	--	--	--	--	--	--	--	--	--	--	--	--	--
c178533.graph_c1	15.7933	3.20333	0.00218327	-1.25825	down	--	--	--	--	--	--	--	--	--	--	--	--	--
c178567.graph_c3	0.956667	5.44667	0.00228245	2.14182	up	--	--	--	--	--	--	--	--	--	--	--	--	--
c178600.graph_c0	0.823333	4.10667	0.00337847	2.03122	up	[QV]	Secondary metabolites biosynthesis, transport and catabolism ;; Defense mechanisms	Molecular Function: oxidoreductase activity (GO:0016491);; Molecular Function: metal ion binding (GO:0046872);;	--	[Q]	Secondary metabolites biosynthesis, transport and catabolism	Cytochrome P450	Cytochrome P450 71A1 OS=Persea americana OX=3435 GN=CYP71A1 PE=1 SV=2	Q	Secondary metabolites biosynthesis, transport and catabolism	cytochrome P450 71A1-like [Asparagus officinalis]	biological process: metabolic process (GO:0008152);; biological process: single-organism process (GO:0044699);; molecular function: catalytic activity (GO:0003824);; molecular function: binding (GO:0005488)	--
c178840.graph_c0	0.06	2.70333	1.00129e-19	4.56301	up	--	--	--	--	[R]	General function prediction only	Reverse transcriptase (RNA-dependent DNA polymerase)	Putative ribonuclease H protein At1g65750 OS=Arabidopsis thaliana OX=3702 GN=At1g65750 PE=3 SV=1	S	Function unknown	PREDICTED: uncharacterized protein LOC107057986 [Solanum tuberosum]	--	--
c178869.graph_c3	1.71667	0	0.000514566	-2.78148	down	--	--	--	--	--	--	--	--	--	--	--	--	--
c178878.graph_c0	1.84333	0	0.000166694	-2.93502	down	--	--	--	--	--	--	--	--	--	--	--	--	--
c178964.graph_c0	0.926667	15.9267	3.89704e-33	4.06513	up	--	--	Molecular Function: organic cyclic compound binding (GO:0097159);; Molecular Function: heterocyclic compound binding (GO:1901363);;	--	[L]	Replication, recombination and repair	Domain of unknown function (DUF4413);; hAT family C-terminal dimerisation region	Putative AC transposase OS=Zea mays OX=4577 PE=2 SV=2	S	Function unknown	PREDICTED: zinc finger BED domain-containing protein RICESLEEPER 2-like isoform X1 [Nelumbo nucifera]	molecular function: binding (GO:0005488)	--
c178987.graph_c0	0.163333	2.34667	0.000278361	2.6675	up	--	--	Biological Process: transcription, DNA-templated (GO:0006351);;	--	--	--	AP2 domain	Ethylene-responsive transcription factor ERF026 OS=Arabidopsis thaliana OX=3702 GN=ERF026 PE=2 SV=1	K	Transcription	PREDICTED: ethylene-responsive transcription factor ERF026-like [Musa acuminata subsp. malaccensis]	biological process: metabolic process (GO:0008152);; biological process: cellular process (GO:0009987)	--
c179015.graph_c1	5.6	2.08667	0.00240345	-2.19486	down	--	--	--	--	--	--	--	--	--	--	--	--	--
c179018.graph_c0	16.54	2.97	5.04077e-07	-3.28721	down	--	--	--	--	--	--	--	--	--	--	--	--	--
c179088.graph_c0	30.8467	6.38333	0.000886148	-1.87827	down	--	--	--	--	--	--	--	Protein MAIN-LIKE 2 OS=Arabidopsis thaliana OX=3702 GN=At2g04865 PE=1 SV=1	S	Function unknown	hypothetical protein POPTR_014G163800v3 [Populus trichocarpa]	--	--
c179257.graph_c1	3.76667	7.27333	0.00346797	1.08897	up	--	--	--	--	--	--	--	TNF receptor-associated factor homolog 1b OS=Arabidopsis thaliana OX=3702 GN=TRAF1B PE=1 SV=1	S	Function unknown	PREDICTED: MATH domain-containing protein At5g43560-like [Phoenix dactylifera]	--	--
c179260.graph_c0	0.663333	11.6	2.97385e-10	3.46237	up	--	--	--	--	--	--	--	--	--	--	--	--	--
c179320.graph_c3	3.96	64.7933	6.43757e-08	3.24571	up	--	--	--	--	--	--	--	--	--	--	--	--	--
c179417.graph_c0	0	1.49667	3.33506e-05	3.13494	up	--	--	--	--	--	--	--	--	--	--	--	--	--
c179540.graph_c0	2.84	0.08	0.00279724	-2.42776	down	--	--	--	--	[G]	Carbohydrate transport and metabolism	--	--	S	Function unknown	PREDICTED: uncharacterized protein LOC103971705 [Musa acuminata subsp. malaccensis]	--	--
c179559.graph_c0	16.3433	3.76333	0.000349993	-1.69457	down	--	--	--	--	--	--	--	--	--	--	--	--	--
c179611.graph_c0	0.773333	5.1	0.00785696	2.07603	up	--	--	--	--	--	--	U-box domain	E3 ubiquitin-protein ligase PUB23 OS=Arabidopsis thaliana OX=3702 GN=PUB23 PE=1 SV=1	O	Posttranslational modification, protein turnover, chaperones	PREDICTED: E3 ubiquitin-protein ligase PUB23-like [Elaeis guineensis]	--	--
c179628.graph_c1	5.11667	1.82	0.00137981	-2.12242	down	--	--	--	--	--	--	--	--	--	--	--	--	--
c179697.graph_c0	3.03667	0.276667	0.000693975	-2.38431	down	--	--	--	--	[L]	Replication, recombination and repair	DDE superfamily endonuclease	--	S	Function unknown	Putative nuclease HARBI1, partial [Glycine soja]	--	--
c179699.graph_c0	9.98667	5.02667	0.0090298	-1.26513	down	--	--	--	--	--	--	--	--	--	--	--	--	--
c179755.graph_c1	32.4433	9.31	5.88849e-07	-1.53686	down	--	--	--	--	--	--	--	--	--	--	--	--	--
c179758.graph_c0	86.6433	162.44	6.56017e-05	1.04799	up	[R]	General function prediction only	Molecular Function: NADH dehydrogenase activity (GO:0003954);; Biological Process: response to oxidative stress (GO:0006979);; Cellular Component: thylakoid (GO:0009579);; Cellular Component: plastoglobule (GO:0010287);; Molecular Function: isomerase activity (GO:0016853);; Biological Process: oxidation-reduction process (GO:0055114);; Biological Process: ubiquinone-6 biosynthetic process (GO:190…	--	[R]	General function prediction only	NAD(P)H-binding;; NAD dependent epimerase/dehydratase family;; 3-beta hydroxysteroid dehydrogenase/isomerase family	Uncharacterized protein At1g32220, chloroplastic OS=Arabidopsis thaliana OX=3702 GN=At1g32220 PE=1 SV=1	GM	--	uncharacterized protein At1g32220, chloroplastic [Asparagus officinalis]	biological process: metabolic process (GO:0008152);; biological process: single-organism process (GO:0044699);; molecular function: catalytic activity (GO:0003824);; biological process: response to stimulus (GO:0050896);; cellular component: cell (GO:0005623);; cellular component: cell part (GO:0044464);; cellular component: organelle (GO:0043226);; cellular component: organelle part (GO:0044422)…	--
c179779.graph_c1	35.3567	73.8467	0.000161129	1.21443	up	[E]	Amino acid transport and metabolism	Molecular Function: cysteine synthase activity (GO:0004124);; Cellular Component: cytoplasm (GO:0005737);; Biological Process: cysteine biosynthetic process from serine (GO:0006535);; Molecular Function: transferase activity (GO:0016740);; Molecular Function: pyridoxal phosphate binding (GO:0030170);;	K01738|0|pda:103715024|K01738 cysteine synthase A [EC:2.5.1.47] | (RefSeq) cysteine synthase-like	[E]	Amino acid transport and metabolism	Pyridoxal-phosphate dependent enzyme	Cysteine synthase, chloroplastic/chromoplastic OS=Solanum tuberosum OX=4113 PE=2 SV=1	E	Amino acid transport and metabolism	cysteine synthase [Dendrobium catenatum]	biological process: metabolic process (GO:0008152);; biological process: cellular process (GO:0009987);; biological process: single-organism process (GO:0044699);; molecular function: catalytic activity (GO:0003824);; cellular component: cell (GO:0005623);; cellular component: cell part (GO:0044464);; molecular function: binding (GO:0005488)	Cysteine and methionine metabolism (ko00270);; Sulfur metabolism (ko00920);; Carbon metabolism (ko01200);; Biosynthesis of amino acids (ko01230)
c179789.graph_c0	1.94	11.6167	0.000117166	2.27374	up	[E]	Amino acid transport and metabolism	Biological Process: ethylene biosynthetic process (GO:0009693);; Biological Process: fruit ripening (GO:0009835);; Molecular Function: 1-aminocyclopropane-1-carboxylate synthase activity (GO:0016847);; Molecular Function: pyridoxal phosphate binding (GO:0030170);; Biological Process: 1-aminocyclopropane-1-carboxylate biosynthetic process (GO:0042218);;	K01762|0|cmo:103484881|K01762 1-aminocyclopropane-1-carboxylate synthase [EC:4.4.1.14] | (RefSeq) 1-aminocyclopropane-1-carboxylate synthase CMA101	[T]	Signal transduction mechanisms	Aminotransferase class I and II	1-aminocyclopropane-1-carboxylate synthase CMA101 OS=Cucurbita maxima OX=3661 GN=ACS2 PE=2 SV=1	E	Amino acid transport and metabolism	1-aminocyclopropane-1-carboxylate synthase, partial [Freesia hybrid cultivar]	biological process: metabolic process (GO:0008152);; biological process: cellular process (GO:0009987);; biological process: reproduction (GO:0000003);; biological process: reproductive process (GO:0022414);; biological process: multicellular organismal process (GO:0032501);; biological process: developmental process (GO:0032502);; biological process: single-organism process (GO:0044699);; molecu…	Cysteine and methionine metabolism (ko00270)
c179800.graph_c3	5.24667	12.5633	6.28622e-05	1.47551	up	--	--	--	--	--	--	--	--	S	Function unknown	uncharacterized protein LOC109829595 [Asparagus officinalis]	--	--
c179868.graph_c0	32.9333	9.68667	0.00401777	-1.33079	down	--	--	--	--	--	--	Reverse transcriptase-like	--	S	Function unknown	hypothetical protein A4A49_60296, partial [Nicotiana attenuata]	--	--
c179966.graph_c0	0	2.89	3.81853e-12	4.44715	up	--	--	--	--	--	--	--	--	S	Function unknown	PREDICTED: F-box/LRR-repeat protein At3g48880-like [Phoenix dactylifera]	--	--
c179970.graph_c1	0	2.24333	0.00228536	2.55457	up	--	--	--	--	--	--	--	--	--	--	--	--	--
c180044.graph_c0	0.743333	2.19333	0.00788271	1.55096	up	--	--	Cellular Component: membrane (GO:0016020);;	--	--	--	--	Uncharacterized protein At3g49055 OS=Arabidopsis thaliana OX=3702 GN=At3g49055 PE=2 SV=1	S	Function unknown	LOW QUALITY PROTEIN: uncharacterized protein At3g49055 [Asparagus officinalis]	cellular component: membrane (GO:0016020)	--
c180045.graph_c1	11.5867	1.78667	0.00861421	-1.92945	down	--	--	--	--	--	--	--	Protein DEHYDRATION-INDUCED 19 homolog 5 OS=Oryza sativa subsp. japonica OX=39947 GN=DI19-5 PE=2 SV=1	S	Function unknown	PREDICTED: protein DEHYDRATION-INDUCED 19 homolog 6-like [Phoenix dactylifera]	--	--
c180046.graph_c0	6.62	13.5833	0.00896224	1.20868	up	[L]	Replication, recombination and repair	Cellular Component: nucleus (GO:0005634);; Cellular Component: plastid (GO:0009536);;	--	[S]	Function unknown	U-box domain;; Armadillo/beta-catenin-like repeat	U-box domain-containing protein 16 OS=Arabidopsis thaliana OX=3702 GN=PUB16 PE=2 SV=1	S	Function unknown	PREDICTED: U-box domain-containing protein 16-like [Elaeis guineensis]	cellular component: cell (GO:0005623);; cellular component: organelle (GO:0043226);; cellular component: cell part (GO:0044464)	--
c180054.graph_c0	6.34333	16.8567	0.00100835	1.49396	up	--	--	--	--	--	--	--	--	--	--	--	--	--
c180237.graph_c3	2.31333	0	9.62461e-08	-3.70425	down	--	--	--	--	--	--	Frigida-like protein	FRIGIDA-like protein 4a OS=Arabidopsis thaliana OX=3702 GN=FRL4A PE=2 SV=1	S	Function unknown	PREDICTED: truncated FRIGIDA-like protein 1 [Phoenix dactylifera]	--	--
c180239.graph_c1	2.50333	0	0.000284273	-2.86172	down	--	--	--	--	--	--	--	--	--	--	--	--	--
c180252.graph_c0	0.68	11.86	5.99115e-16	3.87399	up	--	--	--	--	--	--	--	--	--	--	--	--	--
c180257.graph_c0	1.50667	0	1.60158e-06	-3.4434	down	--	--	--	--	--	--	--	--	--	--	--	--	--
c180315.graph_c0	31.81	65.0133	0.00547673	1.01108	up	--	--	--	--	--	--	--	--	--	--	--	--	--
c180320.graph_c0	2.47	7.15	0.00842761	1.51808	up	[T]	Signal transduction mechanisms	--	--	[R]	General function prediction only	Ankyrin repeats (3 copies);; Ankyrin repeats (many copies);; Ankyrin repeat;; Ankyrin repeats (many copies);; Ankyrin repeat	Probable E3 ubiquitin-protein ligase XBOS35 OS=Oryza sativa subsp. japonica OX=39947 GN=XBOS35 PE=2 SV=1	S	Function unknown	ankyrin-2 [Asparagus officinalis]	--	--
c180337.graph_c0	0.473333	3.67	0.000284273	2.39817	up	--	--	--	--	--	--	--	--	S	Function unknown	uncharacterized protein A4U43_C05F15490 [Asparagus officinalis]	--	--
c180393.graph_c0	20.0367	44.4	0.00101225	1.18419	up	--	--	--	--	--	--	--	--	--	--	--	--	--
c180457.graph_c0	19.5733	57.8133	0.00157086	1.64324	up	--	--	Molecular Function: transporter activity (GO:0005215);; Biological Process: oligopeptide transport (GO:0006857);; Cellular Component: integral component of membrane (GO:0016021);;	K14638|3.67298e-47|mus:103988898|K14638 solute carrier family 15 (peptide/histidine transporter), member 3/4 | (RefSeq) protein NRT1/ PTR FAMILY 8.1	[E]	Amino acid transport and metabolism	POT family	Protein NRT1/ PTR FAMILY 8.3 OS=Arabidopsis thaliana OX=3702 GN=NPF8.3 PE=1 SV=1	E	Amino acid transport and metabolism	protein NRT1/ PTR FAMILY 8.1-like [Asparagus officinalis]	biological process: localization (GO:0051179);; molecular function: transporter activity (GO:0005215);; cellular component: membrane (GO:0016020);; cellular component: membrane part (GO:0044425)	--
c180469.graph_c0	1.77	0.0533333	0.00645476	-2.34994	down	--	--	--	--	--	--	--	--	--	--	--	--	--
c180520.graph_c1	3.85667	0.47	0.000713773	-2.21663	down	--	--	--	K08057|1.19413e-06|sind:105172425|K08057 calreticulin | (RefSeq) calreticulin-like	[O]	Posttranslational modification, protein turnover, chaperones	--	Calreticulin OS=Ricinus communis OX=3988 PE=2 SV=1	--	--	PREDICTED: calreticulin-like [Gossypium hirsutum]	--	Protein processing in endoplasmic reticulum (ko04141);; Phagosome (ko04145)
c180522.graph_c2	11.91	1.88667	3.97057e-09	-2.6518	down	--	--	Cellular Component: cytoskeleton (GO:0005856);; Cellular Component: phragmoplast (GO:0009524);; Molecular Function: kinase activity (GO:0016301);; Biological Process: phosphorylation (GO:0016310);; Molecular Function: metal ion binding (GO:0046872);;	K06685|5.22349e-24|mtr:MTR_2g041600|K06685 MOB kinase activator 1 | (RefSeq) Mps one binder kinase activator-like protein 1A	[D]	Cell cycle control, cell division, chromosome partitioning	Mob1/phocein family	MOB kinase activator-like 1B OS=Medicago sativa subsp. falcata OX=3878 GN=MOB1-B PE=2 SV=1	S	Function unknown	PREDICTED: MOB kinase activator-like 1A isoform X3 [Elaeis guineensis]	cellular component: cell (GO:0005623);; cellular component: organelle (GO:0043226);; cellular component: cell part (GO:0044464);; biological process: metabolic process (GO:0008152);; biological process: cellular process (GO:0009987);; molecular function: catalytic activity (GO:0003824);; molecular function: binding (GO:0005488)	--
c180560.graph_c0	0.913333	10.17	6.72112e-06	2.75984	up	[T]	Signal transduction mechanisms	--	--	[R]	General function prediction only	Domain of unknown function;; Ankyrin repeats (3 copies);; Ankyrin repeats (many copies);; Ankyrin repeat;; Ankyrin repeat;; Ankyrin repeats (many copies)	Protein ACCELERATED CELL DEATH 6 OS=Arabidopsis thaliana OX=3702 GN=ACD6 PE=1 SV=1	S	Function unknown	uncharacterized protein A4U43_C03F10920 [Asparagus officinalis]	--	--
c180599.graph_c1	3.06667	0	0.00799308	-2.33491	down	--	--	--	--	--	--	--	--	--	--	--	--	--
c180604.graph_c0	0.17	12.5733	1.54064e-15	4.77851	up	--	--	Cellular Component: cytoplasm (GO:0005737);; Molecular Function: glycolipid transporter activity (GO:0017089);; Biological Process: glycolipid transport (GO:0046836);; Molecular Function: glycolipid binding (GO:0051861);;	--	[G]	Carbohydrate transport and metabolism	Glycolipid transfer protein (GLTP)	Glycolipid transfer protein 1 OS=Arabidopsis thaliana OX=3702 GN=GLTP1 PE=2 SV=1	U	Intracellular trafficking, secretion, and vesicular transport	PREDICTED: glycolipid transfer protein 1-like [Phoenix dactylifera]	cellular component: cell (GO:0005623);; cellular component: cell part (GO:0044464);; biological process: single-organism process (GO:0044699);; biological process: localization (GO:0051179);; molecular function: transporter activity (GO:0005215);; molecular function: binding (GO:0005488)	--
c180623.graph_c0	11.0533	39.2933	4.68961e-08	1.58267	up	--	--	--	--	--	--	--	--	--	--	--	--	--
c180670.graph_c0	4.27667	15.7033	0.00152327	2.07164	up	--	--	--	--	--	--	--	--	--	--	--	--	--
c180693.graph_c2	0	1.93	0.00130655	2.64859	up	--	--	--	--	--	--	--	--	--	--	--	--	--
c180714.graph_c1	4.69667	0.21	5.40083e-14	-3.61341	down	--	--	--	--	[R]	General function prediction only	--	RNA-directed DNA polymerase homolog OS=Oenothera berteroana OX=3950 PE=4 SV=1	L	Replication, recombination and repair	PREDICTED: uncharacterized protein LOC108979192 [Juglans regia]	--	--
c180716.graph_c1	0.0733333	8.36667	1.55176e-08	3.79538	up	--	--	--	--	--	--	--	--	--	--	--	--	--
c180754.graph_c0	170.07	71.1433	0.00266155	-1.01311	down	[O]	Posttranslational modification, protein turnover, chaperones	Molecular Function: ATP binding (GO:0005524);; Biological Process: protein folding (GO:0006457);; Biological Process: response to stress (GO:0006950);; Molecular Function: unfolded protein binding (GO:0051082);;	K09487|1.19411e-145|sly:101265819|K09487 heat shock protein 90kDa beta | (RefSeq) endoplasmin homolog	[O]	Posttranslational modification, protein turnover, chaperones	Histidine kinase-, DNA gyrase B-, and HSP90-like ATPase;; Histidine kinase-, DNA gyrase B-, and HSP90-like ATPase	Endoplasmin homolog OS=Catharanthus roseus OX=4058 GN=HSP90 PE=2 SV=1	O	Posttranslational modification, protein turnover, chaperones	endoplasmin homolog isoform X1 [Helianthus annuus]	molecular function: binding (GO:0005488);; biological process: cellular process (GO:0009987);; biological process: response to stimulus (GO:0050896)	Protein processing in endoplasmic reticulum (ko04141);; Plant-pathogen interaction (ko04626)
c180775.graph_c1	8.40667	1.29333	2.42623e-06	-2.33567	down	--	--	--	--	[R]	General function prediction only	Domain of unknown function (DUF4283)	--	S	Function unknown	hypothetical protein CDL12_15503 [Handroanthus impetiginosus]	--	--
c180812.graph_c1	3.19667	0	0.000179679	-2.92761	down	--	--	--	--	--	--	--	--	--	--	--	--	--
c180894.graph_c0	3.42667	6.87	0.00261028	1.62472	up	--	--	--	--	--	--	--	--	--	--	--	--	--
c180959.graph_c0	1.05	10.7467	3.08214e-11	3.21216	up	--	--	--	--	--	--	Reverse transcriptase-like	--	--	--	Ribonuclease H domain [Macleaya cordata]	--	--
c181111.graph_c3	0.826667	0	5.2996e-07	-3.54955	down	[L]	Replication, recombination and repair	Molecular Function: nucleic acid binding (GO:0003676);; Molecular Function: RNA-directed DNA polymerase activity (GO:0003964);; Molecular Function: RNA-DNA hybrid ribonuclease activity (GO:0004523);; Biological Process: RNA-dependent DNA biosynthetic process (GO:0006278);; Biological Process: RNA phosphodiester bond hydrolysis, endonucleolytic (GO:0090502);;	--	[R]	General function prediction only	Reverse transcriptase-like;; Reverse transcriptase (RNA-dependent DNA polymerase)	--	L	Replication, recombination and repair	PREDICTED: uncharacterized protein LOC101299390 [Fragaria vesca subsp. vesca]	molecular function: binding (GO:0005488);; biological process: metabolic process (GO:0008152);; biological process: cellular process (GO:0009987);; molecular function: catalytic activity (GO:0003824)	--
c181123.graph_c3	12.92	3.02333	0.0037335	-1.59007	down	--	--	Molecular Function: transferase activity (GO:0016740);;	K19562|5.92043e-11|egu:105039255|K19562 bifunctional dethiobiotin synthetase / adenosylmethionine---8-amino-7-oxononanoate aminotransferase [EC:6.3.3.3 2.6.1.62] | (RefSeq) bifunctional dethiobiotin synthetase/7,8-diamino-pelargonic acid aminotransferase, mitochondrial	[E]	Amino acid transport and metabolism	--	Bifunctional dethiobiotin synthetase/7,8-diamino-pelargonic acid aminotransferase, mitochondrial OS=Arabidopsis thaliana OX=3702 GN=BIO3-BIO1 PE=1 SV=1	E	Amino acid transport and metabolism	PREDICTED: bifunctional dethiobiotin synthetase/7,8-diamino-pelargonic acid aminotransferase, mitochondrial isoform X2 [Phoenix dactylifera]	molecular function: catalytic activity (GO:0003824)	Biotin metabolism (ko00780)
c181135.graph_c2	4.14	13.1433	0.00118674	1.68995	up	--	--	--	--	--	--	--	--	--	--	--	--	--
c181204.graph_c1	21.7933	42.5467	0.000954377	1.23925	up	--	--	--	--	--	--	--	--	--	--	--	--	--
c181252.graph_c1	49.39	8.62667	1.06536e-09	-2.15348	down	--	--	--	--	--	--	--	--	--	--	--	--	--
c181349.graph_c1	60.3533	12.0367	1.63719e-11	-1.96918	down	--	--	--	--	--	--	Lateral organ boundaries (LOB) domain	LOB domain-containing protein 41 OS=Arabidopsis thaliana OX=3702 GN=LBD41 PE=2 SV=1	S	Function unknown	PREDICTED: LOB domain-containing protein 41-like [Musa acuminata subsp. malaccensis]	--	--
c181349.graph_c2	17.29	2.32333	0.000200177	-2.22595	down	--	--	--	--	--	--	--	--	S	Function unknown	LOB domain-containing protein 41-like [Asparagus officinalis]	--	--
c181352.graph_c2	1.95	7.29	0.0087394	1.90136	up	--	--	--	--	--	--	--	--	--	--	--	--	--
c181377.graph_c0	2633.65	8008.5	0.000166667	1.65168	up	--	--	--	--	--	--	--	--	--	--	--	--	--
c181472.graph_c1	0	3.69667	6.47367e-06	3.31629	up	--	--	--	--	--	--	--	--	--	--	--	--	--
c181472.graph_c3	2.89667	0	0.000309871	-2.85179	down	--	--	--	--	--	--	--	--	--	--	--	--	--
c181550.graph_c3	34.58	10.6833	1.11679e-05	-1.42388	down	--	--	--	--	--	--	--	--	--	--	--	--	--
c181565.graph_c0	0.2	14.3467	2.28658e-10	4.08266	up	--	--	--	--	--	--	AP2 domain	Ethylene-responsive transcription factor ERF109 OS=Arabidopsis thaliana OX=3702 GN=ERF109 PE=1 SV=1	K	Transcription	PREDICTED: ethylene-responsive transcription factor ERF109-like [Elaeis guineensis]	--	--
c181571.graph_c0	0	2.04667	1.14624e-06	3.49212	up	--	--	Cellular Component: membrane (GO:0016020);;	K17925|9.95282e-11|obr:102714235|K17925 sorting nexin-13 | (RefSeq) uncharacterized LOC102714235	--	--	--	BTB/POZ domain-containing protein NPY3 OS=Arabidopsis thaliana OX=3702 GN=NPY3 PE=2 SV=1	S	Function unknown	hypothetical protein CDL15_Pgr004192 [Punica granatum]	cellular component: membrane (GO:0016020)	--
c181605.graph_c0	7.39	0.316667	1.57842e-06	-3.06334	down	--	--	--	--	--	--	--	--	--	--	--	--	--
c181644.graph_c0	1.94	0	0.00287213	-2.51361	down	--	--	--	--	--	--	--	--	--	--	--	--	--
c181657.graph_c4	15.6267	3.97667	0.0036954	-1.64694	down	--	--	--	--	--	--	--	--	--	--	--	--	--
c181705.graph_c0	2.95333	0	4.87204e-05	-3.08418	down	--	--	--	--	--	--	--	--	--	--	--	--	--
c181709.graph_c0	0	10.3	4.79922e-07	3.58191	up	--	--	--	--	--	--	--	--	--	--	--	--	--
c181709.graph_c3	0.53	5.81667	5.21004e-13	4.3648	up	--	--	--	--	--	--	--	--	--	--	--	--	--
c181715.graph_c0	42.8367	17.1	0.00143101	-1.09919	down	--	--	--	K10712|8.00417e-64|egu:105047825|K10712 cysteamine dioxygenase [EC:1.13.11.19] | (RefSeq) plant cysteine oxidase 2-like	[S]	Function unknown	PCO_ADO	Plant cysteine oxidase 4 OS=Arabidopsis thaliana OX=3702 GN=PCO4 PE=1 SV=2	S	Function unknown	cysteamine dioxygenase [Apostasia shenzhenica]	--	Taurine and hypotaurine metabolism (ko00430)
c181800.graph_c1	0.473333	2.66333	0.00291665	2.09271	up	--	--	--	K07195|4.29527e-91|pda:103702815|K07195 exocyst complex component 7 | (RefSeq) exocyst complex component EXO70A1	[U]	Intracellular trafficking, secretion, and vesicular transport	Exo70 exocyst complex subunit	Exocyst complex component EXO70H1 OS=Arabidopsis thaliana OX=3702 GN=EXO70H1 PE=1 SV=1	S	Function unknown	PREDICTED: exocyst complex component EXO70A1 [Phoenix dactylifera]	--	--
c181834.graph_c0	7.60333	46.6033	2.55758e-08	2.55209	up	--	--	--	--	--	--	Domain of unknown function (DUF4228)	--	S	Function unknown	hypothetical protein CDL15_Pgr020373 [Punica granatum]	--	--
c181843.graph_c0	31.7633	10.1767	9.52067e-07	-1.47526	down	--	--	--	--	--	--	--	--	--	--	--	--	--
c181969.graph_c2	16.4433	4.83667	6.03438e-06	-1.52467	down	[O]	Posttranslational modification, protein turnover, chaperones	Biological Process: nitrogen compound metabolic process (GO:0006807);; Molecular Function: nickel cation binding (GO:0016151);;	--	--	--	UreD urease accessory protein	Urease accessory protein D OS=Oryza sativa subsp. indica OX=39946 GN=URED PE=2 SV=1	O	Posttranslational modification, protein turnover, chaperones	urease accessory protein D, partial [Asparagus officinalis]	biological process: metabolic process (GO:0008152);; molecular function: binding (GO:0005488)	--
c181994.graph_c1	4	17.34	5.54116e-10	2.13331	up	[C]	Energy production and conversion	Cellular Component: mitochondrial inner membrane (GO:0005743);; Molecular Function: NADH dehydrogenase (ubiquinone) activity (GO:0008137);; Cellular Component: integral component of membrane (GO:0016021);; Biological Process: ATP synthesis coupled electron transport (GO:0042773);; Cellular Component: respiratory chain (GO:0070469);;	K03879|6.24952e-87|bvg:809516|K03879 NADH-ubiquinone oxidoreductase chain 2 [EC:1.6.5.3] | (RefSeq) orf300, BevupMp030; orf300	[C]	Energy production and conversion	Proton-conducting membrane transporter	NADH-ubiquinone oxidoreductase chain 2 OS=Beta vulgaris OX=161934 GN=ND2 PE=3 SV=2	C	Energy production and conversion	orf300 gene product (mitochondrion) [Beta vulgaris subsp. vulgaris]	cellular component: cell (GO:0005623);; cellular component: membrane (GO:0016020);; cellular component: organelle (GO:0043226);; cellular component: organelle part (GO:0044422);; cellular component: cell part (GO:0044464);; biological process: metabolic process (GO:0008152);; biological process: single-organism process (GO:0044699);; molecular function: catalytic activity (GO:0003824);; cellular …	--
c182012.graph_c0	0.72	5.17	0.000806479	2.28112	up	--	--	--	--	--	--	--	--	--	--	--	--	--
c182045.graph_c0	0.01	12.7467	2.40407e-42	6.77289	up	--	--	Molecular Function: catalytic activity (GO:0003824);;	K01307|3.64423e-11|vvi:100262251|K01307 gamma-glutamyl hydrolase [EC:3.4.19.9] | (RefSeq) gamma-glutamyl hydrolase 2	--	--	--	--	S	Function unknown	gamma-glutamyl hydrolase 2-like isoform X2 [Hevea brasiliensis]	molecular function: catalytic activity (GO:0003824)	Folate biosynthesis (ko00790)
c182087.graph_c0	0.43	5.09333	0.000405593	2.52829	up	--	--	--	--	[I]	Lipid transport and metabolism	--	Patatin-like protein 7 OS=Arabidopsis thaliana OX=3702 GN=PLP7 PE=2 SV=1	S	Function unknown	PREDICTED: patatin-like protein 3 [Phoenix dactylifera]	--	--
c182127.graph_c0	4.3	11.4533	1.80998e-05	1.49971	up	[T]	Signal transduction mechanisms	Molecular Function: hydrolase activity (GO:0016787);;	--	--	--	--	--	S	Function unknown	uncharacterized protein A4U43_C10F10260 [Asparagus officinalis]	molecular function: catalytic activity (GO:0003824)	--
c182220.graph_c0	0.0333333	1.85	0.00144871	2.61108	up	--	--	--	--	--	--	--	--	--	--	--	--	--
c182239.graph_c0	3.71667	13.4067	0.000105584	1.86793	up	--	--	Molecular Function: double-stranded DNA binding (GO:0003690);; Cellular Component: mitochondrion (GO:0005739);; Biological Process: regulation of transcription, DNA-templated (GO:0006355);;	K15032|0|mus:103979871|K15032 mTERF domain-containing protein, mitochondrial | (RefSeq) transcription termination factor MTERF9, chloroplastic isoform X1	[KR]	--	mTERF	Transcription termination factor MTERF9, chloroplastic OS=Arabidopsis thaliana OX=3702 GN=MTERF9 PE=2 SV=1	S	Function unknown	transcription termination factor MTERF9, chloroplastic [Asparagus officinalis]	molecular function: binding (GO:0005488);; cellular component: cell (GO:0005623);; cellular component: organelle (GO:0043226);; cellular component: cell part (GO:0044464);; biological process: biological regulation (GO:0065007)	--
c182267.graph_c0	1.51	8.25667	0.000662311	2.16726	up	--	--	--	--	--	--	--	--	--	--	--	--	--
c182269.graph_c1	34.6367	72.99	1.25972e-07	1.34391	up	--	--	--	--	--	--	--	--	--	--	--	--	--
c182287.graph_c0	16.2933	3.54	0.00157698	-2.13009	down	--	--	--	--	--	--	--	--	--	--	--	--	--
c182288.graph_c6	12.4567	2.38667	2.24528e-08	-2.18981	down	--	--	--	--	--	--	--	--	--	--	--	--	--
c182339.graph_c0	17.5033	31.51	0.0014317	1.02559	up	[O]	Posttranslational modification, protein turnover, chaperones	--	--	[O]	Posttranslational modification, protein turnover, chaperones	TCP-1/cpn60 chaperonin family;; TCP-1/cpn60 chaperonin family	Chaperonin 60 subunit alpha 2, chloroplastic OS=Arabidopsis thaliana OX=3702 GN=CPN60A2 PE=2 SV=1	O	Posttranslational modification, protein turnover, chaperones	ruBisCO large subunit-binding protein subunit alpha-like [Asparagus officinalis]	--	--
c182352.graph_c0	31.5033	46.84	2.46291e-07	1.35963	up	--	--	--	--	--	--	--	--	--	--	--	--	--
c182357.graph_c3	14.35	29.79	0.00607579	1.20189	up	[GR]	Carbohydrate transport and metabolism ;; General function prediction only	Biological Process: metabolic process (GO:0008152);; Molecular Function: hydrolase activity (GO:0016787);;	--	[R]	General function prediction only	Haloacid dehalogenase-like hydrolase;; haloacid dehalogenase-like hydrolase;; HAD-hyrolase-like	Protein SUPPRESSOR OF QUENCHING 1, chloroplastic OS=Arabidopsis thaliana OX=3702 GN=SOQ1 PE=1 SV=1	S	Function unknown	uncharacterized protein LOC110095710 [Dendrobium catenatum]	biological process: metabolic process (GO:0008152);; molecular function: catalytic activity (GO:0003824)	--
c182359.graph_c0	8.96	110.597	5.82041e-11	3.25187	up	--	--	--	--	--	--	WRKY DNA -binding domain	Probable WRKY transcription factor 53 OS=Arabidopsis thaliana OX=3702 GN=WRKY53 PE=1 SV=1	K	Transcription	probable WRKY transcription factor 41 [Asparagus officinalis]	--	--
c182380.graph_c0	13.5	4.55667	0.00220938	-1.27594	down	--	--	--	--	--	--	--	--	--	--	--	--	--
c182395.graph_c0	255.447	90.08	0.000278889	-1.20605	down	[G]	Carbohydrate transport and metabolism	Cellular Component: integral component of plasma membrane (GO:0005887);; Biological Process: water transport (GO:0006833);; Cellular Component: plant-type vacuole membrane (GO:0009705);; Biological Process: cellular water homeostasis (GO:0009992);; Molecular Function: water channel activity (GO:0015250);; Molecular Function: glycerol channel activity (GO:0015254);; Biological Process: glycerol tr…	K09873|4.01378e-84|egu:105042269|K09873 aquaporin TIP | (RefSeq) probable aquaporin TIP4-3	[G]	Carbohydrate transport and metabolism	Major intrinsic protein	Aquaporin TIP4-4 OS=Zea mays OX=4577 GN=TIP4-4 PE=2 SV=1	G	Carbohydrate transport and metabolism	PREDICTED: probable aquaporin TIP4-3 [Elaeis guineensis]	cellular component: cell (GO:0005623);; cellular component: membrane (GO:0016020);; cellular component: membrane part (GO:0044425);; cellular component: cell part (GO:0044464);; biological process: single-organism process (GO:0044699);; biological process: localization (GO:0051179);; cellular component: organelle (GO:0043226);; cellular component: organelle part (GO:0044422);; biological process:…	--
c182426.graph_c0	37.77	9.75	0.001928	-1.54637	down	--	--	Cellular Component: plasma membrane (GO:0005886);; Biological Process: sucrose metabolic process (GO:0005985);; Biological Process: carbohydrate transport (GO:0008643);; Molecular Function: symporter activity (GO:0015293);; Cellular Component: integral component of membrane (GO:0016021);; Biological Process: transmembrane transport (GO:0055085);;	K15378|1.5768e-19|sita:101757977|K15378 solute carrier family 45, member 1/2/4 | (RefSeq) sucrose transport protein SUT3-like	[G]	Carbohydrate transport and metabolism	--	Sucrose transport protein SUT3 OS=Oryza sativa subsp. japonica OX=39947 GN=SUT3 PE=2 SV=1	U	Intracellular trafficking, secretion, and vesicular transport	sucrose transport protein SUT1-like isoform X1 [Asparagus officinalis]	cellular component: cell (GO:0005623);; cellular component: membrane (GO:0016020);; cellular component: cell part (GO:0044464);; biological process: metabolic process (GO:0008152);; biological process: cellular process (GO:0009987);; biological process: single-organism process (GO:0044699);; biological process: localization (GO:0051179);; molecular function: transporter activity (GO:0005215);; ce…	--
c182472.graph_c0	0	4.40667	1.84327e-05	3.20234	up	--	--	--	--	--	--	--	--	--	--	--	--	--
c182532.graph_c0	1.69667	0	0.00131289	-2.64412	down	--	--	--	--	--	--	--	--	--	--	--	--	--
c182555.graph_c0	0.0233333	2.68	3.59406e-05	3.12501	up	--	--	--	--	--	--	--	--	--	--	--	--	--
c182643.graph_c0	6.54333	0.98	4.7604e-05	-2.16031	down	--	--	--	--	--	--	--	--	--	--	--	--	--
c182644.graph_c0	0.893333	5.81333	0.00839774	2.0832	up	--	--	Cellular Component: membrane (GO:0016020);;	--	--	--	Fusaric acid resistance protein family	--	S	Function unknown	PREDICTED: uncharacterized protein LOC105046152 [Elaeis guineensis]	cellular component: membrane (GO:0016020)	--
c182670.graph_c0	3.34	15.8433	0.000161642	2.10111	up	--	--	Molecular Function: SNARE binding (GO:0000149);; Molecular Function: SNAP receptor activity (GO:0005484);; Cellular Component: plasma membrane (GO:0005886);; Biological Process: intracellular protein transport (GO:0006886);; Biological Process: exocytosis (GO:0006887);; Biological Process: vesicle fusion (GO:0006906);; Cellular Component: endomembrane system (GO:0012505);; Cellular Component: int…	K08486|2.01355e-141|egu:105059832|K08486 syntaxin 1B/2/3 | (RefSeq) syntaxin-121-like	[U]	Intracellular trafficking, secretion, and vesicular transport	Syntaxin;; SNARE domain	Syntaxin-121 OS=Arabidopsis thaliana OX=3702 GN=SYP121 PE=1 SV=1	U	Intracellular trafficking, secretion, and vesicular transport	PREDICTED: syntaxin-121-like [Elaeis guineensis]	molecular function: binding (GO:0005488);; biological process: cellular process (GO:0009987);; biological process: cellular component organization or biogenesis (GO:0071840);; cellular component: cell (GO:0005623);; cellular component: membrane (GO:0016020);; cellular component: cell part (GO:0044464);; biological process: localization (GO:0051179);; biological process: single-organism process (G…	SNARE interactions in vesicular transport (ko04130)
c182714.graph_c0	810.23	325.077	0.00174563	-1.04112	down	[G]	Carbohydrate transport and metabolism	Molecular Function: galactose binding (GO:0005534);; Cellular Component: cytosol (GO:0005829);; Biological Process: defense response (GO:0006952);; Biological Process: negative regulation of translation (GO:0017148);; Molecular Function: rRNA N-glycosylase activity (GO:0030598);; Biological Process: positive regulation of apoptotic process in other organism (GO:0044533);; Biological Process: posi…	--	--	--	Ricin-type beta-trefoil lectin domain;; Ricin-type beta-trefoil lectin domain-like;; Ribosome inactivating protein	Agglutinin-1 OS=Abrus precatorius OX=3816 GN=AAG PE=1 SV=1	S	Function unknown	ribosome-inactivating protein IRAb [Iris x hollandica]	molecular function: binding (GO:0005488);; cellular component: cell (GO:0005623);; cellular component: cell part (GO:0044464);; biological process: response to stimulus (GO:0050896);; biological process: biological regulation (GO:0065007);; molecular function: catalytic activity (GO:0003824);; biological process: multi-organism process (GO:0051704)	--
c182714.graph_c1	60.06	23.7533	0.00461949	-1.06426	down	--	--	Biological Process: defense response (GO:0006952);; Biological Process: negative regulation of translation (GO:0017148);; Molecular Function: rRNA N-glycosylase activity (GO:0030598);;	--	--	--	Ribosome inactivating protein	Putative ribosome-inactivating protein OS=Cucumis ficifolius OX=131071 PE=2 SV=1	--	--	ribosome-inactivating protein IRAb [Iris x hollandica]	biological process: response to stimulus (GO:0050896);; biological process: biological regulation (GO:0065007);; molecular function: catalytic activity (GO:0003824)	--
c182714.graph_c2	356.763	135.217	1.00416e-07	-1.2595	down	--	--	Biological Process: metabolic process (GO:0008152);; Molecular Function: hydrolase activity, acting on glycosyl bonds (GO:0016798);;	--	--	--	Ribosome inactivating protein	Ricin OS=Ricinus communis OX=3988 PE=1 SV=1	--	--	ribosome-inactivating protein IRAr, partial [Iris x hollandica]	biological process: metabolic process (GO:0008152);; molecular function: catalytic activity (GO:0003824)	--
c182728.graph_c0	5.03	9.98333	0.000166694	1.49144	up	--	--	--	--	--	--	MuDR family transposase	--	S	Function unknown	uncharacterized protein LOC18439216 isoform X2 [Amborella trichopoda]	--	--
c182733.graph_c0	76.8933	149.59	0.00147716	1.15507	up	[O]	Posttranslational modification, protein turnover, chaperones	Molecular Function: catalytic activity (GO:0003824);; Biological Process: proteolysis (GO:0006508);; Molecular Function: metal ion binding (GO:0046872);;	K06972|8.9416e-59|pda:103698766|K06972 presequence protease [EC:3.4.24.-] | (RefSeq) presequence protease 1, chloroplastic/mitochondrial-like	[RO]	--	--	Presequence protease 2, chloroplastic/mitochondrial OS=Arabidopsis thaliana OX=3702 GN=PREP2 PE=1 SV=1	O	Posttranslational modification, protein turnover, chaperones	presequence protease 1, chloroplastic/mitochondrial-like [Asparagus officinalis]	molecular function: catalytic activity (GO:0003824);; biological process: metabolic process (GO:0008152);; molecular function: binding (GO:0005488)	--
c182741.graph_c0	9.25	3.75667	0.00526521	-1.50071	down	--	--	--	--	--	--	--	--	--	--	--	--	--
c182748.graph_c1	4.48667	25.7567	7.13658e-06	2.46641	up	--	--	--	K13424|1.0225e-69|mus:103989687|K13424 WRKY transcription factor 33 | (RefSeq) WRKY transcription factor WRKY24-like	--	--	WRKY DNA -binding domain	WRKY transcription factor WRKY24 OS=Oryza sativa subsp. indica OX=39946 GN=WRKY24 PE=2 SV=1	K	Transcription	PREDICTED: WRKY transcription factor WRKY24-like [Musa acuminata subsp. malaccensis]	--	Plant-pathogen interaction (ko04626)
c182766.graph_c0	0.0333333	1.65333	0.00401777	2.45046	up	--	--	--	--	--	--	--	--	--	--	--	--	--
c182790.graph_c2	45.1133	15.58	4.92539e-07	-1.40062	down	--	--	--	--	--	--	--	--	--	--	--	--	--
c182794.graph_c0	4.50333	1.05	0.00153529	-2.22575	down	--	--	--	--	--	--	--	Carboxyl-terminal-processing peptidase 1, chloroplastic OS=Arabidopsis thaliana OX=3702 GN=CTPA1 PE=1 SV=1	M	Cell wall/membrane/envelope biogenesis	carboxyl-terminal-processing peptidase 1, chloroplastic-like, partial [Amborella trichopoda]	--	--
c182802.graph_c0	3.18333	0	5.09899e-08	-3.76987	down	--	--	--	--	--	--	--	--	--	--	--	--	--
c182847.graph_c0	0.63	5.87	0.000370592	2.4948	up	--	--	Molecular Function: DNA binding (GO:0003677);; Molecular Function: DNA topoisomerase type I activity (GO:0003917);; Cellular Component: chromosome (GO:0005694);; Biological Process: DNA topological change (GO:0006265);; Biological Process: chromosome segregation (GO:0007059);; Biological Process: meiotic cell cycle (GO:0007126);; Molecular Function: zinc ion binding (GO:0008270);;	K03165|6.19643e-33|osa:9269718|K03165 DNA topoisomerase III [EC:5.99.1.2] | (RefSeq) DNA topoisomerase 3-alpha	[L]	Replication, recombination and repair	--	DNA topoisomerase 3-alpha OS=Oryza sativa subsp. japonica OX=39947 GN=TOP3A PE=3 SV=1	L	Replication, recombination and repair	DNA topoisomerase 3-alpha [Zea mays]	molecular function: binding (GO:0005488);; molecular function: catalytic activity (GO:0003824);; cellular component: cell (GO:0005623);; cellular component: organelle (GO:0043226);; cellular component: cell part (GO:0044464);; biological process: metabolic process (GO:0008152);; biological process: cellular process (GO:0009987);; biological process: cellular component organization or biogenesis (…	Homologous recombination (ko03440)
c182855.graph_c2	7.12667	0	0.00012076	-2.97421	down	--	--	--	--	--	--	--	--	--	--	--	--	--
c182955.graph_c0	88.1133	26.9633	0.000405593	-1.30141	down	--	--	--	K10875|8.95116e-15|pda:103710769|K10875 DNA repair and recombination protein RAD54 and RAD54-like protein [EC:3.6.4.-] | (RefSeq) SNF2 domain-containing protein CLASSY 4-like	--	--	--	--	L	Replication, recombination and repair	SNF2 domain-containing protein CLASSY 3-like [Asparagus officinalis]	--	Homologous recombination (ko03440)
c182987.graph_c0	28.4967	8.19	7.63575e-06	-1.76811	down	--	--	--	K01835|2.56664e-11|nnu:104608353|K01835 phosphoglucomutase [EC:5.4.2.2] | (RefSeq) phosphoglucomutase, chloroplastic	[G]	Carbohydrate transport and metabolism	--	Phosphoglucomutase, chloroplastic OS=Brassica napus OX=3708 GN=PGMP PE=2 SV=1	G	Carbohydrate transport and metabolism	PREDICTED: phosphoglucomutase, chloroplastic-like isoform X4 [Nicotiana tabacum]	--	Glycolysis / Gluconeogenesis (ko00010);; Pentose phosphate pathway (ko00030);; Galactose metabolism (ko00052);; Purine metabolism (ko00230);; Starch and sucrose metabolism (ko00500);; Amino sugar and nucleotide sugar metabolism (ko00520)
c182990.graph_c1	13.7133	35.8	0.00078159	1.66563	up	--	--	--	--	--	--	--	Protein STAY-GREEN LIKE, chloroplastic OS=Oryza sativa subsp. japonica OX=39947 GN=Os04g0692600 PE=2 SV=1	S	Function unknown	PREDICTED: protein STAY-GREEN LIKE, chloroplastic-like [Musa acuminata subsp. malaccensis]	--	--
c183027.graph_c0	2.37333	0.32	0.000390021	-2.71119	down	--	--	--	--	[K]	Transcription	GATA zinc finger	GATA transcription factor 21 OS=Arabidopsis thaliana OX=3702 GN=GATA21 PE=1 SV=2	K	Transcription	PREDICTED: putative GATA transcription factor 22 [Elaeis guineensis]	--	--
c183050.graph_c2	2948.24	7495.49	2.57985e-08	1.48708	up	--	--	Biological Process: flavonoid biosynthetic process (GO:0009813);; Cellular Component: intracellular membrane-bounded organelle (GO:0043231);; Biological Process: flavonoid glucuronidation (GO:0052696);; Molecular Function: quercetin 3-O-glucosyltransferase activity (GO:0080043);; Molecular Function: quercetin 7-O-glucosyltransferase activity (GO:0080044);;	--	[GC]	--	UDP-glucoronosyl and UDP-glucosyl transferase	Anthocyanidin 3-O-glucosyltransferase OS=Petunia hybrida OX=4102 GN=RT PE=2 SV=1	S	Function unknown	PREDICTED: anthocyanidin 3-O-glucosyltransferase-like [Musa acuminata subsp. malaccensis]	biological process: metabolic process (GO:0008152);; cellular component: cell (GO:0005623);; cellular component: organelle (GO:0043226);; cellular component: cell part (GO:0044464);; biological process: cellular process (GO:0009987);; biological process: single-organism process (GO:0044699);; molecular function: catalytic activity (GO:0003824)	--
c183074.graph_c0	604.7	0.08	1.34087e-122	-10.1526	down	--	--	--	--	--	--	--	--	--	--	--	--	--
c183081.graph_c1	100.92	223.94	4.28358e-05	1.14083	up	--	--	Molecular Function: glycine hydroxymethyltransferase activity (GO:0004372);; Cellular Component: mitochondrion (GO:0005739);; Biological Process: glycine metabolic process (GO:0006544);; Biological Process: L-serine metabolic process (GO:0006563);; Molecular Function: methyltransferase activity (GO:0008168);; Molecular Function: pyridoxal phosphate binding (GO:0030170);; Biological Process: methy…	K00600|8.26435e-17|atr:18446429|K00600 glycine hydroxymethyltransferase [EC:2.1.2.1] | (RefSeq) serine hydroxymethyltransferase, mitochondrial	[E]	Amino acid transport and metabolism	--	Serine hydroxymethyltransferase 2, mitochondrial OS=Flaveria pringlei OX=4226 PE=2 SV=1	E	Amino acid transport and metabolism	serine hydroxymethyltransferase mitochondrial precursor, partial [Oryza sativa Indica Group]	molecular function: catalytic activity (GO:0003824);; cellular component: cell (GO:0005623);; cellular component: organelle (GO:0043226);; cellular component: cell part (GO:0044464);; biological process: metabolic process (GO:0008152);; biological process: cellular process (GO:0009987);; biological process: single-organism process (GO:0044699);; molecular function: binding (GO:0005488)	Glycine, serine and threonine metabolism (ko00260);; Cyanoamino acid metabolism (ko00460);; Glyoxylate and dicarboxylate metabolism (ko00630);; One carbon pool by folate (ko00670);; Carbon metabolism (ko01200);; Biosynthesis of amino acids (ko01230)
c183131.graph_c1	33.2767	58.3067	0.0024364	1.11699	up	--	--	--	--	--	--	--	--	--	--	--	--	--
c183144.graph_c0	1.90667	2.47667	0.00151518	1.77038	up	[L]	Replication, recombination and repair	Molecular Function: DNA helicase activity (GO:0003678);; Molecular Function: ATP-dependent RNA helicase activity (GO:0004004);; Cellular Component: mitochondrion (GO:0005739);; Biological Process: pollen development (GO:0009555);; Biological Process: megagametogenesis (GO:0009561);; Biological Process: positive regulation of gibberellic acid mediated signaling pathway (GO:0009939);; Biological Pr…	K17675|0|pda:103723804|K17675 ATP-dependent RNA helicase SUPV3L1/SUV3 [EC:3.6.4.13] | (RefSeq) ATP-dependent RNA helicase SUV3, mitochondrial	[A]	RNA processing and modification	Mitochondrial degradasome RNA helicase subunit C terminal;; Helicase conserved C-terminal domain	ATP-dependent RNA helicase SUV3, mitochondrial OS=Oryza sativa subsp. japonica OX=39947 GN=SUV3 PE=1 SV=1	L	Replication, recombination and repair	PREDICTED: ATP-dependent RNA helicase SUV3, mitochondrial [Phoenix dactylifera]	biological process: cellular process (GO:0009987);; biological process: cellular component organization or biogenesis (GO:0071840);; molecular function: catalytic activity (GO:0003824);; cellular component: cell (GO:0005623);; cellular component: organelle (GO:0043226);; cellular component: cell part (GO:0044464);; biological process: multicellular organismal process (GO:0032501);; biological pro…	--
c183232.graph_c0	4.27333	0.44	0.00424489	-2.16796	down	--	--	--	--	[R]	General function prediction only	Retrotransposon gag protein;; Zinc knuckle	--	L	Replication, recombination and repair	PREDICTED: uncharacterized protein LOC108219571 [Daucus carota subsp. sativus]	--	--
c183251.graph_c0	4.96	0.0566667	0.000279598	-2.83214	down	--	--	--	--	[L]	Replication, recombination and repair	--	--	S	Function unknown	uncharacterized protein LOC109821704 [Asparagus officinalis]	--	--
c183288.graph_c0	22.8733	8.51333	2.43939e-15	-2.13183	down	--	--	--	--	--	--	--	--	--	--	--	--	--
c183354.graph_c1	16.5767	2.98667	5.87489e-05	-1.63349	down	--	--	--	--	--	--	--	--	--	--	--	--	--
c183404.graph_c0	3.87333	0.293333	2.05485e-08	-3.64273	down	--	--	--	--	--	--	--	--	--	--	--	--	--
c183472.graph_c2	3.90333	15.2433	6.57783e-07	1.99099	up	--	--	--	--	--	--	--	Protein LNK3 OS=Arabidopsis thaliana OX=3702 GN=LNK3 PE=1 SV=1	S	Function unknown	uncharacterized protein LOC109709319 [Ananas comosus]	--	--
c183482.graph_c0	2.90667	0.0633333	0.000534995	-2.74755	down	--	--	--	--	--	--	--	--	--	--	--	--	--
c183499.graph_c2	0	1.70667	0.000865302	2.70927	up	--	--	--	--	--	--	--	--	--	--	--	--	--
c183504.graph_c0	0.0133333	0.743333	0.00997131	2.2932	up	[O]	Posttranslational modification, protein turnover, chaperones	--	--	--	--	Subtilase family;; PA domain	Subtilisin-like protease SBT1.7 OS=Arabidopsis thaliana OX=3702 GN=SBT1.7 PE=1 SV=1	O	Posttranslational modification, protein turnover, chaperones	PREDICTED: subtilisin-like protease SBT1.7 [Elaeis guineensis]	--	--
c183528.graph_c0	98.71	255.377	1.35489e-05	1.47756	up	--	--	--	--	--	--	Plant invertase/pectin methylesterase inhibitor	Pectinesterase inhibitor 9 OS=Arabidopsis thaliana OX=3702 GN=PMEI9 PE=2 SV=1	S	Function unknown	pectinesterase inhibitor 11-like [Dendrobium catenatum]	--	--
c183536.graph_c0	0	2.54333	2.18812e-08	3.84004	up	--	--	--	--	--	--	--	--	--	--	--	--	--
c183560.graph_c0	1.78333	0	0.000313983	-2.8484	down	--	--	--	--	--	--	--	--	--	--	--	--	--
c183573.graph_c0	0.0833333	2.93333	3.84698e-05	3.04117	up	--	--	--	--	--	--	--	--	--	--	--	--	--
c183657.graph_c1	1.88667	0.0266667	0.000607356	-2.72837	down	--	--	--	--	--	--	--	--	--	--	--	--	--
c183658.graph_c0	2.25	0	6.84814e-05	-3.04561	down	--	--	--	--	--	--	--	--	--	--	--	--	--
c183687.graph_c0	2.46333	8.38667	0.00997476	1.65124	up	--	--	--	--	--	--	Arabidopsis protein of unknown function	--	S	Function unknown	PREDICTED: uncharacterized protein LOC105059687 [Elaeis guineensis]	--	--
c183714.graph_c0	29.1633	10.8433	0.00118674	-1.04098	down	[M]	Cell wall/membrane/envelope biogenesis	Molecular Function: protein serine/threonine kinase activity (GO:0004674);; Molecular Function: protein tyrosine kinase activity (GO:0004713);; Molecular Function: ATP binding (GO:0005524);; Biological Process: protein phosphorylation (GO:0006468);; Cellular Component: membrane (GO:0016020);;	--	--	--	Protein tyrosine kinase;; Protein kinase domain	Probable leucine-rich repeat receptor-like protein kinase At1g68400 OS=Arabidopsis thaliana OX=3702 GN=At1g68400 PE=2 SV=1	S	Function unknown	probable leucine-rich repeat receptor-like protein kinase At1g68400 [Asparagus officinalis]	biological process: metabolic process (GO:0008152);; biological process: cellular process (GO:0009987);; molecular function: catalytic activity (GO:0003824);; molecular function: binding (GO:0005488);; cellular component: membrane (GO:0016020)	--
c183742.graph_c0	2.01667	9.35	0.00618281	1.47335	up	--	--	--	--	[BD]	--	--	--	--	--	uncharacterized protein LOC110905923 [Helianthus annuus]	--	--
c183859.graph_c2	14.7333	53.4	3.5794e-09	1.93357	up	--	--	--	--	--	--	--	--	--	--	--	--	--
c183868.graph_c0	9.95667	23.98	0.00166994	1.24233	up	--	--	--	--	--	--	--	--	--	--	--	--	--
c183933.graph_c2	49.35	104.16	3.40547e-06	1.23587	up	--	--	--	--	--	--	--	--	--	--	--	--	--
c183941.graph_c1	12.5967	42.64	1.35887e-07	1.96728	up	--	--	--	--	--	--	--	--	--	--	--	--	--
c183966.graph_c0	0.133333	6.19	1.31084e-15	4.75423	up	--	--	--	--	--	--	--	--	--	--	--	--	--
c183972.graph_c2	2.39333	0	3.51423e-06	-3.3698	down	--	--	--	--	--	--	--	--	--	--	--	--	--
c184018.graph_c0	13.1267	50.18	1.37689e-06	1.80406	up	--	--	--	--	[O]	Posttranslational modification, protein turnover, chaperones	RING-H2 zinc finger domain;; Ring finger domain;; Zinc finger, C3HC4 type (RING finger);; Anaphase-promoting complex subunit 11 RING-H2 finger;; Zinc finger, C3HC4 type (RING finger);; RING-type zinc-finger;; zinc-RING finger domain	Probable E3 ubiquitin-protein ligase RHB1A OS=Arabidopsis thaliana OX=3702 GN=RHB1A PE=2 SV=1	O	Posttranslational modification, protein turnover, chaperones	PREDICTED: probable E3 ubiquitin-protein ligase RHB1A [Elaeis guineensis]	--	--
c184050.graph_c0	10.93	3.23333	0.00331206	-1.58615	down	--	--	--	--	--	--	--	--	--	--	--	--	--
c184083.graph_c1	0	28.2767	3.25695e-27	5.96804	up	--	--	--	--	--	--	--	--	--	--	--	--	--
c184083.graph_c2	0	4.10667	3.02342e-07	3.61517	up	--	--	--	--	[Z]	Cytoskeleton	Tropomyosin;; Tropomyosin like;; Laminin Domain II;; Protein of unknown function (DUF745)	--	Z	Cytoskeleton	--	--	--
c184116.graph_c0	32.7233	8.70333	0.00222838	-1.53861	down	--	--	Molecular Function: transcription factor activity, sequence-specific DNA binding (GO:0003700);; Biological Process: regulation of transcription, DNA-templated (GO:0006355);; Molecular Function: sequence-specific DNA binding (GO:0043565);;	--	--	--	--	Probable WRKY transcription factor 12 OS=Arabidopsis thaliana OX=3702 GN=WRKY12 PE=2 SV=1	K	Transcription	PREDICTED: probable WRKY transcription factor 12 [Gossypium hirsutum]	biological process: biological regulation (GO:0065007);; molecular function: nucleic acid binding transcription factor activity (GO:0001071);; molecular function: binding (GO:0005488)	--
c184131.graph_c1	6.87333	2.17333	0.00265037	-1.48289	down	--	--	--	--	--	--	--	--	--	--	--	--	--
c184209.graph_c0	189.253	71.1233	0.00359163	-1.1403	down	[P]	Inorganic ion transport and metabolism	Biological Process: sulfate assimilation (GO:0000103);; Molecular Function: sulfate adenylyltransferase (ATP) activity (GO:0004781);; Molecular Function: protein binding (GO:0005515);;	K13811|0|atr:18429572|K13811 3'-phosphoadenosine 5'-phosphosulfate synthase [EC:2.7.7.4 2.7.1.25] | (RefSeq) ATP-sulfurylase 3, chloroplastic	[P]	Inorganic ion transport and metabolism	ATP-sulfurylase;; PUA-like domain	ATP sulfurylase 1, chloroplastic OS=Arabidopsis thaliana OX=3702 GN=APS1 PE=1 SV=1	P	Inorganic ion transport and metabolism	ATP-sulfurylase [Allium cepa]	biological process: metabolic process (GO:0008152);; biological process: cellular process (GO:0009987);; molecular function: catalytic activity (GO:0003824);; molecular function: binding (GO:0005488)	Purine metabolism (ko00230);; Monobactam biosynthesis (ko00261);; Selenocompound metabolism (ko00450);; Sulfur metabolism (ko00920)
c184222.graph_c0	0.0733333	1.42667	0.00195346	2.52493	up	--	--	--	--	--	--	--	--	--	--	--	--	--
c184229.graph_c0	0.9	5.71667	8.90745e-05	2.37807	up	--	--	--	--	[U]	Intracellular trafficking, secretion, and vesicular transport	--	--	S	Function unknown	uncharacterized protein LOC109832037 [Asparagus officinalis]	--	--
c184249.graph_c0	2.3	6.82333	0.00244218	1.53111	up	--	--	Cellular Component: membrane (GO:0016020);;	--	--	--	Protein of unknown function (DUF707)	--	S	Function unknown	uncharacterized protein A4U43_C04F13640 [Asparagus officinalis]	cellular component: membrane (GO:0016020)	--
c184262.graph_c2	1.85667	0	0.000307374	-2.8536	down	--	--	--	--	--	--	--	--	S	Function unknown	hypothetical protein MA16_Dca015283 [Dendrobium catenatum]	--	--
c184313.graph_c1	1.93333	0.0366667	3.62907e-05	-3.03247	down	--	--	--	--	--	--	--	--	--	--	--	--	--
c184424.graph_c1	77.57	193.933	0.00359842	1.37434	up	[O]	Posttranslational modification, protein turnover, chaperones	--	K13993|9.83523e-25|pda:103700205|K13993 HSP20 family protein | (RefSeq) 15.4 kDa class V heat shock protein	[O]	Posttranslational modification, protein turnover, chaperones	Hsp20/alpha crystallin family	18.8 kDa class V heat shock protein OS=Oryza sativa subsp. japonica OX=39947 GN=HSP18.8 PE=2 SV=1	O	Posttranslational modification, protein turnover, chaperones	hypothetical protein CRG98_018576 [Punica granatum]	--	Protein processing in endoplasmic reticulum (ko04141)
c184442.graph_c0	0	0.496667	4.52419e-05	3.10599	up	--	--	--	--	[R]	General function prediction only	Reverse transcriptase (RNA-dependent DNA polymerase);; BED zinc finger;; Domain of unknown function (DUF4283)	--	S	Function unknown	PREDICTED: uncharacterized protein LOC109215887 [Nicotiana attenuata]	--	--
c184444.graph_c3	10.5067	31.29	3.74687e-06	1.56545	up	[T]	Signal transduction mechanisms	Molecular Function: protein serine/threonine phosphatase activity (GO:0004722);; Biological Process: protein dephosphorylation (GO:0006470);; Molecular Function: metal ion binding (GO:0046872);;	--	[T]	Signal transduction mechanisms	Protein phosphatase 2C	Probable protein phosphatase 2C 30 OS=Arabidopsis thaliana OX=3702 GN=PP2C5 PE=2 SV=1	T	Signal transduction mechanisms	putative protein phosphatase 2C 53 [Asparagus officinalis]	biological process: metabolic process (GO:0008152);; biological process: cellular process (GO:0009987);; molecular function: catalytic activity (GO:0003824);; molecular function: binding (GO:0005488)	--
c184448.graph_c3	0	7.08333	0.00849632	2.3223	up	--	--	--	--	--	--	--	--	--	--	--	--	--
c184512.graph_c1	0.37	24.7133	4.73524e-16	4.24816	up	--	--	--	--	--	--	--	--	--	--	--	--	--
c184554.graph_c0	10.08	2.10333	0.00173643	-1.88658	down	--	--	--	--	--	--	--	--	--	--	--	--	--
c184592.graph_c2	9.58333	27.4667	5.12008e-07	1.67102	up	[G]	Carbohydrate transport and metabolism	Cellular Component: integral component of membrane (GO:0016021);;	--	[R]	General function prediction only	--	Protein ACTIVITY OF BC1 COMPLEX KINASE 8, chloroplastic OS=Arabidopsis thaliana OX=3702 GN=ABC1K8 PE=2 SV=1	S	Function unknown	PREDICTED: uncharacterized protein sll1770-like [Malus domestica]	cellular component: membrane (GO:0016020);; cellular component: membrane part (GO:0044425)	--
c184671.graph_c1	5.74333	0.03	2.63875e-09	-3.89332	down	--	--	--	--	--	--	--	--	--	--	--	--	--
c184714.graph_c4	0.0166667	1.42667	1.78039e-05	3.16835	up	--	--	--	--	--	--	--	--	--	--	--	--	--
c184719.graph_c0	1074.5	131.063	2.9414e-17	-2.37606	down	[QV]	Secondary metabolites biosynthesis, transport and catabolism ;; Defense mechanisms	Molecular Function: iron ion binding (GO:0005506);; Cellular Component: integral component of membrane (GO:0016021);; Molecular Function: oxidoreductase activity, acting on paired donors, with incorporation or reduction of molecular oxygen, NAD(P)H as one donor, and incorporation of one atom of oxygen (GO:0016709);; Molecular Function: heme binding (GO:0020037);; Biological Process: secondary met…	K15472|2.74506e-90|spen:107017184|K15472 premnaspirodiene oxygenase [EC:1.14.13.121] | (RefSeq) premnaspirodiene oxygenase	[Q]	Secondary metabolites biosynthesis, transport and catabolism	Cytochrome P450	Premnaspirodiene oxygenase OS=Hyoscyamus muticus OX=35626 GN=CYP71D55 PE=1 SV=1	Q	Secondary metabolites biosynthesis, transport and catabolism	Alpha-humulene 10-hydroxylase [Ananas comosus]	molecular function: binding (GO:0005488);; cellular component: membrane (GO:0016020);; cellular component: membrane part (GO:0044425);; biological process: metabolic process (GO:0008152);; biological process: single-organism process (GO:0044699);; molecular function: catalytic activity (GO:0003824)	Sesquiterpenoid and triterpenoid biosynthesis (ko00909)
c184723.graph_c0	1.64667	21.3633	5.40294e-07	3.02337	up	--	--	--	--	--	--	Hs1pro-1 protein C-terminus;; Hs1pro-1 N-terminus	Nematode resistance protein-like HSPRO2 OS=Arabidopsis thaliana OX=3702 GN=HSPRO2 PE=1 SV=1	S	Function unknown	PREDICTED: nematode resistance protein-like HSPRO1 [Phoenix dactylifera]	--	--
c184788.graph_c0	3.96667	13.5433	0.00609722	1.58394	up	--	--	--	--	--	--	--	--	--	--	--	--	--
c184864.graph_c0	8.77	24.6567	0.0022161	1.20245	up	--	--	--	--	--	--	--	--	--	--	--	--	--
c184879.graph_c0	11.2233	2.41333	2.05322e-05	-2.25974	down	--	--	Cellular Component: membrane (GO:0016020);;	--	--	--	--	--	S	Function unknown	uncharacterized protein At5g03900, chloroplastic-like, partial [Asparagus officinalis]	cellular component: membrane (GO:0016020)	--
c184890.graph_c0	0	11.46	5.47771e-29	6.09062	up	--	--	--	--	--	--	--	--	--	--	--	--	--
c184999.graph_c0	128.357	38.1167	8.66599e-07	-1.56925	down	--	--	--	--	--	--	Wound-induced protein	--	S	Function unknown	PREDICTED: uncharacterized protein LOC104223251 [Nicotiana sylvestris]	--	--
c185025.graph_c1	2.34	8.55333	1.42906e-08	2.00135	up	--	--	--	K11498|2.08427e-07|egu:105060167|K11498 centromeric protein E | (RefSeq) kinesin-like protein KIN-7I	--	--	--	--	--	--	PREDICTED: kinesin-like protein KIN-7I isoform X4 [Elaeis guineensis]	--	--
c185039.graph_c1	17.2733	35.7367	2.29896e-06	1.22696	up	[L]	Replication, recombination and repair	Molecular Function: DNA binding (GO:0003677);; Molecular Function: DNA topoisomerase type II (ATP-hydrolyzing) activity (GO:0003918);; Molecular Function: ATP binding (GO:0005524);; Cellular Component: chromosome (GO:0005694);; Cellular Component: mitochondrion (GO:0005739);; Biological Process: DNA topological change (GO:0006265);; Biological Process: DNA unwinding involved in DNA replication (G…	K02470|0|pda:103715022|K02470 DNA gyrase subunit B [EC:5.99.1.3] | (RefSeq) DNA gyrase subunit B, chloroplastic/mitochondrial-like	[B]	Chromatin structure and dynamics	DNA gyrase B;; DNA gyrase B subunit, carboxyl terminus;; Toprim domain	DNA gyrase subunit B, chloroplastic/mitochondrial OS=Oryza sativa subsp. japonica OX=39947 GN=GYRB PE=2 SV=1	L	Replication, recombination and repair	DNA gyrase subunit B, chloroplastic/mitochondrial-like isoform X1 [Asparagus officinalis]	molecular function: binding (GO:0005488);; molecular function: catalytic activity (GO:0003824);; cellular component: cell (GO:0005623);; cellular component: organelle (GO:0043226);; cellular component: cell part (GO:0044464);; biological process: metabolic process (GO:0008152);; biological process: cellular process (GO:0009987);; biological process: cellular component organization or biogenesis (…	--
c185057.graph_c0	0.786667	3.23	0.000232741	1.96023	up	[M]	Cell wall/membrane/envelope biogenesis	--	K20929|0|egu:105051966|K20929 glyoxal/methylglyoxal oxidase [EC:1.2.3.15] | (RefSeq) aldehyde oxidase GLOX-like	--	--	Glyoxal oxidase N-terminus;; Domain of unknown function (DUF1929)	Aldehyde oxidase GLOX1 OS=Arabidopsis thaliana OX=3702 GN=GLOX1 PE=2 SV=1	S	Function unknown	PREDICTED: aldehyde oxidase GLOX-like [Elaeis guineensis]	--	--
c185062.graph_c1	7.52667	1.18	0.00583356	-1.95179	down	--	--	--	--	--	--	--	--	--	--	--	--	--
c185068.graph_c2	104.667	0	3.39609e-55	-7.68449	down	--	--	--	--	--	--	--	--	--	--	--	--	--
c185075.graph_c1	10.7167	17.9967	0.00450235	1.00721	up	[K]	Transcription	--	--	[R]	General function prediction only	Leucine rich repeat;; Leucine Rich repeats (2 copies)	LRR repeats and ubiquitin-like domain-containing protein At2g30105 OS=Arabidopsis thaliana OX=3702 GN=At2g30105 PE=1 SV=1	S	Function unknown	plant intracellular Ras-group-related LRR protein 8 [Asparagus officinalis]	--	--
c185114.graph_c0	11.0633	1.97667	4.95501e-11	-2.64848	down	--	--	--	--	--	--	--	--	--	--	--	--	--
c185122.graph_c1	0.38	1.63	0.00101341	2.59416	up	--	--	--	--	--	--	--	--	--	--	--	--	--
c185127.graph_c2	1.79	7.66	0.00552209	1.85753	up	--	--	--	K17605|2.26461e-07|mdm:103411027|K17605 serine/threonine-protein phosphatase 2A activator | (RefSeq) serine/threonine-protein phosphatase 2A activator 2-like	[DT]	--	--	--	T	Signal transduction mechanisms	phosphotyrosyl phosphatase activator, putative [Ricinus communis]	--	--
c185141.graph_c0	4.53333	7.73667	0.007424	1.38636	up	--	--	--	--	--	--	--	--	--	--	--	--	--
c185166.graph_c0	10.9067	26.12	0.000328958	1.38341	up	--	--	--	--	--	--	--	Mechanosensitive ion channel protein 2, chloroplastic OS=Arabidopsis thaliana OX=3702 GN=MSL2 PE=2 SV=1	M	Cell wall/membrane/envelope biogenesis	mechanosensitive ion channel protein 2, chloroplastic-like [Asparagus officinalis]	--	--
c185174.graph_c0	2.54333	0.0833333	0.00437723	-2.40399	down	--	--	--	--	[R]	General function prediction only	--	--	L	Replication, recombination and repair	RNase H family protein [Asparagus officinalis]	--	--
c185193.graph_c1	0	6.17667	9.47888e-11	4.23138	up	--	--	--	--	--	--	--	--	--	--	--	--	--
c185194.graph_c0	17.9967	44.79	0.000844201	1.33101	up	--	--	Molecular Function: nucleic acid binding (GO:0003676);; Molecular Function: RNA-directed DNA polymerase activity (GO:0003964);; Molecular Function: aspartic-type endopeptidase activity (GO:0004190);; Biological Process: RNA-dependent DNA biosynthetic process (GO:0006278);; Biological Process: proteolysis (GO:0006508);; Molecular Function: zinc ion binding (GO:0008270);; Biological Process: DNA in…	--	[R]	General function prediction only	Reverse transcriptase (RNA-dependent DNA polymerase)	Uncharacterized mitochondrial protein AtMg00860 OS=Arabidopsis thaliana OX=3702 GN=AtMg00860 PE=4 SV=1	L	Replication, recombination and repair	reverse transcriptase [Corchorus capsularis]	molecular function: binding (GO:0005488);; biological process: metabolic process (GO:0008152);; biological process: cellular process (GO:0009987);; molecular function: catalytic activity (GO:0003824)	--
c185219.graph_c1	7.27667	1.08667	1.09162e-05	-2.19907	down	--	--	--	--	--	--	--	--	S	Function unknown	hypothetical protein A4A49_55186 [Nicotiana attenuata]	--	--
c185224.graph_c1	84.3667	244.277	4.3995e-11	1.83753	up	--	--	--	--	--	--	Protein of unknown function (DUF2781)	--	S	Function unknown	hypothetical protein AXF42_Ash012874 [Apostasia shenzhenica]	--	--
c185228.graph_c4	17.8233	0	3.59495e-27	-5.93031	down	--	--	--	--	--	--	--	--	--	--	--	--	--
c185260.graph_c0	4.7	1.82333	0.00537992	-1.47583	down	--	--	--	--	--	--	--	--	--	--	--	--	--
c185261.graph_c0	16.8933	4.67	1.28997e-07	-2.20969	down	--	--	--	--	--	--	--	--	--	--	--	--	--
c185281.graph_c0	2.36	2.99333	0.00223314	2.11476	up	--	--	--	--	--	--	--	--	--	--	--	--	--
c185288.graph_c1	0.963333	19.85	1.22921e-05	3.03717	up	--	--	Cellular Component: mitochondrion (GO:0005739);;	K07766|4.0809e-28|mus:103977583|K07766 diphosphoinositol-polyphosphate diphosphatase [EC:3.6.1.52] | (RefSeq) nudix hydrolase 17, mitochondrial	[T]	Signal transduction mechanisms	--	Nudix hydrolase 17, mitochondrial OS=Arabidopsis thaliana OX=3702 GN=NUDT17 PE=2 SV=1	L	Replication, recombination and repair	hypothetical protein POPTR_012G044300v3 [Populus trichocarpa]	cellular component: cell (GO:0005623);; cellular component: organelle (GO:0043226);; cellular component: cell part (GO:0044464)	--
c185302.graph_c0	84.4667	22.0033	1.53279e-11	-1.72042	down	--	--	--	--	--	--	--	--	--	--	--	--	--
c185322.graph_c0	17.4533	130.58	7.13512e-10	2.73025	up	--	--	--	--	--	--	--	--	--	--	--	--	--
c185332.graph_c1	7.43	2.04667	0.000596474	-2.07123	down	--	--	--	--	--	--	--	--	--	--	--	--	--
c185383.graph_c0	6.72333	0.6	4.8378e-06	-2.72127	down	--	--	--	--	--	--	--	--	--	--	--	--	--
c185409.graph_c3	1284.25	3118.09	8.70646e-11	1.39944	up	--	--	--	--	--	--	--	Ricin B-like lectin R40G3 OS=Oryza sativa subsp. japonica OX=39947 GN=R40G3 PE=2 SV=1	S	Function unknown	PREDICTED: uncharacterized protein LOC103702242 [Phoenix dactylifera]	--	--
c185411.graph_c0	152.353	339.707	3.41749e-14	1.49023	up	--	--	Molecular Function: hydrolase activity, acting on ester bonds (GO:0016788);;	--	--	--	GDSL-like Lipase/Acylhydrolase	Alpha-L-fucosidase 3 OS=Arabidopsis thaliana OX=3702 GN=FXG1 PE=2 SV=1	--	--	PREDICTED: GDSL esterase/lipase At3g26430-like [Elaeis guineensis]	molecular function: catalytic activity (GO:0003824)	--
c185436.graph_c0	536.033	212.287	5.88758e-07	-1.12747	down	[T]	Signal transduction mechanisms	Molecular Function: protein serine/threonine kinase activity (GO:0004674);; Molecular Function: ATP binding (GO:0005524);; Biological Process: protein phosphorylation (GO:0006468);; Biological Process: signal transduction (GO:0007165);; Cellular Component: integral component of membrane (GO:0016021);;	K07198|1.13054e-108|zma:100280653|K07198 5'-AMP-activated protein kinase, catalytic alpha subunit [EC:2.7.11.11] | (RefSeq) GRMZM2G176519; CBL-interacting serine/threonine-protein kinase 11	[T]	Signal transduction mechanisms	Protein kinase domain;; Protein tyrosine kinase;; Kinase-like;; Lipopolysaccharide kinase (Kdo/WaaP) family;; RIO1 family;; NAF domain	CBL-interacting serine/threonine-protein kinase 12 OS=Arabidopsis thaliana OX=3702 GN=CIPK12 PE=1 SV=1	T	Signal transduction mechanisms	CBL-interacting serine/threonine-protein kinase 11 [Zea mays]	biological process: metabolic process (GO:0008152);; biological process: cellular process (GO:0009987);; molecular function: catalytic activity (GO:0003824);; molecular function: binding (GO:0005488);; biological process: signaling (GO:0023052);; biological process: single-organism process (GO:0044699);; biological process: response to stimulus (GO:0050896);; biological process: biological regula…	Regulation of autophagy (ko04140)
c185554.graph_c4	4.60333	0	0.00527179	-2.41044	down	--	--	--	--	--	--	--	--	--	--	--	--	--
c185568.graph_c0	27.9267	7.43667	0.00130008	-1.88534	down	[P]	Inorganic ion transport and metabolism	--	K01674|1.83031e-76|atr:18435847|K01674 carbonic anhydrase [EC:4.2.1.1] | (RefSeq) alpha carbonic anhydrase 7	[R]	General function prediction only	Eukaryotic-type carbonic anhydrase	Bifunctional monodehydroascorbate reductase and carbonic anhydrase nectarin-3 OS=Nicotiana langsdorffii x Nicotiana sanderae OX=164110 GN=NEC3 PE=1 SV=1	P	Inorganic ion transport and metabolism	alpha carbonic anhydrase 7 [Amborella trichopoda]	--	Nitrogen metabolism (ko00910)
c185581.graph_c0	12.3167	2.13667	1.60687e-09	-2.11583	down	--	--	--	--	--	--	--	--	--	--	--	--	--
c185634.graph_c0	18.7433	34.7733	0.00089526	1.02876	up	[C]	Energy production and conversion	Molecular Function: oxidoreductase activity (GO:0016491);;	K00279|1.2098e-96|egu:105053099|K00279 cytokinin dehydrogenase [EC:1.5.99.12] | (RefSeq) cytokinin dehydrogenase 11-like	[C]	Energy production and conversion	FAD binding domain;; Cytokinin dehydrogenase 1, FAD and cytokinin binding;; Cytokinin dehydrogenase 1, FAD and cytokinin binding	Cytokinin dehydrogenase 11 OS=Oryza sativa subsp. japonica OX=39947 GN=CKX11 PE=2 SV=1	C	Energy production and conversion	PREDICTED: cytokinin dehydrogenase 7-like [Ipomoea nil]	biological process: metabolic process (GO:0008152);; biological process: single-organism process (GO:0044699);; molecular function: catalytic activity (GO:0003824)	Zeatin biosynthesis (ko00908)
c185650.graph_c1	5.81667	14.28	0.00381008	1.21819	up	[I]	Lipid transport and metabolism	Molecular Function: catalytic activity (GO:0003824);;	--	[R]	General function prediction only	Alpha/beta hydrolase family;; alpha/beta hydrolase fold;; Serine aminopeptidase, S33	--	S	Function unknown	PREDICTED: 2-hydroxy-6-oxononadienedioate/2-hydroxy-6-oxononatrienedioate hydrolase isoform X1 [Phoenix dactylifera]	molecular function: catalytic activity (GO:0003824)	--
c185672.graph_c0	27.2067	109.797	6.23241e-13	1.86059	up	--	--	--	--	--	--	--	--	--	--	--	--	--
c185691.graph_c0	0	2.63	3.40261e-08	3.80678	up	--	--	--	--	--	--	--	--	--	--	--	--	--
c185691.graph_c1	2.29667	7.96667	0.000969793	1.69459	up	--	--	--	--	--	--	--	--	--	--	--	--	--
c185741.graph_c0	35.5633	12.2633	0.00673027	-1.13104	down	--	--	--	--	--	--	--	--	--	--	uncharacterized protein LOC109843293 [Asparagus officinalis]	--	--
c185759.graph_c0	4.13	8.78	0.00425414	1.19433	up	--	--	Cellular Component: cell (GO:0005623);; Molecular Function: glycerophosphodiester phosphodiesterase activity (GO:0008889);; Biological Process: cellular phosphate ion homeostasis (GO:0030643);; Biological Process: glycerophospholipid catabolic process (GO:0046475);;	--	[R]	General function prediction only	Glycerophosphoryl diester phosphodiesterase family	Glycerophosphodiester phosphodiesterase GDPD1, chloroplastic OS=Arabidopsis thaliana OX=3702 GN=GDPD1 PE=1 SV=1	C	Energy production and conversion	glycerophosphodiester phosphodiesterase GDPD1, chloroplastic-like [Asparagus officinalis]	cellular component: cell (GO:0005623);; molecular function: catalytic activity (GO:0003824);; biological process: cellular process (GO:0009987);; biological process: single-organism process (GO:0044699);; biological process: biological regulation (GO:0065007);; biological process: metabolic process (GO:0008152)	--
c185782.graph_c0	0.63	2.95667	0.00382994	1.99335	up	[R]	General function prediction only	--	--	--	--	WD domain, G-beta repeat;; Protein tyrosine kinase	Protein SPA1-RELATED 3 OS=Arabidopsis thaliana OX=3702 GN=SPA3 PE=1 SV=1	T	Signal transduction mechanisms	LOW QUALITY PROTEIN: protein SPA1-RELATED 3-like [Asparagus officinalis]	--	--
c185804.graph_c0	1.90667	11.9833	0.000255947	2.24778	up	--	--	--	--	--	--	Protein of unknown function (DUF1442)	--	S	Function unknown	uncharacterized protein LOC109836092 [Asparagus officinalis]	--	--
c185878.graph_c1	2106.09	5265.95	2.20007e-06	1.58232	up	--	--	--	--	--	--	--	--	--	--	--	--	--
c185970.graph_c1	1.97333	7.31333	0.00549553	2.00267	up	--	--	--	--	--	--	--	--	--	--	--	--	--
c186061.graph_c0	19.97	6.12333	0.000359089	-1.49263	down	[F]	Nucleotide transport and metabolism	Biological Process: fatty acid metabolic process (GO:0006631);; Molecular Function: oxidoreductase activity (GO:0016491);;	K03921|3.45424e-80|pda:103713024|K03921 acyl-[acyl-carrier-protein] desaturase [EC:1.14.19.2 1.14.19.11 1.14.19.26] | (RefSeq) stearoyl-[acyl-carrier-protein] 9-desaturase, chloroplastic-like	--	--	Fatty acid desaturase;; Fatty acid desaturase	Stearoyl-[acyl-carrier-protein] 9-desaturase 2, chloroplastic OS=Oryza sativa subsp. japonica OX=39947 GN=SSI2 PE=2 SV=1	I	Lipid transport and metabolism	PREDICTED: stearoyl-[acyl-carrier-protein] 9-desaturase, chloroplastic-like [Phoenix dactylifera]	biological process: metabolic process (GO:0008152);; biological process: cellular process (GO:0009987);; biological process: single-organism process (GO:0044699);; molecular function: catalytic activity (GO:0003824)	Fatty acid biosynthesis (ko00061);; Biosynthesis of unsaturated fatty acids (ko01040);; Fatty acid metabolism (ko01212)
c186114.graph_c0	7.26667	29.9	3.641e-05	1.8134	up	[T]	Signal transduction mechanisms	Molecular Function: protein kinase activity (GO:0004672);; Molecular Function: calcium ion binding (GO:0005509);; Molecular Function: ATP binding (GO:0005524);; Biological Process: protein phosphorylation (GO:0006468);;	K13412|1.18286e-60|mus:103980807|K13412 calcium-dependent protein kinase [EC:2.7.11.1] | (RefSeq) calcium-dependent protein kinase 20-like	[T]	Signal transduction mechanisms	EF hand;; EF-hand domain pair;; EF hand;; EF-hand domain pair;; EF-hand domain;; Cytoskeletal-regulatory complex EF hand	Calcium-dependent protein kinase 20 OS=Oryza sativa subsp. japonica OX=39947 GN=CPK20 PE=2 SV=2	T	Signal transduction mechanisms	calcium-dependent protein kinase 20-like [Asparagus officinalis]	biological process: metabolic process (GO:0008152);; biological process: cellular process (GO:0009987);; molecular function: catalytic activity (GO:0003824);; molecular function: binding (GO:0005488)	Plant-pathogen interaction (ko04626)
c186127.graph_c2	4.61	0.08	4.84044e-08	-3.55326	down	--	--	--	--	--	--	--	--	--	--	--	--	--
c186137.graph_c2	1494.33	22447.6	3.26874e-34	3.82535	up	--	--	Molecular Function: pinoresinol reductase activity (GO:0010283);; Molecular Function: lariciresinol reductase activity (GO:0010284);; Biological Process: (-)-pinoresinol catabolic process (GO:1902123);; Biological Process: (+)-pinoresinol catabolic process (GO:1902125);; Biological Process: (-)-lariciresinol biosynthetic process (GO:1902129);; Biological Process: (+)-lariciresinol catabolic proce…	--	--	--	NmrA-like family;; NAD(P)H-binding;; NmrA-like family;; NmrA-like family	Bifunctional pinoresinol-lariciresinol reductase 2 OS=Thuja plicata OX=3316 GN=PLR_Tp2 PE=1 SV=1	S	Function unknown	bifunctional pinoresinol-lariciresinol reductase 2-like [Asparagus officinalis]	biological process: metabolic process (GO:0008152);; biological process: single-organism process (GO:0044699);; molecular function: catalytic activity (GO:0003824);; biological process: cellular process (GO:0009987)	--
c186200.graph_c2	9.68	2.87	4.27323e-07	-2.24194	down	--	--	--	--	[R]	General function prediction only	zinc-binding in reverse transcriptase	--	S	Function unknown	PREDICTED: uncharacterized protein LOC105962752 [Erythranthe guttata]	--	--
c186271.graph_c1	19.2933	7.02333	0.000347286	-1.47468	down	--	--	--	--	--	--	--	--	--	--	--	--	--
c186331.graph_c0	36.4867	64.94	0.00199402	1.05516	up	[GR]	Carbohydrate transport and metabolism ;; General function prediction only	Biological Process: metabolic process (GO:0008152);; Molecular Function: hydrolase activity (GO:0016787);;	K17623|1.20101e-113|pda:103701555|K17623 pseudouridine 5'-phosphatase [EC:3.1.3.96] | (RefSeq) (DL)-glycerol-3-phosphatase 2-like	[R]	General function prediction only	Haloacid dehalogenase-like hydrolase;; haloacid dehalogenase-like hydrolase;; HAD-hyrolase-like	(DL)-glycerol-3-phosphatase 2 OS=Arabidopsis thaliana OX=3702 GN=GPP2 PE=1 SV=1	S	Function unknown	(DL)-glycerol-3-phosphatase 2 [Asparagus officinalis]	biological process: metabolic process (GO:0008152);; molecular function: catalytic activity (GO:0003824)	--
c186388.graph_c0	2.27333	16.0233	1.34628e-08	2.67181	up	--	--	Cellular Component: plastid (GO:0009536);; Molecular Function: linoleate 13S-lipoxygenase activity (GO:0016165);; Biological Process: oxylipin biosynthetic process (GO:0031408);; Molecular Function: metal ion binding (GO:0046872);; Biological Process: oxidation-reduction process (GO:0055114);;	K00454|0|pda:103708655|K00454 lipoxygenase [EC:1.13.11.12] | (RefSeq) putative lipoxygenase 5	--	--	Lipoxygenase	Putative lipoxygenase 5 OS=Oryza sativa subsp. japonica OX=39947 GN=Os04g0447100 PE=3 SV=2	S	Function unknown	PREDICTED: putative lipoxygenase 5 [Phoenix dactylifera]	cellular component: cell (GO:0005623);; cellular component: organelle (GO:0043226);; cellular component: cell part (GO:0044464);; biological process: metabolic process (GO:0008152);; biological process: single-organism process (GO:0044699);; molecular function: catalytic activity (GO:0003824);; biological process: cellular process (GO:0009987);; molecular function: binding (GO:0005488)	Linoleic acid metabolism (ko00591);; alpha-Linolenic acid metabolism (ko00592)
c186401.graph_c0	22.7267	59.3133	1.74363e-07	1.52142	up	--	--	Molecular Function: DNA binding (GO:0003677);; Biological Process: regulation of transcription, DNA-templated (GO:0006355);;	--	--	--	Dof domain, zinc finger	Dof zinc finger protein DOF3.6 OS=Arabidopsis thaliana OX=3702 GN=DOF3.6 PE=1 SV=2	--	--	hypothetical protein CDL12_21162 [Handroanthus impetiginosus]	molecular function: binding (GO:0005488);; biological process: biological regulation (GO:0065007)	--
c186425.graph_c1	12.8833	2.12	5.96519e-08	-2.15398	down	--	--	--	--	--	--	--	--	--	--	--	--	--
c186456.graph_c0	103.283	166.67	0.00147996	1.09758	up	[M]	Cell wall/membrane/envelope biogenesis	Cellular Component: cytoplasm (GO:0005737);; Biological Process: galactose metabolic process (GO:0006012);; Biological Process: raffinose family oligosaccharide biosynthetic process (GO:0010325);; Molecular Function: metal ion binding (GO:0046872);; Molecular Function: inositol 3-alpha-galactosyltransferase activity (GO:0047216);; Biological Process: carbohydrate storage (GO:0052576);; Biological…	K18819|0|vvi:100260266|K18819 inositol 3-alpha-galactosyltransferase [EC:2.4.1.123] | (RefSeq) galactinol synthase 1	[G]	Carbohydrate transport and metabolism	Glycosyl transferase family 8;; linker histone H1 and H5 family	Galactinol synthase 1 OS=Ajuga reptans OX=38596 GN=GOLS1 PE=1 SV=1	O	Posttranslational modification, protein turnover, chaperones	PREDICTED: galactinol synthase 1 [Vitis vinifera]	cellular component: cell (GO:0005623);; cellular component: cell part (GO:0044464);; biological process: metabolic process (GO:0008152);; biological process: single-organism process (GO:0044699);; molecular function: binding (GO:0005488);; molecular function: catalytic activity (GO:0003824);; biological process: localization (GO:0051179);; biological process: cellular process (GO:0009987);; biolo…	Galactose metabolism (ko00052)
c186498.graph_c3	15.38	78.86	2.42987e-09	2.20803	up	[QV]	Secondary metabolites biosynthesis, transport and catabolism ;; Defense mechanisms	Molecular Function: monooxygenase activity (GO:0004497);; Molecular Function: iron ion binding (GO:0005506);; Cellular Component: endoplasmic reticulum (GO:0005783);; Biological Process: positive regulation of cell proliferation (GO:0008284);; Cellular Component: integral component of membrane (GO:0016021);; Molecular Function: oxidoreductase activity, acting on paired donors, with incorporation …	--	[Q]	Secondary metabolites biosynthesis, transport and catabolism	Cytochrome P450	Cytochrome P450 78A5 OS=Arabidopsis thaliana OX=3702 GN=CYP78A5 PE=2 SV=1	Q	Secondary metabolites biosynthesis, transport and catabolism	PREDICTED: cytochrome P450 78A5-like [Elaeis guineensis]	biological process: metabolic process (GO:0008152);; biological process: single-organism process (GO:0044699);; molecular function: catalytic activity (GO:0003824);; molecular function: binding (GO:0005488);; cellular component: cell (GO:0005623);; cellular component: organelle (GO:0043226);; cellular component: cell part (GO:0044464);; biological process: biological regulation (GO:0065007);; cel…	--
c186607.graph_c2	4.05	31.1933	0.000438663	2.39935	up	[QV]	Secondary metabolites biosynthesis, transport and catabolism ;; Defense mechanisms	Molecular Function: binding (GO:0005488);; Cellular Component: membrane (GO:0016020);; Molecular Function: oxidoreductase activity, acting on paired donors, with incorporation or reduction of molecular oxygen, NAD(P)H as one donor, and incorporation of one atom of oxygen (GO:0016709);; Biological Process: secondary metabolite biosynthetic process (GO:0044550);;	--	[Q]	Secondary metabolites biosynthesis, transport and catabolism	Cytochrome P450	Cytochrome P450 93A3 OS=Glycine max OX=3847 GN=CYP93A3 PE=2 SV=1	Q	Secondary metabolites biosynthesis, transport and catabolism	PREDICTED: geraniol 8-hydroxylase-like [Elaeis guineensis]	molecular function: binding (GO:0005488);; cellular component: membrane (GO:0016020);; biological process: metabolic process (GO:0008152);; biological process: single-organism process (GO:0044699);; molecular function: catalytic activity (GO:0003824)	--
c186623.graph_c0	4.55333	8.26333	0.00671954	1.02047	up	[H]	Coenzyme transport and metabolism	--	--	[D]	Cell cycle control, cell division, chromosome partitioning	Histidine kinase-, DNA gyrase B-, and HSP90-like ATPase;; Histidine kinase-, DNA gyrase B-, and HSP90-like ATPase;; Aminotransferase class-III	Protein MICRORCHIDIA 6 OS=Arabidopsis thaliana OX=3702 GN=MORC6 PE=1 SV=1	S	Function unknown	PREDICTED: protein MICRORCHIDIA 6-like [Elaeis guineensis]	--	--
c186640.graph_c0	0.02	1.96333	2.67149e-08	3.75528	up	--	--	--	--	--	--	--	--	--	--	--	--	--
c186657.graph_c0	5.24	13.4467	0.0020411	1.43899	up	[T]	Signal transduction mechanisms	Cellular Component: membrane (GO:0016020);; Molecular Function: hydrolase activity (GO:0016787);;	--	[R]	General function prediction only	alpha/beta hydrolase fold;; Alpha/beta hydrolase family;; Serine aminopeptidase, S33;; Serine hydrolase	Probable lysophospholipase BODYGUARD 4 OS=Arabidopsis thaliana OX=3702 GN=BDG4 PE=2 SV=1	S	Function unknown	PREDICTED: probable lysophospholipase BODYGUARD 4 [Elaeis guineensis]	cellular component: membrane (GO:0016020);; molecular function: catalytic activity (GO:0003824)	--
c186730.graph_c0	19.4933	54.3233	1.18841e-05	1.58365	up	[I]	Lipid transport and metabolism	Biological Process: secondary shoot formation (GO:0010223);; Molecular Function: carboxylic ester hydrolase activity (GO:0052689);; Biological Process: strigolactone biosynthetic process (GO:1901601);;	--	--	--	Alpha/beta hydrolase family;; alpha/beta hydrolase fold;; Armadillo/beta-catenin-like repeat	Probable strigolactone esterase DAD2 OS=Petunia hybrida OX=4102 GN=DAD2 PE=1 SV=1	S	Function unknown	PREDICTED: probable strigolactone esterase DAD2 [Musa acuminata subsp. malaccensis]	biological process: multicellular organismal process (GO:0032501);; biological process: developmental process (GO:0032502);; biological process: single-organism process (GO:0044699);; molecular function: catalytic activity (GO:0003824);; biological process: metabolic process (GO:0008152);; biological process: cellular process (GO:0009987)	--
c186764.graph_c0	7.72667	23.1833	0.0079167	1.36978	up	--	--	--	--	--	--	--	--	--	--	PREDICTED: uncharacterized protein LOC103715352 [Phoenix dactylifera]	--	--
c186834.graph_c1	4.18667	8.04	0.000623412	1.51637	up	--	--	Cellular Component: condensed chromosome outer kinetochore (GO:0000940);; Cellular Component: spindle microtubule (GO:0005876);; Biological Process: chromosome segregation (GO:0007059);; Molecular Function: microtubule binding (GO:0008017);; Biological Process: cell division (GO:0051301);;	--	--	--	Spindle and kinetochore-associated protein 2	--	S	Function unknown	uncharacterized protein LOC109840540 [Asparagus officinalis]	cellular component: cell (GO:0005623);; cellular component: macromolecular complex (GO:0032991);; cellular component: organelle (GO:0043226);; cellular component: organelle part (GO:0044422);; cellular component: cell part (GO:0044464);; cellular component: supramolecular complex (GO:0099080);; biological process: cellular process (GO:0009987);; biological process: single-organism process (GO:004…	--
c186840.graph_c1	0	4.50667	0.000930916	2.69807	up	--	--	--	--	--	--	--	--	--	--	--	--	--
c186855.graph_c0	29.12	10.17	0.000640445	-1.15469	down	--	--	Molecular Function: binding (GO:0005488);;	--	--	--	--	LOB domain-containing protein 41 OS=Arabidopsis thaliana OX=3702 GN=LBD41 PE=2 SV=1	S	Function unknown	LOB domain-containing protein 41-like [Asparagus officinalis]	molecular function: binding (GO:0005488)	--
c186873.graph_c2	10.82	24.0233	0.00443769	1.18722	up	[O]	Posttranslational modification, protein turnover, chaperones	--	--	--	--	Subtilase family;; PA domain	Subtilisin-like protease SBT5.3 OS=Arabidopsis thaliana OX=3702 GN=AIR3 PE=2 SV=1	O	Posttranslational modification, protein turnover, chaperones	PREDICTED: subtilisin-like protease SBT5.3 [Phoenix dactylifera]	--	--
c186960.graph_c0	0	5.92333	2.28513e-20	5.37602	up	--	--	--	--	--	--	--	--	--	--	--	--	--
c186979.graph_c0	16.2133	64.7267	8.90278e-09	2.11501	up	--	--	Molecular Function: catalytic activity (GO:0003824);; Cellular Component: mitochondrion (GO:0005739);; Biological Process: ubiquitin-dependent protein catabolic process (GO:0006511);; Biological Process: protein ubiquitination (GO:0016567);; Molecular Function: metal ion binding (GO:0046872);;	--	[O]	Posttranslational modification, protein turnover, chaperones	Protein of unknown function (DUF1117);; Ring finger domain;; Zinc finger, C3HC4 type (RING finger);; RING-H2 zinc finger domain;; RING-like zinc finger;; Zinc finger, C3HC4 type (RING finger);; RING-type zinc-finger;; Protein of unknown function (DUF1117);; Ring finger domain;; Zinc finger, C3HC4 type (RING finger);; RING-H2 zinc finger domain;; RING-like zinc finger;; Zinc finger, C3HC4 type (RI…	E3 ubiquitin-protein ligase RDUF2 OS=Arabidopsis thaliana OX=3702 GN=DURF2 PE=1 SV=1	O	Posttranslational modification, protein turnover, chaperones	hypothetical protein OsJ_16849 [Oryza sativa Japonica Group]	molecular function: catalytic activity (GO:0003824);; cellular component: cell (GO:0005623);; cellular component: organelle (GO:0043226);; cellular component: cell part (GO:0044464);; biological process: metabolic process (GO:0008152);; biological process: cellular process (GO:0009987);; molecular function: binding (GO:0005488)	--
c186986.graph_c0	2.62	0.63	0.00151518	-1.64669	down	--	--	--	--	--	--	--	--	--	--	uncharacterized protein LOC105157045 [Sesamum indicum]	--	--
c186992.graph_c1	1.67333	0.273333	0.000748811	-2.71012	down	--	--	Molecular Function: GTP binding (GO:0005525);; Cellular Component: intracellular (GO:0005622);; Biological Process: small GTPase mediated signal transduction (GO:0007264);;	K07910|1.69394e-26|egu:105043174|K07910 Ras-related protein Rab-18 | (RefSeq) ras-related protein RABC2a	[R]	General function prediction only	Ras family;; Ras of Complex, Roc, domain of DAPkinase;; ADP-ribosylation factor family	Ras-related protein RABC2a OS=Arabidopsis thaliana OX=3702 GN=RABC2A PE=1 SV=1	S	Function unknown	Small GTPase superfamily [Corchorus capsularis]	molecular function: binding (GO:0005488);; cellular component: cell (GO:0005623);; cellular component: cell part (GO:0044464);; biological process: cellular process (GO:0009987);; biological process: signaling (GO:0023052);; biological process: single-organism process (GO:0044699);; biological process: response to stimulus (GO:0050896);; biological process: biological regulation (GO:0065007)	--
c186999.graph_c1	47.7167	17.04	2.70792e-06	-1.19054	down	--	--	Molecular Function: zinc ion binding (GO:0008270);; Biological Process: regulation of stomatal opening (GO:1902456);;	K10144|2.27727e-84|nnu:104586319|K10144 RING finger and CHY zinc finger domain-containing protein 1 [EC:2.3.2.27] | (RefSeq) E3 ubiquitin-protein ligase MIEL1	[R]	General function prediction only	CHY zinc finger;; Zinc-ribbon	E3 ubiquitin-protein ligase RZFP34 OS=Arabidopsis thaliana OX=3702 GN=RZPF34 PE=1 SV=1	S	Function unknown	PREDICTED: E3 ubiquitin-protein ligase MIEL1 [Nelumbo nucifera]	molecular function: binding (GO:0005488);; biological process: biological regulation (GO:0065007)	Ubiquitin mediated proteolysis (ko04120)
c187017.graph_c0	0.113333	1.25333	0.00239706	2.53327	up	--	--	--	--	--	--	--	--	--	--	--	--	--
c187021.graph_c3	5.05333	15.8067	0.000128799	1.69001	up	[E]	Amino acid transport and metabolism	--	K14638|2.35451e-55|mtr:MTR_2g093160|K14638 solute carrier family 15 (peptide/histidine transporter), member 3/4 | (RefSeq) nitrate excretion transporter 1	[E]	Amino acid transport and metabolism	POT family	Protein NRT1/ PTR FAMILY 2.3 OS=Arabidopsis thaliana OX=3702 GN=NPF2.3 PE=2 SV=1	E	Amino acid transport and metabolism	nitrate excretion transporter 1-like protein, partial [Trifolium pratense]	--	--
c187035.graph_c3	12.4167	28.23	0.0099681	1.28622	up	[J]	Translation, ribosomal structure and biogenesis	Molecular Function: GTP binding (GO:0005525);; Cellular Component: chloroplast (GO:0009507);; Molecular Function: ribosome binding (GO:0043022);;	K03665|0|egu:105042239|K03665 GTPase | (RefSeq) GTPase HflX	[R]	General function prediction only	GTP-binding GTPase N-terminal;; GTP-binding GTPase Middle Region;; 50S ribosome-binding GTPase;; Dynamin family	GTP-binding protein At3g49725, chloroplastic OS=Arabidopsis thaliana OX=3702 GN=At3g49725 PE=2 SV=2	S	Function unknown	uncharacterized protein LOC109819869 isoform X1 [Asparagus officinalis]	molecular function: binding (GO:0005488);; cellular component: cell (GO:0005623);; cellular component: organelle (GO:0043226);; cellular component: cell part (GO:0044464)	--
c187037.graph_c0	0	5.23333	0.000222408	2.901	up	--	--	--	--	--	--	--	--	--	--	--	--	--
c187080.graph_c1	24.0267	53.6433	0.00470843	1.25881	up	--	--	--	--	[Q]	Secondary metabolites biosynthesis, transport and catabolism	--	ABC transporter G family member 22 OS=Arabidopsis thaliana OX=3702 GN=ABCG22 PE=1 SV=1	V	Defense mechanisms	ABC transporter G family member 22 isoform X1 [Ananas comosus]	--	--
c187112.graph_c1	2.46333	12.8833	0.00148539	1.86878	up	--	--	--	--	--	--	--	--	--	--	--	--	--
c187116.graph_c1	0.29	3.41	3.9244e-08	3.25711	up	--	--	--	--	--	--	--	--	--	--	--	--	--
c187139.graph_c0	29.5333	8.48	8.87246e-09	-1.57337	down	--	--	--	--	--	--	--	--	--	--	--	--	--
c187169.graph_c1	0	2.29	0.00928931	2.3053	up	--	--	Biological Process: proton transport (GO:0015992);; Biological Process: ATP metabolic process (GO:0046034);;	--	[C]	Energy production and conversion	--	V-type proton ATPase subunit B 2 OS=Hordeum vulgare OX=4513 PE=2 SV=1	--	--	PREDICTED: V-type proton ATPase subunit B 1 [Eucalyptus grandis]	biological process: single-organism process (GO:0044699);; biological process: localization (GO:0051179);; biological process: metabolic process (GO:0008152);; biological process: cellular process (GO:0009987)	--
c187177.graph_c0	1.16667	0.04	0.00140794	-2.54807	down	--	--	--	--	--	--	--	--	--	--	--	--	--
c187178.graph_c0	0.0566667	2.01333	6.6663e-06	3.1997	up	[QV]	Secondary metabolites biosynthesis, transport and catabolism ;; Defense mechanisms	Cellular Component: membrane (GO:0016020);; Molecular Function: oxidoreductase activity (GO:0016491);; Molecular Function: metal ion binding (GO:0046872);;	--	[Q]	Secondary metabolites biosynthesis, transport and catabolism	Cytochrome P450	Cytochrome P450 81E8 OS=Medicago truncatula OX=3880 GN=CYP81E8 PE=2 SV=1	Q	Secondary metabolites biosynthesis, transport and catabolism	PREDICTED: isoflavone 2&apos;-hydroxylase-like [Elaeis guineensis]	cellular component: membrane (GO:0016020);; biological process: metabolic process (GO:0008152);; biological process: single-organism process (GO:0044699);; molecular function: catalytic activity (GO:0003824);; molecular function: binding (GO:0005488)	--
c187224.graph_c0	16.4167	23.9333	3.78259e-05	1.4435	up	--	--	--	--	--	--	--	--	--	--	--	--	--
c187244.graph_c0	4.15	0	0.00565438	-2.39773	down	--	--	--	--	--	--	--	--	--	--	--	--	--
c187263.graph_c1	17.04	31.2967	0.0087394	1.01472	up	[E]	Amino acid transport and metabolism	Cellular Component: cytoplasm (GO:0005737);; Biological Process: cysteine biosynthetic process from serine (GO:0006535);; Molecular Function: serine O-acetyltransferase activity (GO:0009001);;	K00640|7.40757e-166|mus:103985778|K00640 serine O-acetyltransferase [EC:2.3.1.30] | (RefSeq) probable serine acetyltransferase 2	[E]	Amino acid transport and metabolism	Serine acetyltransferase, N-terminal;; Bacterial transferase hexapeptide (six repeats)	Probable serine acetyltransferase 2 OS=Oryza sativa subsp. japonica OX=39947 GN=SAT2 PE=2 SV=1	E	Amino acid transport and metabolism	probable serine acetyltransferase 2 isoform X1 [Asparagus officinalis]	cellular component: cell (GO:0005623);; cellular component: cell part (GO:0044464);; biological process: metabolic process (GO:0008152);; biological process: cellular process (GO:0009987);; biological process: single-organism process (GO:0044699);; molecular function: catalytic activity (GO:0003824)	Cysteine and methionine metabolism (ko00270);; Sulfur metabolism (ko00920);; Carbon metabolism (ko01200);; Biosynthesis of amino acids (ko01230)
c187281.graph_c1	0.32	3.72333	0.00216134	2.40472	up	--	--	--	--	--	--	--	--	--	--	--	--	--
c187320.graph_c2	9.12333	0.99	0.00426941	-1.72855	down	--	--	--	--	--	--	--	--	S	Function unknown	uncharacterized protein LOC109825237 isoform X2 [Asparagus officinalis]	--	--
c187336.graph_c0	2.27667	13.5767	1.43909e-07	2.46833	up	--	--	--	--	--	--	--	--	--	--	--	--	--
c187352.graph_c0	4.54333	19.22	8.18428e-05	1.91098	up	--	--	Cellular Component: integral component of membrane (GO:0016021);; Biological Process: transmembrane transport (GO:0055085);;	--	[T]	Signal transduction mechanisms	OPT oligopeptide transporter protein	Oligopeptide transporter 4 OS=Arabidopsis thaliana OX=3702 GN=OPT4 PE=1 SV=1	S	Function unknown	PREDICTED: oligopeptide transporter 4-like [Elaeis guineensis]	cellular component: membrane (GO:0016020);; cellular component: membrane part (GO:0044425);; biological process: localization (GO:0051179)	--
c187436.graph_c0	0	2.22667	5.73239e-05	3.07365	up	--	--	--	--	--	--	--	--	--	--	--	--	--
c187436.graph_c1	10.3067	1.48333	2.3703e-05	-2.63146	down	--	--	--	--	--	--	--	--	--	--	--	--	--
c187436.graph_c2	37.2933	13.99	0.00630251	-1.13604	down	--	--	Molecular Function: aspartic-type endopeptidase activity (GO:0004190);; Biological Process: proteolysis (GO:0006508);; Biological Process: protein catabolic process (GO:0030163);;	--	[O]	Posttranslational modification, protein turnover, chaperones	Xylanase inhibitor C-terminal;; Xylanase inhibitor N-terminal	Basic 7S globulin OS=Glycine max OX=3847 GN=BG PE=1 SV=2	O	Posttranslational modification, protein turnover, chaperones	PREDICTED: basic 7S globulin-like [Musa acuminata subsp. malaccensis]	biological process: metabolic process (GO:0008152);; molecular function: catalytic activity (GO:0003824)	--
c187459.graph_c0	9.63	2.10667	0.000243142	-1.76678	down	--	--	--	--	--	--	--	--	--	--	--	--	--
c187481.graph_c1	78.9533	139.847	3.63731e-05	1.00531	up	--	--	Molecular Function: nutrient reservoir activity (GO:0045735);;	--	--	--	Cupin	11S globulin seed storage protein 2 OS=Sesamum indicum OX=4182 PE=2 SV=1	S	Function unknown	legumin B-like [Asparagus officinalis]	molecular function: nutrient reservoir activity (GO:0045735)	--
c187485.graph_c0	1.38	6.07667	0.00433953	2.33388	up	--	--	Molecular Function: DNA binding (GO:0003677);; Molecular Function: transcription factor activity, sequence-specific DNA binding (GO:0003700);; Cellular Component: nucleus (GO:0005634);; Biological Process: regulation of transcription, DNA-templated (GO:0006355);;	--	--	--	AP2 domain	Ethylene-responsive transcription factor ERF017 OS=Arabidopsis thaliana OX=3702 GN=ERF017 PE=2 SV=1	K	Transcription	AP2/ERF domain containing protein [Parasponia andersonii]	molecular function: binding (GO:0005488);; biological process: biological regulation (GO:0065007);; molecular function: nucleic acid binding transcription factor activity (GO:0001071);; cellular component: cell (GO:0005623);; cellular component: organelle (GO:0043226);; cellular component: cell part (GO:0044464)	--
c187539.graph_c1	1077	1902.97	3.9959e-06	1.09951	up	--	--	--	--	--	--	--	--	--	--	--	--	--
c187544.graph_c0	14.14	2.47667	8.19333e-10	-2.27263	down	--	--	--	--	--	--	--	--	--	--	--	--	--
c187584.graph_c0	52.56	11.82	3.30827e-29	-2.25672	down	--	--	--	--	[S]	Function unknown	SHQ1 protein;; HIT zinc finger	--	S	Function unknown	PREDICTED: zinc finger HIT domain-containing protein 2 isoform X1 [Elaeis guineensis]	--	--
c187657.graph_c1	10.78	43.6667	5.02935e-08	2.05779	up	--	--	--	--	--	--	--	--	--	--	uncharacterized protein LOC109820110 [Asparagus officinalis]	--	--
c187658.graph_c1	2.24333	9.06667	0.000307859	1.95153	up	--	--	--	--	--	--	--	--	S	Function unknown	uncharacterized protein A4U43_C04F3660 [Asparagus officinalis]	--	--
c187707.graph_c0	6.16	14.24	0.00945581	1.18691	up	[V]	Defense mechanisms	Molecular Function: ATP binding (GO:0005524);; Cellular Component: chloroplast envelope (GO:0009941);; Cellular Component: integral component of membrane (GO:0016021);; Molecular Function: ATPase activity, coupled to transmembrane movement of substances (GO:0042626);; Biological Process: transmembrane transport (GO:0055085);;	K05656|0|egu:105052956|K05656 ATP-binding cassette, subfamily B (MDR/TAP), member 9 | (RefSeq) ABC transporter B family member 26, chloroplastic	[U]	Intracellular trafficking, secretion, and vesicular transport	ABC transporter transmembrane region;; ABC transporter	ABC transporter B family member 26, chloroplastic OS=Arabidopsis thaliana OX=3702 GN=ABCB26 PE=1 SV=1	V	Defense mechanisms	PREDICTED: ABC transporter B family member 26, chloroplastic [Elaeis guineensis]	molecular function: binding (GO:0005488);; cellular component: cell (GO:0005623);; cellular component: organelle (GO:0043226);; cellular component: organelle part (GO:0044422);; cellular component: cell part (GO:0044464);; cellular component: membrane (GO:0016020);; cellular component: membrane part (GO:0044425);; biological process: localization (GO:0051179);; molecular function: catalytic activ…	ABC transporters (ko02010)
c187752.graph_c1	170.247	510.84	2.99778e-13	1.7356	up	[QV]	Secondary metabolites biosynthesis, transport and catabolism ;; Defense mechanisms	Molecular Function: binding (GO:0005488);; Cellular Component: membrane (GO:0016020);; Molecular Function: oxidoreductase activity, acting on paired donors, with incorporation or reduction of molecular oxygen, NAD(P)H as one donor, and incorporation of one atom of oxygen (GO:0016709);; Biological Process: secondary metabolite biosynthetic process (GO:0044550);;	--	[Q]	Secondary metabolites biosynthesis, transport and catabolism	Cytochrome P450	Cytochrome P450 76C1 OS=Arabidopsis thaliana OX=3702 GN=CYP76C1 PE=2 SV=1	Q	Secondary metabolites biosynthesis, transport and catabolism	PREDICTED: geraniol 8-hydroxylase-like [Elaeis guineensis]	molecular function: binding (GO:0005488);; cellular component: membrane (GO:0016020);; biological process: metabolic process (GO:0008152);; biological process: single-organism process (GO:0044699);; molecular function: catalytic activity (GO:0003824)	--
c187763.graph_c1	0	2.19333	5.71126e-06	3.33075	up	--	--	--	--	--	--	--	--	--	--	--	--	--
c187773.graph_c1	11.9267	4.64	0.00703058	-1.14553	down	--	--	--	--	--	--	--	--	--	--	--	--	--
c187825.graph_c0	8.67	1.51667	1.75644e-07	-2.13659	down	--	--	--	K00387|4.11256e-08|pda:103698413|K00387 sulfite oxidase [EC:1.8.3.1] | (RefSeq) sulfite oxidase-like	--	--	Mo-co oxidoreductase dimerisation domain	--	--	--	PREDICTED: sulfite oxidase-like isoform X1 [Phoenix dactylifera]	--	Sulfur metabolism (ko00920)
c187837.graph_c1	33.4667	64.38	0.000366382	1.1459	up	--	--	--	--	--	--	--	--	--	--	--	--	--
c187857.graph_c0	7.55333	14.94	0.00148219	1.12525	up	--	--	Molecular Function: cysteine-type endopeptidase activity (GO:0004197);; Cellular Component: mitochondrion (GO:0005739);; Cellular Component: vacuole (GO:0005773);; Biological Process: vacuolar protein processing (GO:0006624);; Biological Process: proteolysis involved in cellular protein catabolic process (GO:0051603);;	K01369|2.07798e-144|egu:105037223|K01369 legumain [EC:3.4.22.34] | (RefSeq) vacuolar-processing enzyme	[O]	Posttranslational modification, protein turnover, chaperones	Peptidase C13 family	Vacuolar-processing enzyme OS=Phaseolus vulgaris OX=3885 PE=1 SV=1	O	Posttranslational modification, protein turnover, chaperones	vacuolar-processing enzyme-like [Asparagus officinalis]	biological process: metabolic process (GO:0008152);; molecular function: catalytic activity (GO:0003824);; cellular component: cell (GO:0005623);; cellular component: organelle (GO:0043226);; cellular component: cell part (GO:0044464);; biological process: cellular process (GO:0009987)	--
c187863.graph_c0	33.1233	11.4667	2.58734e-07	-1.54567	down	--	--	--	--	--	--	--	--	--	--	hypothetical protein DCAR_018517 [Daucus carota subsp. sativus]	--	--
c187942.graph_c0	22.9533	44.8933	0.00180096	1.11797	up	[R]	General function prediction only	Molecular Function: oxidoreductase activity (GO:0016491);; Biological Process: oxidation-reduction process (GO:0055114);;	--	[Q]	Secondary metabolites biosynthesis, transport and catabolism	Flavin containing amine oxidoreductase;; NAD(P)-binding Rossmann-like domain;; FAD dependent oxidoreductase;; Pyridine nucleotide-disulphide oxidoreductase;; FAD binding domain;; FAD binding domain;; Flavin containing amine oxidoreductase;; Tryptophan halogenase	15-cis-phytoene desaturase, chloroplastic/chromoplastic OS=Capsicum annuum OX=4072 GN=PDS PE=1 SV=1	S	Function unknown	phytoene desaturase [Crocus ancyrensis]	biological process: metabolic process (GO:0008152);; biological process: single-organism process (GO:0044699);; molecular function: catalytic activity (GO:0003824)	--
c187949.graph_c1	7.89333	34.0733	1.91341e-07	2.11313	up	--	--	--	--	--	--	--	--	--	--	--	--	--
c188005.graph_c1	13.23	32.5867	2.22437e-06	1.50646	up	--	--	--	K17807|7.54179e-111|pda:103705793|K17807 mitochondrial translocator assembly and maintenance protein 41 | (RefSeq) phosphatidate cytidylyltransferase, mitochondrial	[S]	Function unknown	Mitochondrial matrix Mmp37	--	U	Intracellular trafficking, secretion, and vesicular transport	PREDICTED: phosphatidate cytidylyltransferase, mitochondrial isoform X2 [Phoenix dactylifera]	--	--
c188071.graph_c0	83.5267	34.4467	0.00359692	-1.0045	down	[G]	Carbohydrate transport and metabolism	Molecular Function: ATP binding (GO:0005524);; Biological Process: glycogen biosynthetic process (GO:0005978);; Molecular Function: glucose-1-phosphate adenylyltransferase activity (GO:0008878);; Cellular Component: chloroplast (GO:0009507);; Biological Process: starch biosynthetic process (GO:0019252);;	K00975|0|pda:103714983|K00975 glucose-1-phosphate adenylyltransferase [EC:2.7.7.27] | (RefSeq) glucose-1-phosphate adenylyltransferase large subunit 1-like	[M]	Cell wall/membrane/envelope biogenesis	Nucleotidyl transferase	Glucose-1-phosphate adenylyltransferase large subunit, chloroplastic/amyloplastic OS=Beta vulgaris OX=161934 GN=AGPS1 PE=2 SV=1	G	Carbohydrate transport and metabolism	glucose-1-phosphate adenylyltransferase large subunit 1-like isoform X1 [Asparagus officinalis]	molecular function: binding (GO:0005488);; biological process: metabolic process (GO:0008152);; biological process: cellular process (GO:0009987);; biological process: single-organism process (GO:0044699);; molecular function: catalytic activity (GO:0003824);; cellular component: cell (GO:0005623);; cellular component: organelle (GO:0043226);; cellular component: cell part (GO:0044464)	Starch and sucrose metabolism (ko00500);; Amino sugar and nucleotide sugar metabolism (ko00520)
c188163.graph_c1	9.20667	15.0567	0.00410805	1.22578	up	--	--	--	--	--	--	--	--	--	--	--	--	--
c188176.graph_c0	6.75333	12.07	1.53658e-05	1.85903	up	--	--	--	--	--	--	--	--	--	--	--	--	--
c188195.graph_c2	0.696667	10.2267	0.0017679	2.31246	up	--	--	--	--	--	--	--	--	--	--	--	--	--
c188210.graph_c1	0.14	4.88333	4.4896e-09	3.78676	up	--	--	--	--	--	--	--	--	--	--	PREDICTED: uncharacterized protein LOC107428766 [Ziziphus jujuba]	--	--
c188213.graph_c0	4.12333	10.2	0.00239715	1.40457	up	--	--	Biological Process: establishment of mitotic spindle orientation (GO:0000132);; Cellular Component: condensed nuclear chromosome kinetochore (GO:0000778);; Molecular Function: structural constituent of cytoskeleton (GO:0005200);; Biological Process: mitotic spindle organization (GO:0007052);; Cellular Component: Ndc80 complex (GO:0031262);; Biological Process: attachment of mitotic spindle microt…	K11547|2.32966e-134|egu:105033935|K11547 kinetochore protein NDC80 | (RefSeq) kinetochore protein NDC80 homolog	[D]	Cell cycle control, cell division, chromosome partitioning	HEC/Ndc80p family	--	D	Cell cycle control, cell division, chromosome partitioning	PREDICTED: kinetochore protein NDC80 homolog [Elaeis guineensis]	biological process: cellular process (GO:0009987);; biological process: single-organism process (GO:0044699);; biological process: localization (GO:0051179);; biological process: cellular component organization or biogenesis (GO:0071840);; cellular component: cell (GO:0005623);; cellular component: membrane-enclosed lumen (GO:0031974);; cellular component: macromolecular complex (GO:0032991);; ce…	--
c188224.graph_c3	23.69	7.34333	4.28358e-05	-1.47029	down	--	--	--	--	--	--	--	--	--	--	--	--	--
c188228.graph_c1	17.37	42.4433	3.8365e-11	1.45749	up	--	--	Molecular Function: transcription factor activity, transcription factor binding (GO:0000989);; Cellular Component: nucleus (GO:0005634);; Biological Process: regulation of transcription, DNA-templated (GO:0006355);; Biological Process: photomorphogenesis (GO:0009640);;	--	--	--	B-box zinc finger	B-box zinc finger protein 19 OS=Arabidopsis thaliana OX=3702 GN=BBX19 PE=1 SV=1	S	Function unknown	B-box zinc finger protein 19-like [Asparagus officinalis]	biological process: biological regulation (GO:0065007);; molecular function: transcription factor activity, protein binding (GO:0000988);; cellular component: cell (GO:0005623);; cellular component: organelle (GO:0043226);; cellular component: cell part (GO:0044464);; biological process: multicellular organismal process (GO:0032501);; biological process: developmental process (GO:0032502);; biolo…	--
c188239.graph_c0	5.84	10.29	0.000349487	1.21495	up	--	--	--	--	[R]	General function prediction only	--	--	--	--	reverse transcriptase [Corchorus capsularis]	--	--
c188286.graph_c0	8.92667	16.1167	0.00643936	1.30427	up	--	--	--	--	--	--	--	--	--	--	--	--	--
c188291.graph_c2	16.8667	37.3467	0.00157698	1.35414	up	--	--	Cellular Component: membrane (GO:0016020);;	--	--	--	PLAC8 family	Protein PLANT CADMIUM RESISTANCE 2 OS=Arabidopsis thaliana OX=3702 GN=PCR2 PE=1 SV=1	S	Function unknown	PREDICTED: cell number regulator 2 [Elaeis guineensis]	cellular component: membrane (GO:0016020)	--
c188331.graph_c2	0.5	2.79333	0.00179383	2.09667	up	--	--	--	--	--	--	PDDEXK-like family of unknown function	--	S	Function unknown	uncharacterized protein LOC110100774 [Dendrobium catenatum]	--	--
c188548.graph_c2	41.7033	17.64	0.0038373	-1.02754	down	[O]	Posttranslational modification, protein turnover, chaperones	--	--	--	--	Tetratricopeptide repeat;; Tetratricopeptide repeat	--	S	Function unknown	PREDICTED: uncharacterized protein LOC103982584 [Musa acuminata subsp. malaccensis]	--	--
c188565.graph_c0	4.23667	1.39333	0.00136232	-1.27874	down	--	--	--	--	[R]	General function prediction only	Reverse transcriptase (RNA-dependent DNA polymerase)	Retrovirus-related Pol polyprotein from transposon RE1 OS=Arabidopsis thaliana OX=3702 GN=RE1 PE=2 SV=1	S	Function unknown	hypothetical protein VITISV_027864 [Vitis vinifera]	--	--
c188568.graph_c0	24.52	76.54	0.000647586	1.67647	up	[E]	Amino acid transport and metabolism	Molecular Function: serine-type carboxypeptidase activity (GO:0004185);; Cellular Component: vacuole (GO:0005773);; Cellular Component: plant-type cell wall (GO:0009505);; Biological Process: proteolysis involved in cellular protein catabolic process (GO:0051603);;	K16297|0|mus:103994494|K16297 serine carboxypeptidase-like clade II [EC:3.4.16.-] | (RefSeq) serine carboxypeptidase-like 34 isoform X1	[OE]	--	Serine carboxypeptidase	Serine carboxypeptidase-like 34 OS=Arabidopsis thaliana OX=3702 GN=SCPL34 PE=2 SV=2	E	Amino acid transport and metabolism	PREDICTED: serine carboxypeptidase-like 34 isoform X1 [Musa acuminata subsp. malaccensis]	biological process: metabolic process (GO:0008152);; molecular function: catalytic activity (GO:0003824);; cellular component: cell (GO:0005623);; cellular component: organelle (GO:0043226);; cellular component: cell part (GO:0044464);; biological process: cellular process (GO:0009987)	--
c188581.graph_c0	2.11	0.11	2.30974e-10	-3.33629	down	--	--	--	--	[R]	General function prediction only	Reverse transcriptase (RNA-dependent DNA polymerase);; Domain of unknown function (DUF4283);; Zinc knuckle	Uncharacterized mitochondrial protein AtMg01250 OS=Arabidopsis thaliana OX=3702 GN=AtMg01250 PE=4 SV=1	S	Function unknown	PREDICTED: uncharacterized protein LOC109238160 [Nicotiana attenuata]	--	--
c188619.graph_c1	76.6767	28.6433	4.17751e-06	-1.20746	down	--	--	--	--	--	--	--	--	--	--	uncharacterized protein LOC109823570 [Asparagus officinalis]	--	--
c188635.graph_c1	390.363	125.273	1.46687e-05	-1.2409	down	[C]	Energy production and conversion	Biological Process: metabolic process (GO:0008152);; Molecular Function: transferase activity, transferring acyl groups (GO:0016746);;	K00627|3.29094e-59|cam:101502335|K00627 pyruvate dehydrogenase E2 component (dihydrolipoamide acetyltransferase) [EC:2.3.1.12] | (RefSeq) dihydrolipoyllysine-residue acetyltransferase component 4 of pyruvate dehydrogenase complex, chloroplastic	[C]	Energy production and conversion	Biotin-requiring enzyme;; e3 binding domain;; Plastocyanin-like domain	Dihydrolipoyllysine-residue acetyltransferase component 4 of pyruvate dehydrogenase complex, chloroplastic OS=Arabidopsis thaliana OX=3702 GN=LTA2 PE=2 SV=1	C	Energy production and conversion	dihydrolipoyllysine-residue acetyltransferase component 4 of pyruvate dehydrogenase complex, chloroplastic [Dendrobium catenatum]	biological process: metabolic process (GO:0008152);; molecular function: catalytic activity (GO:0003824)	Glycolysis / Gluconeogenesis (ko00010);; Citrate cycle (TCA cycle) (ko00020);; Pyruvate metabolism (ko00620);; Carbon metabolism (ko01200)
c188645.graph_c1	10.4433	4.11667	1.76524e-05	-1.3474	down	[R]	General function prediction only	Molecular Function: calmodulin binding (GO:0005516);;	--	[T]	Signal transduction mechanisms	Tetratricopeptide repeat;; Tetratricopeptide repeat	Protein NPG1 OS=Arabidopsis thaliana OX=3702 GN=NPG1 PE=1 SV=1	S	Function unknown	protein NPG1 [Asparagus officinalis]	molecular function: binding (GO:0005488)	--
c188664.graph_c0	5.35667	21.4533	0.00145165	1.51814	up	--	--	--	--	--	--	--	--	--	--	--	--	--
c188671.graph_c0	7.72333	18.5867	1.4398e-08	1.40248	up	--	--	Cellular Component: vacuole (GO:0005773);; Biological Process: Golgi organization (GO:0007030);; Biological Process: protein transport (GO:0015031);; Cellular Component: membrane (GO:0016020);;	K20289|0|pda:103710573|K20289 conserved oligomeric Golgi complex subunit 2 | (RefSeq) conserved oligomeric Golgi complex subunit 2	[U]	Intracellular trafficking, secretion, and vesicular transport	Domain of unknown function (DUF3510);; COG (conserved oligomeric Golgi) complex component, COG2	--	U	Intracellular trafficking, secretion, and vesicular transport	LOW QUALITY PROTEIN: conserved oligomeric Golgi complex subunit 2 [Asparagus officinalis]	cellular component: cell (GO:0005623);; cellular component: organelle (GO:0043226);; cellular component: cell part (GO:0044464);; biological process: cellular process (GO:0009987);; biological process: cellular component organization or biogenesis (GO:0071840);; biological process: localization (GO:0051179);; cellular component: membrane (GO:0016020)	--
c188735.graph_c0	5.42	14.1333	0.00470843	1.54432	up	--	--	Cellular Component: mitochondrion (GO:0005739);; Biological Process: regulation of root meristem growth (GO:0010082);; Cellular Component: integral component of membrane (GO:0016021);; Biological Process: regulation of DNA endoreduplication (GO:0032875);; Biological Process: regulation of cell division (GO:0051302);;	--	--	--	--	--	S	Function unknown	uncharacterized protein LOC109835099 [Asparagus officinalis]	cellular component: cell (GO:0005623);; cellular component: organelle (GO:0043226);; cellular component: cell part (GO:0044464);; biological process: multicellular organismal process (GO:0032501);; biological process: developmental process (GO:0032502);; biological process: single-organism process (GO:0044699);; biological process: biological regulation (GO:0065007);; cellular component: membrane…	--
c188790.graph_c1	91.8833	9.89333	1.00869e-16	-2.58541	down	--	--	--	--	--	--	--	--	--	--	--	--	--
c188810.graph_c0	1.8	0.68	0.000732681	-2.01296	down	--	--	--	--	--	--	--	--	--	--	--	--	--
c188826.graph_c1	0	5.15333	0.00518674	2.41437	up	--	--	--	--	--	--	--	--	--	--	--	--	--
c188837.graph_c0	5.92333	21.01	0.00147996	1.6589	up	--	--	--	--	--	--	--	--	--	--	uncharacterized protein LOC109836884 [Asparagus officinalis]	--	--
c188910.graph_c0	2.96667	0.6	0.00896224	-1.73733	down	--	--	--	--	--	--	--	--	--	--	--	--	--
c188954.graph_c0	58.39	174	0.00766404	1.52339	up	--	--	Biological Process: transport (GO:0006810);; Cellular Component: membrane (GO:0016020);;	K15382|7.58306e-83|nnu:104598913|K15382 solute carrier family 50 (sugar transporter) | (RefSeq) bidirectional sugar transporter SWEET16-like	[R]	General function prediction only	Sugar efflux transporter for intercellular exchange	Bidirectional sugar transporter SWEET16 OS=Oryza sativa subsp. japonica OX=39947 GN=SWEET16 PE=3 SV=1	U	Intracellular trafficking, secretion, and vesicular transport	bidirectional sugar transporter SWEET16-like isoform X1 [Asparagus officinalis]	biological process: localization (GO:0051179);; cellular component: membrane (GO:0016020)	--
c188977.graph_c0	0	2.56667	8.90278e-09	3.91176	up	--	--	--	--	--	--	--	--	--	--	--	--	--
c189007.graph_c0	190.593	83.97	0.00702908	-1.08288	down	[T]	Signal transduction mechanisms	Biological Process: autophagosome assembly (GO:0000045);; Cellular Component: pre-autophagosomal structure (GO:0000407);; Biological Process: cellular response to nitrogen starvation (GO:0006995);; Biological Process: pollen germination (GO:0009846);; Biological Process: protein localization by the Cvt pathway (GO:0032258);; Cellular Component: phosphatidylinositol 3-kinase complex, class III, ty…	K08334|4.68695e-90|egu:105054595|K08334 beclin | (RefSeq) beclin-1-like protein	[T]	Signal transduction mechanisms	Autophagy protein Apg6;; Protein kinase domain;; Protein tyrosine kinase	Beclin-1-like protein OS=Arabidopsis thaliana OX=3702 GN=ATG6 PE=1 SV=2	S	Function unknown	PREDICTED: beclin-1-like protein [Elaeis guineensis]	biological process: metabolic process (GO:0008152);; biological process: cellular process (GO:0009987);; biological process: cellular component organization or biogenesis (GO:0071840);; cellular component: cell (GO:0005623);; cellular component: cell part (GO:0044464);; biological process: response to stimulus (GO:0050896);; biological process: reproduction (GO:0000003);; biological process: repr…	Regulation of autophagy (ko04140)
c189010.graph_c0	14.6033	26.3833	9.61493e-05	1.21935	up	[IQR]	Lipid transport and metabolism ;; Secondary metabolites biosynthesis, transport and catabolism ;; General function prediction only	Cellular Component: cytosol (GO:0005829);; Biological Process: proline biosynthetic process (GO:0006561);; Biological Process: response to heat (GO:0009408);; Biological Process: response to water deprivation (GO:0009414);; Biological Process: response to fructose (GO:0009750);; Biological Process: regulation of abscisic acid biosynthetic process (GO:0010115);; Molecular Function: xanthoxin dehyd…	K09841|2.13189e-130|egu:105045554|K09841 xanthoxin dehydrogenase [EC:1.1.1.288] | (RefSeq) zerumbone synthase-like	[R]	General function prediction only	Enoyl-(Acyl carrier protein) reductase;; short chain dehydrogenase	Zerumbone synthase OS=Zingiber zerumbet OX=311405 GN=ZSD1 PE=1 SV=1	S	Function unknown	zerumbone synthase [Asparagus officinalis]	cellular component: cell (GO:0005623);; cellular component: cell part (GO:0044464);; biological process: metabolic process (GO:0008152);; biological process: cellular process (GO:0009987);; biological process: single-organism process (GO:0044699);; biological process: response to stimulus (GO:0050896);; biological process: biological regulation (GO:0065007);; molecular function: catalytic activit…	Carotenoid biosynthesis (ko00906)
c189027.graph_c0	0.126667	1.63333	0.000494801	2.56459	up	--	--	--	--	--	--	--	--	--	--	--	--	--
c189097.graph_c0	9.27333	31.4	0.000310569	1.8217	up	[GR]	Carbohydrate transport and metabolism ;; General function prediction only	Cellular Component: cytosol (GO:0005829);; Molecular Function: phosphoenolpyruvate carboxylase activity (GO:0008964);; Cellular Component: chloroplast (GO:0009507);; Biological Process: cellular metabolic process (GO:0044237);; Biological Process: small molecule metabolic process (GO:0044281);; Biological Process: single-organism cellular process (GO:0044763);; Cellular Component: apoplast (GO:00…	K20884|9.37836e-118|pda:103724324|K20884 riboflavin kinase / FMN hydrolase [EC:2.7.1.26 3.1.3.102] | (RefSeq) bifunctional riboflavin kinase/FMN phosphatase-like	[R]	General function prediction only	Haloacid dehalogenase-like hydrolase;; haloacid dehalogenase-like hydrolase;; HAD-hyrolase-like;; haloacid dehalogenase-like hydrolase	Bifunctional riboflavin kinase/FMN phosphatase OS=Arabidopsis thaliana OX=3702 GN=FHY PE=1 SV=1	S	Function unknown	PREDICTED: bifunctional riboflavin kinase/FMN phosphatase-like [Phoenix dactylifera]	cellular component: cell (GO:0005623);; cellular component: cell part (GO:0044464);; molecular function: catalytic activity (GO:0003824);; cellular component: organelle (GO:0043226);; biological process: metabolic process (GO:0008152);; biological process: cellular process (GO:0009987);; biological process: single-organism process (GO:0044699);; cellular component: extracellular region (GO:000557…	--
c189101.graph_c0	1.95667	10.83	9.51918e-08	2.28489	up	--	--	--	--	--	--	--	--	--	--	--	--	--
c189118.graph_c3	15.9	5.87	0.00805149	-1.22588	down	--	--	--	--	--	--	--	--	--	--	--	--	--
c189169.graph_c0	1.68667	9.04667	2.20007e-06	2.40695	up	--	--	--	--	--	--	Retrotransposon gag protein	--	L	Replication, recombination and repair	hypothetical protein A4A49_61683, partial [Nicotiana attenuata]	--	--
c189179.graph_c0	3.75333	0.256667	5.63176e-08	-3.46946	down	--	--	--	--	--	--	--	--	--	--	--	--	--
c189229.graph_c1	10.57	2.66333	0.000586677	-1.58911	down	--	--	--	--	--	--	--	--	--	--	--	--	--
c189241.graph_c1	5.28333	0.983333	0.00377048	-2.02748	down	--	--	--	--	--	--	--	--	--	--	--	--	--
c189249.graph_c0	0.516667	3.27	0.000946401	2.23287	up	--	--	--	--	--	--	--	--	--	--	--	--	--
c189255.graph_c0	1.03667	0	0.00370916	-2.47244	down	--	--	--	--	--	--	--	--	--	--	--	--	--
c189284.graph_c0	42.23	15.3367	0.000909392	-1.08315	down	[L]	Replication, recombination and repair	Molecular Function: recombinase activity (GO:0000150);; Molecular Function: four-way junction DNA binding (GO:0000400);; Biological Process: DNA recombinase assembly (GO:0000730);; Cellular Component: condensed nuclear chromosome (GO:0000794);; Molecular Function: double-stranded DNA binding (GO:0003690);; Molecular Function: single-stranded DNA binding (GO:0003697);; Molecular Function: endodeox…	K10870|5.91825e-118|egu:105059023|K10870 RAD51-like protein 2 | (RefSeq) DNA repair protein RAD51 homolog 3	[DL]	--	Rad51	DNA repair protein RAD51 homolog 3 OS=Arabidopsis thaliana OX=3702 GN=RAD51C PE=1 SV=2	L	Replication, recombination and repair	DNA repair protein RAD51 homolog 3 [Asparagus officinalis]	biological process: metabolic process (GO:0008152);; biological process: cellular process (GO:0009987);; molecular function: catalytic activity (GO:0003824);; molecular function: binding (GO:0005488);; biological process: response to stimulus (GO:0050896);; biological process: cellular component organization or biogenesis (GO:0071840);; cellular component: cell (GO:0005623);; cellular component: …	Homologous recombination (ko03440)
c189288.graph_c0	0.0866667	1.98	0.000976217	2.62601	up	--	--	--	--	--	--	WRKY DNA -binding domain	Probable WRKY transcription factor 30 OS=Arabidopsis thaliana OX=3702 GN=WRKY30 PE=2 SV=1	K	Transcription	probable WRKY transcription factor 41 [Asparagus officinalis]	--	--
c189322.graph_c0	5.86333	1.02667	0.00370916	-1.25408	down	--	--	--	--	--	--	--	--	S	Function unknown	PREDICTED: uncharacterized protein LOC103704992 isoform X2 [Phoenix dactylifera]	--	--
c189374.graph_c0	0.76	3.74	0.000210418	2.48292	up	--	--	--	K03934|5.56773e-07|pda:103695971|K03934 NADH dehydrogenase (ubiquinone) Fe-S protein 1 [EC:1.6.5.3 1.6.99.3] | (RefSeq) NADH dehydrogenase [ubiquinone] iron-sulfur protein 1, mitochondrial	--	--	--	NADH dehydrogenase [ubiquinone] iron-sulfur protein 1, mitochondrial OS=Arabidopsis thaliana OX=3702 GN=EMB1467 PE=1 SV=2	--	--	uncharacterized protein A4U43_C08F28720 [Asparagus officinalis]	--	Oxidative phosphorylation (ko00190)
c189401.graph_c0	0.0533333	0.976667	0.000946401	2.56125	up	--	--	--	--	--	--	--	--	--	--	--	--	--
c189401.graph_c3	0	6.13333	7.91488e-06	3.29465	up	--	--	--	--	--	--	--	--	--	--	--	--	--
c189438.graph_c0	0.486667	2.59333	0.00417076	1.72267	up	--	--	Molecular Function: nucleotide binding (GO:0000166);; Molecular Function: mRNA 3'-UTR binding (GO:0003730);; Molecular Function: protein binding (GO:0005515);; Cellular Component: nucleus (GO:0005634);; Cellular Component: cytosol (GO:0005829);; Biological Process: mRNA processing (GO:0006397);;	K13201|2.55113e-10|nnu:104606259|K13201 nucleolysin TIA-1/TIAR | (RefSeq) oligouridylate-binding protein 1-like	[R]	General function prediction only	--	Oligouridylate-binding protein 1B OS=Arabidopsis thaliana OX=3702 GN=UBP1B PE=1 SV=1	S	Function unknown	hypothetical protein GOBAR_AA32717 [Gossypium barbadense]	molecular function: binding (GO:0005488);; cellular component: cell (GO:0005623);; cellular component: organelle (GO:0043226);; cellular component: cell part (GO:0044464);; biological process: metabolic process (GO:0008152);; biological process: cellular process (GO:0009987)	--
c189457.graph_c0	0.23	3.11	0.00351088	2.3843	up	--	--	--	--	[TU]	--	ANTH domain	Putative clathrin assembly protein At1g33340 OS=Arabidopsis thaliana OX=3702 GN=At1g33340 PE=1 SV=1	U	Intracellular trafficking, secretion, and vesicular transport	putative clathrin assembly protein At1g33340 [Asparagus officinalis]	--	--
c189475.graph_c1	0.866667	0	0.00153394	-2.61579	down	--	--	--	--	--	--	--	--	--	--	--	--	--
c189524.graph_c0	0.266667	3.21	5.4987e-10	3.37189	up	--	--	--	--	[R]	General function prediction only	zinc-binding in reverse transcriptase	Putative ribonuclease H protein At1g65750 OS=Arabidopsis thaliana OX=3702 GN=At1g65750 PE=3 SV=1	S	Function unknown	PREDICTED: uncharacterized protein LOC109220861 [Nicotiana attenuata]	--	--
c189534.graph_c0	0.273333	2.04333	0.000102895	2.38485	up	--	--	--	--	[K]	Transcription	CCT motif	Transcription factor GHD7 OS=Oryza sativa subsp. japonica OX=39947 GN=GHD7 PE=1 SV=1	S	Function unknown	PREDICTED: transcription factor GHD7-like [Musa acuminata subsp. malaccensis]	--	--
c189552.graph_c1	1.75333	13.89	4.12477e-08	2.72457	up	--	--	--	--	--	--	--	--	S	Function unknown	hypothetical protein CRG98_034641 [Punica granatum]	--	--
c189600.graph_c0	11.63	22.1367	3.8185e-06	1.15984	up	[G]	Carbohydrate transport and metabolism	Molecular Function: inorganic phosphate transmembrane transporter activity (GO:0005315);; Cellular Component: plastid (GO:0009536);; Cellular Component: integral component of membrane (GO:0016021);; Biological Process: anion transmembrane transport (GO:0098656);;	K08193|0|egu:105039064|K08193 MFS transporter, ACS family, solute carrier family 17 (sodium-dependent inorganic phosphate cotransporter), other | (RefSeq) probable anion transporter 6, chloroplastic	[G]	Carbohydrate transport and metabolism	Major Facilitator Superfamily;; Major Facilitator Superfamily	Probable anion transporter 6, chloroplastic OS=Arabidopsis thaliana OX=3702 GN=ANTR6 PE=2 SV=1	G	Carbohydrate transport and metabolism	PREDICTED: probable anion transporter 6, chloroplastic isoform X1 [Elaeis guineensis]	biological process: localization (GO:0051179);; molecular function: transporter activity (GO:0005215);; cellular component: cell (GO:0005623);; cellular component: organelle (GO:0043226);; cellular component: cell part (GO:0044464);; cellular component: membrane (GO:0016020);; cellular component: membrane part (GO:0044425)	--
c189631.graph_c1	2.88	0.4	0.000974906	-2.12362	down	[IQR]	Lipid transport and metabolism ;; Secondary metabolites biosynthesis, transport and catabolism ;; General function prediction only	--	K15095|9.67885e-155|mus:104000601|K15095 (+)-neomenthol dehydrogenase [EC:1.1.1.208] | (RefSeq) (+)-neomenthol dehydrogenase	[Q]	Secondary metabolites biosynthesis, transport and catabolism	short chain dehydrogenase;; Enoyl-(Acyl carrier protein) reductase;; KR domain	(+)-neomenthol dehydrogenase OS=Arabidopsis thaliana OX=3702 GN=SDR1 PE=1 SV=1	S	Function unknown	PREDICTED: (+)-neomenthol dehydrogenase [Musa acuminata subsp. malaccensis]	--	Monoterpenoid biosynthesis (ko00902)
c189665.graph_c4	11.7833	28.42	0.00708879	1.31746	up	--	--	--	--	--	--	--	--	--	--	--	--	--
c189694.graph_c0	7.69667	0	2.36725e-10	-4.15608	down	--	--	--	--	--	--	--	--	--	--	--	--	--
c189740.graph_c4	5.11667	0	0.000573134	-2.76612	down	--	--	--	--	--	--	--	--	--	--	--	--	--
c189799.graph_c1	17.54	24.89	0.000556442	1.17847	up	--	--	--	--	--	--	--	BTB/POZ domain-containing protein At2g30600 OS=Arabidopsis thaliana OX=3702 GN=At2g30600/At2g30610 PE=2 SV=1	O	Posttranslational modification, protein turnover, chaperones	PREDICTED: BTB/POZ domain-containing protein At2g30600 isoform X1 [Eucalyptus grandis]	--	--
c189819.graph_c1	8.54667	0.126667	0.000151659	-2.84497	down	--	--	--	--	--	--	--	--	--	--	--	--	--
c189866.graph_c1	48.3333	23.4	0.00179095	-1.00635	down	--	--	--	--	[R]	General function prediction only	Reverse transcriptase (RNA-dependent DNA polymerase);; zinc-binding in reverse transcriptase;; Endonuclease/Exonuclease/phosphatase family;; Reverse transcriptase-like;; Domain of unknown function (DUF4283)	Putative ribonuclease H protein At1g65750 OS=Arabidopsis thaliana OX=3702 GN=At1g65750 PE=3 SV=1	S	Function unknown	PREDICTED: uncharacterized protein LOC105966353 [Erythranthe guttata]	--	--
c189871.graph_c0	0.163333	2.56333	0.00185268	2.49615	up	[P]	Inorganic ion transport and metabolism	Molecular Function: voltage-gated chloride channel activity (GO:0005247);; Biological Process: chloride transport (GO:0006821);; Cellular Component: integral component of membrane (GO:0016021);; Biological Process: regulation of anion transmembrane transport (GO:1903959);;	K05016|0|mus:103978422|K05016 chloride channel 7 | (RefSeq) chloride channel protein CLC-a-like	[P]	Inorganic ion transport and metabolism	Voltage gated chloride channel;; CBS domain	Chloride channel protein CLC-a OS=Arabidopsis thaliana OX=3702 GN=CLC-A PE=1 SV=2	P	Inorganic ion transport and metabolism	chloride channel protein CLC-a-like isoform X1 [Asparagus officinalis]	biological process: localization (GO:0051179);; biological process: biological regulation (GO:0065007);; molecular function: transporter activity (GO:0005215);; cellular component: membrane (GO:0016020);; cellular component: membrane part (GO:0044425)	--
c189889.graph_c0	7.61	2.48333	0.00451216	-1.28031	down	--	--	--	--	--	--	--	--	--	--	--	--	--
c189891.graph_c0	36.41	10.42	3.19627e-06	-1.46439	down	--	--	--	--	--	--	--	--	--	--	--	--	--
c189908.graph_c0	9.45667	2.96333	0.00441673	-1.34511	down	--	--	--	--	--	--	Protein of unknown function (DUF3741)	--	S	Function unknown	PREDICTED: uncharacterized protein LOC103710467 isoform X1 [Phoenix dactylifera]	--	--
c189977.graph_c0	32.29	70.6133	0.00145693	1.35859	up	[S]	Function unknown	Molecular Function: catalytic activity (GO:0003824);;	K01792|3.04273e-49|egu:105048422|K01792 glucose-6-phosphate 1-epimerase [EC:5.1.3.15] | (RefSeq) putative glucose-6-phosphate 1-epimerase	[G]	Carbohydrate transport and metabolism	Aldose 1-epimerase	--	G	Carbohydrate transport and metabolism	PREDICTED: putative glucose-6-phosphate 1-epimerase isoform X2 [Elaeis guineensis]	molecular function: catalytic activity (GO:0003824)	Glycolysis / Gluconeogenesis (ko00010)
c189986.graph_c0	1.52667	9.05667	0.00222838	2.047	up	--	--	Cellular Component: membrane (GO:0016020);;	--	[E]	Amino acid transport and metabolism	Transmembrane amino acid transporter protein;; Transmembrane amino acid transporter protein;; Transmembrane amino acid transporter protein	Proline transporter 1 OS=Arabidopsis thaliana OX=3702 GN=PROT1 PE=1 SV=1	E	Amino acid transport and metabolism	PREDICTED: proline transporter 2-like [Musa acuminata subsp. malaccensis]	cellular component: membrane (GO:0016020)	--
c190024.graph_c1	0	3.54	6.44083e-07	3.54213	up	--	--	--	--	--	--	--	--	--	--	--	--	--
c190096.graph_c1	4.05	0	5.77563e-06	-3.31771	down	--	--	--	--	--	--	--	--	--	--	--	--	--
c190102.graph_c2	100.36	31.58	8.71083e-16	-1.463	down	[R]	General function prediction only	Molecular Function: ATP binding (GO:0005524);; Molecular Function: ATPase activity (GO:0016887);;	K06184|0|nnu:104600385|K06184 ATP-binding cassette, subfamily F, member 1 | (RefSeq) ABC transporter F family member 4	[J]	Translation, ribosomal structure and biogenesis	ABC transporter;; AAA domain, putative AbiEii toxin, Type IV TA system;; RecF/RecN/SMC N terminal domain;; RsgA GTPase;; P-loop containing region of AAA domain;; 50S ribosome-binding GTPase;; AAA domain;; AAA domain;; ATPase family associated with various cellular activities (AAA)	ABC transporter F family member 4 OS=Arabidopsis thaliana OX=3702 GN=ABCF4 PE=2 SV=1	S	Function unknown	ABC transporter F family member 4 [Phalaenopsis equestris]	molecular function: binding (GO:0005488);; molecular function: catalytic activity (GO:0003824)	--
c190141.graph_c0	4.21333	1.00333	0.000573627	-1.66526	down	--	--	--	--	--	--	--	--	--	--	--	--	--
c190208.graph_c0	3.46333	11.7933	8.90745e-05	1.7811	up	--	--	--	--	--	--	--	Protein SPA1-RELATED 4 OS=Arabidopsis thaliana OX=3702 GN=SPA4 PE=1 SV=1	--	--	Putative mitochondrial protein, partial [Glycine soja]	--	--
c190228.graph_c0	1.74333	0	0.00896224	-2.31324	down	--	--	--	--	--	--	--	--	--	--	uncharacterized protein LOC109832403 [Asparagus officinalis]	--	--
c190245.graph_c0	3.7	42.2867	2.18736e-14	3.36063	up	--	--	--	--	--	--	--	--	--	--	--	--	--
c190254.graph_c0	1.49	7.12333	0.00179865	1.90646	up	[V]	Defense mechanisms	--	K03327|1.1722e-174|egu:105046815|K03327 multidrug resistance protein, MATE family | (RefSeq) protein DETOXIFICATION 18	[R]	General function prediction only	MatE;; MatE	Protein DETOXIFICATION 19 OS=Arabidopsis thaliana OX=3702 GN=DTX19 PE=2 SV=1	V	Defense mechanisms	uncharacterized protein A4U43_C07F38250 [Asparagus officinalis]	--	--
c190314.graph_c0	2.13	7.71333	0.00278265	1.59397	up	--	--	--	--	--	--	--	--	--	--	PREDICTED: uncharacterized protein LOC103709216 [Phoenix dactylifera]	--	--
c190387.graph_c0	4.38333	0.53	0.00287371	-1.98986	down	--	--	--	--	--	--	--	--	--	--	--	--	--
c190418.graph_c0	22.22	86.28	0.000356092	1.55292	up	[O]	Posttranslational modification, protein turnover, chaperones	Biological Process: protein peptidyl-prolyl isomerization (GO:0000413);; Molecular Function: peptidyl-prolyl cis-trans isomerase activity (GO:0003755);; Molecular Function: FK506 binding (GO:0005528);; Cellular Component: endoplasmic reticulum membrane (GO:0005789);; Biological Process: chaperone-mediated protein folding (GO:0061077);;	--	[O]	Posttranslational modification, protein turnover, chaperones	FKBP-type peptidyl-prolyl cis-trans isomerase	Peptidyl-prolyl cis-trans isomerase FKBP16-4, chloroplastic OS=Arabidopsis thaliana OX=3702 GN=FKBP16-4 PE=1 SV=1	O	Posttranslational modification, protein turnover, chaperones	unknown [Glycine max]	biological process: metabolic process (GO:0008152);; biological process: cellular process (GO:0009987);; molecular function: catalytic activity (GO:0003824);; molecular function: binding (GO:0005488);; cellular component: cell (GO:0005623);; cellular component: membrane (GO:0016020);; cellular component: organelle (GO:0043226);; cellular component: organelle part (GO:0044422);; cellular component…	--
c190453.graph_c2	1.78	9.49333	2.07899e-08	2.06148	up	--	--	--	--	--	--	--	--	--	--	--	--	--
c190514.graph_c0	8.53	1.39333	5.30689e-07	-2.14678	down	--	--	--	--	--	--	--	--	--	--	--	--	--
c190548.graph_c0	2.25333	5.24333	8.6455e-05	1.42577	up	[KL]	Transcription ;; Replication, recombination and repair	Molecular Function: metal ion binding (GO:0046872);; Molecular Function: organic cyclic compound binding (GO:0097159);; Molecular Function: heterocyclic compound binding (GO:1901363);;	K15711|0|egu:105035256|K15711 SWI/SNF-related matrix-associated actin-dependent regulator of chromatin subfamily A3 [EC:3.6.4.- 2.3.2.27] | (RefSeq) putative SWI/SNF-related matrix-associated actin-dependent regulator of chromatin subfamily A member 3-like 1	[KL]	--	SNF2 family N-terminal domain;; HIRAN domain;; Helicase conserved C-terminal domain;; Zinc finger, C3HC4 type (RING finger);; zinc-RING finger domain;; Type III restriction enzyme, res subunit;; DEAD/DEAH box helicase;; Zinc finger, C3HC4 type (RING finger)	Putative SWI/SNF-related matrix-associated actin-dependent regulator of chromatin subfamily A member 3-like 1 OS=Arabidopsis thaliana OX=3702 GN=At5g05130 PE=2 SV=1	L	Replication, recombination and repair	PREDICTED: putative SWI/SNF-related matrix-associated actin-dependent regulator of chromatin subfamily A member 3-like 1 [Elaeis guineensis]	molecular function: binding (GO:0005488)	--
c190678.graph_c1	18.7567	37.6433	0.00138104	1.02865	up	--	--	--	--	--	--	--	--	--	--	--	--	--
c190719.graph_c0	32.0767	150.237	2.80013e-12	2.30948	up	--	--	--	--	[J]	Translation, ribosomal structure and biogenesis	--	60S ribosomal protein L18a-2 OS=Arabidopsis thaliana OX=3702 GN=RPL18AB PE=1 SV=2	J	Translation, ribosomal structure and biogenesis	PREDICTED: aspartyl protease family protein 2 [Cucumis melo]	--	--
c190719.graph_c1	124.113	228.687	5.56938e-06	1.14419	up	[O]	Posttranslational modification, protein turnover, chaperones	Molecular Function: peptidase activity (GO:0008233);;	--	[O]	Posttranslational modification, protein turnover, chaperones	Papain family cysteine protease;; Cathepsin propeptide inhibitor domain (I29);; Peptidase C1-like family	Senescence-specific cysteine protease SAG39 OS=Oryza sativa subsp. indica OX=39946 GN=OsI_14861 PE=3 SV=1	O	Posttranslational modification, protein turnover, chaperones	senescence-specific cysteine protease SAG39-like [Asparagus officinalis]	biological process: metabolic process (GO:0008152);; molecular function: catalytic activity (GO:0003824)	--
c190755.graph_c0	0.0933333	3.89667	0.0099534	2.2942	up	--	--	Molecular Function: nucleic acid binding (GO:0003676);; Molecular Function: metal ion binding (GO:0046872);;	--	[L]	Replication, recombination and repair	Exonuclease	--	L	Replication, recombination and repair	RNA exonuclease 4-like [Asparagus officinalis]	molecular function: binding (GO:0005488)	--
c190757.graph_c1	100.59	170.467	3.80485e-07	1.17329	up	--	--	--	--	--	--	--	--	--	--	--	--	--
c190776.graph_c0	7.53667	22.5067	2.73834e-06	1.69285	up	[T]	Signal transduction mechanisms	--	--	[S]	Function unknown	Armadillo/beta-catenin-like repeat;; U-box domain	U-box domain-containing protein 17 OS=Arabidopsis thaliana OX=3702 GN=PUB17 PE=2 SV=1	O	Posttranslational modification, protein turnover, chaperones	U-box domain-containing protein 17 [Apostasia shenzhenica]	--	--
c190783.graph_c1	2.02333	8.5	0.00179095	1.97284	up	--	--	--	--	--	--	Protein of unknown function (DUF668);; Domain of unknown function (DUF3475)	--	S	Function unknown	PREDICTED: uncharacterized protein LOC105046368 [Elaeis guineensis]	--	--
c190819.graph_c2	13.4633	55.9733	2.70893e-22	2.2034	up	--	--	--	--	--	--	--	--	--	--	--	--	--
c190975.graph_c0	1.35667	0.116667	0.00868686	-2.17125	down	--	--	--	--	--	--	--	--	--	--	--	--	--
c190982.graph_c6	6.59333	1.09333	8.00705e-11	-3.88233	down	--	--	Biological Process: carbohydrate metabolic process (GO:0005975);; Molecular Function: kinase activity (GO:0016301);; Biological Process: phosphorylation (GO:0016310);; Molecular Function: phosphotransferase activity, alcohol group as acceptor (GO:0016773);;	K00847|3.11731e-09|brp:103832788|K00847 fructokinase [EC:2.7.1.4] | (RefSeq) probable fructokinase-7	--	--	--	--	G	Carbohydrate transport and metabolism	probable fructokinase-7 [Dendrobium catenatum]	biological process: metabolic process (GO:0008152);; biological process: cellular process (GO:0009987);; molecular function: catalytic activity (GO:0003824)	Fructose and mannose metabolism (ko00051);; Starch and sucrose metabolism (ko00500);; Amino sugar and nucleotide sugar metabolism (ko00520)
c191038.graph_c0	1.73333	0	0.00536413	-2.4074	down	--	--	--	--	--	--	--	--	--	--	--	--	--
c191046.graph_c0	10.52	1.81333	1.34471e-13	-3.04337	down	--	--	--	--	--	--	--	--	--	--	--	--	--
c191081.graph_c0	14.8267	3.14667	0.00166895	-1.83266	down	--	--	--	--	--	--	--	--	--	--	--	--	--
c191129.graph_c0	1.61	0	0.00247051	-2.53811	down	--	--	--	--	--	--	--	--	--	--	--	--	--
c191129.graph_c1	2.59333	0	0.00471961	-2.4285	down	--	--	--	--	--	--	--	--	--	--	--	--	--
c191161.graph_c0	1.78667	11.7633	4.32542e-08	2.82565	up	--	--	--	--	--	--	--	--	--	--	--	--	--
c191210.graph_c0	10.7933	23.24	0.00463737	1.25714	up	--	--	--	--	--	--	Domain of unknown function (DUF4336)	--	S	Function unknown	PREDICTED: uncharacterized protein LOC105057997 [Elaeis guineensis]	--	--
c191213.graph_c1	3.90333	0	1.17014e-07	-3.69388	down	--	--	--	--	--	--	--	--	--	--	--	--	--
c191220.graph_c1	78.1	137.233	8.09457e-07	1.12795	up	[HT]	Coenzyme transport and metabolism ;; Signal transduction mechanisms	Cellular Component: mitochondrion (GO:0005739);; Cellular Component: plastoglobule (GO:0010287);;	K08869|0|pda:103706241|K08869 aarF domain-containing kinase | (RefSeq) uncharacterized aarF domain-containing protein kinase At5g05200, chloroplastic	[R]	General function prediction only	--	Uncharacterized aarF domain-containing protein kinase At5g05200, chloroplastic OS=Arabidopsis thaliana OX=3702 GN=At5g05200 PE=1 SV=1	S	Function unknown	uncharacterized aarF domain-containing protein kinase At5g05200, chloroplastic isoform X1 [Asparagus officinalis]	cellular component: cell (GO:0005623);; cellular component: organelle (GO:0043226);; cellular component: cell part (GO:0044464);; cellular component: organelle part (GO:0044422)	--
c191248.graph_c0	2.38	21.4567	1.45582e-05	2.67699	up	--	--	--	--	--	--	WRKY DNA -binding domain	WRKY transcription factor WRKY76 OS=Oryza sativa subsp. indica OX=39946 GN=WRKY76 PE=2 SV=1	K	Transcription	uncharacterized protein A4U43_C05F33710 [Asparagus officinalis]	--	--
c191256.graph_c1	88.3333	236.303	0.00113106	1.31466	up	--	--	--	--	--	--	--	--	--	--	--	--	--
c191264.graph_c1	4.05	0.843333	0.000391642	-1.91422	down	[T]	Signal transduction mechanisms	--	--	[T]	Signal transduction mechanisms	Protein tyrosine kinase;; Protein kinase domain	Proline-rich receptor-like protein kinase PERK4 OS=Arabidopsis thaliana OX=3702 GN=PERK4 PE=1 SV=1	T	Signal transduction mechanisms	Proline-rich receptor-like protein kinase PERK4 [Apostasia shenzhenica]	--	--
c191296.graph_c1	57.6133	95.02	1.18828e-05	1.18305	up	--	--	--	--	--	--	--	--	--	--	--	--	--
c191319.graph_c0	4.23667	19.4467	0.000122205	2.1456	up	--	--	--	--	[O]	Posttranslational modification, protein turnover, chaperones	Ring finger domain;; RING-like zinc finger;; RING-H2 zinc finger domain;; Zinc finger, C3HC4 type (RING finger);; Zinc finger, C3HC4 type (RING finger);; Anaphase-promoting complex subunit 11 RING-H2 finger	RING-H2 finger protein ATL3 OS=Arabidopsis thaliana OX=3702 GN=ATL3 PE=2 SV=1	O	Posttranslational modification, protein turnover, chaperones	RING-H2 finger protein ATL3 [Ananas comosus]	--	--
c191328.graph_c0	9.06333	2.39	0.000816394	-1.57044	down	--	--	--	--	--	--	--	--	--	--	--	--	--
c191357.graph_c0	4.21333	0.466667	3.97302e-06	-3.23436	down	--	--	--	--	--	--	--	--	--	--	--	--	--
c191376.graph_c2	21.0167	89.4967	7.66223e-07	2.05405	up	--	--	--	--	--	--	--	--	--	--	--	--	--
c191409.graph_c1	0.25	2.16333	0.000886148	2.4145	up	--	--	Cellular Component: membrane (GO:0016020);;	--	[R]	General function prediction only	Aluminium activated malate transporter;; Fusaric acid resistance protein-like;; Fusaric acid resistance protein family	Aluminum-activated malate transporter 1 OS=Triticum aestivum OX=4565 GN=ALMT1 PE=1 SV=1	S	Function unknown	PREDICTED: aluminum-activated malate transporter 1-like [Phoenix dactylifera]	cellular component: membrane (GO:0016020)	--
c191430.graph_c0	11.81	34.44	0.000595163	1.57956	up	[O]	Posttranslational modification, protein turnover, chaperones	Cellular Component: membrane (GO:0016020);;	--	[C]	Energy production and conversion	--	Hypersensitive-induced response protein 1 OS=Arabidopsis thaliana OX=3702 GN=HIR1 PE=1 SV=1	O	Posttranslational modification, protein turnover, chaperones	hypothetical protein CRG98_016393 [Punica granatum]	cellular component: membrane (GO:0016020)	--
c191437.graph_c1	12.5733	48.2367	6.12855e-07	1.8826	up	--	--	--	--	--	--	--	LRR receptor-like serine/threonine-protein kinase ERECTA OS=Arabidopsis thaliana OX=3702 GN=ERECTA PE=1 SV=1	--	--	--	--	--
c191448.graph_c2	4.07333	0	8.23203e-09	-3.89893	down	--	--	--	--	--	--	--	--	--	--	--	--	--
c191449.graph_c2	129.117	241.76	1.44267e-05	1.08829	up	--	--	--	--	[I]	Lipid transport and metabolism	CRAL/TRIO domain	--	S	Function unknown	CRAL-TRIO domain-containing protein C3H8.02 isoform X1 [Asparagus officinalis]	--	--
c191487.graph_c0	3.07667	9.16333	5.79645e-05	1.5519	up	--	--	--	--	--	--	Domain of unknown function (DUF4487)	--	S	Function unknown	PREDICTED: uncharacterized protein LOC103717938 [Phoenix dactylifera]	--	--
c191488.graph_c1	25.94	3.89	0.00303151	-1.4177	down	--	--	--	--	--	--	--	--	--	--	--	--	--
c191496.graph_c1	128.49	589.873	8.64054e-08	2.18405	up	--	--	--	K13899|1.38927e-20|obr:102705976|K13899 cystatin-C | (RefSeq) cysteine proteinase inhibitor 4-like	--	--	Aspartic acid proteinase inhibitor;; Cystatin domain	Cysteine proteinase inhibitor 10 OS=Oryza sativa subsp. japonica OX=39947 GN=Os04g0350100 PE=2 SV=1	O	Posttranslational modification, protein turnover, chaperones	Cystatin [Trema orientalis]	--	--
c191499.graph_c0	2.82333	10.0167	0.000536608	1.80615	up	--	--	Molecular Function: transporter activity (GO:0005215);; Biological Process: transport (GO:0006810);; Cellular Component: integral component of membrane (GO:0016021);;	K14638|1.27933e-125|pda:103706387|K14638 solute carrier family 15 (peptide/histidine transporter), member 3/4 | (RefSeq) protein NRT1/ PTR FAMILY 7.3-like	[E]	Amino acid transport and metabolism	POT family	Protein NRT1/ PTR FAMILY 7.3 OS=Arabidopsis thaliana OX=3702 GN=NPF7.3 PE=1 SV=2	E	Amino acid transport and metabolism	PREDICTED: protein NRT1/ PTR FAMILY 7.3-like [Phoenix dactylifera]	biological process: localization (GO:0051179);; molecular function: transporter activity (GO:0005215);; cellular component: membrane (GO:0016020);; cellular component: membrane part (GO:0044425)	--
c191506.graph_c1	0	1.94667	0.000586677	2.7671	up	--	--	--	--	--	--	--	--	--	--	--	--	--
c191508.graph_c0	0.736667	2.89333	7.89355e-05	1.90319	up	--	--	--	--	[R]	General function prediction only	PPR repeat family;; PPR repeat;; PPR repeat;; Pentatricopeptide repeat domain;; Pentacotripeptide-repeat region of PRORP;; Tetratricopeptide repeat	Pentatricopeptide repeat-containing protein At3g02330, mitochondrial OS=Arabidopsis thaliana OX=3702 GN=PCMP-E90 PE=2 SV=2	S	Function unknown	uncharacterized protein A4U43_C01F25790 [Asparagus officinalis]	--	--
c191604.graph_c0	3.59333	0.433333	0.000294114	-2.0894	down	--	--	Molecular Function: serine-type carboxypeptidase activity (GO:0004185);; Molecular Function: transferase activity, transferring acyl groups other than amino-acyl groups (GO:0016747);; Biological Process: secondary metabolic process (GO:0019748);; Biological Process: proteolysis involved in cellular protein catabolic process (GO:0051603);;	K16297|3.97721e-28|pop:POPTR_0003s16250g|K16297 serine carboxypeptidase-like clade II [EC:3.4.16.-] | (RefSeq) POPTRDRAFT_414822; hypothetical protein	[OE]	--	--	Serine carboxypeptidase-like 45 OS=Arabidopsis thaliana OX=3702 GN=SCPL45 PE=2 SV=1	E	Amino acid transport and metabolism	serine carboxypeptidase-like 45 [Dendrobium catenatum]	biological process: metabolic process (GO:0008152);; molecular function: catalytic activity (GO:0003824);; biological process: single-organism process (GO:0044699);; biological process: cellular process (GO:0009987)	--
c191639.graph_c1	5	33.83	3.28621e-16	2.83197	up	--	--	--	--	--	--	WRKY DNA -binding domain	Probable WRKY transcription factor 41 OS=Arabidopsis thaliana OX=3702 GN=WRKY41 PE=2 SV=2	K	Transcription	PREDICTED: probable WRKY transcription factor 53 [Elaeis guineensis]	--	--
c191653.graph_c0	188.147	304.8	5.00889e-06	1.28872	up	--	--	--	--	--	--	Helix-loop-helix DNA-binding domain	Transcription factor ICE1 OS=Arabidopsis thaliana OX=3702 GN=SCRM PE=1 SV=1	K	Transcription	BHLH transcriptional factor [Medicago truncatula]	--	--
c191693.graph_c3	4.29333	0	3.73557e-06	-3.36837	down	--	--	--	--	--	--	--	--	--	--	--	--	--
c191694.graph_c3	4.9	11.3533	0.00281044	1.32926	up	--	--	--	--	--	--	--	--	--	--	--	--	--
c191708.graph_c0	3.06	13.9633	0.00403943	1.90543	up	--	;;	Molecular Function: protein serine/threonine kinase activity (GO:0004674);; Molecular Function: ATP binding (GO:0005524);; Cellular Component: mitochondrion (GO:0005739);; Biological Process: protein phosphorylation (GO:0006468);; Cellular Component: integral component of membrane (GO:0016021);;	K04733|4.7061e-168|egu:105039741|K04733 interleukin-1 receptor-associated kinase 4 [EC:2.7.11.1] | (RefSeq) rust resistance kinase Lr10-like	--	--	Protein kinase domain;; Protein tyrosine kinase	Rust resistance kinase Lr10 OS=Triticum aestivum OX=4565 GN=LRK10 PE=2 SV=1	T	Signal transduction mechanisms	PREDICTED: rust resistance kinase Lr10-like [Phoenix dactylifera]	biological process: metabolic process (GO:0008152);; biological process: cellular process (GO:0009987);; molecular function: catalytic activity (GO:0003824);; molecular function: binding (GO:0005488);; cellular component: cell (GO:0005623);; cellular component: organelle (GO:0043226);; cellular component: cell part (GO:0044464);; cellular component: membrane (GO:0016020);; cellular component: mem…	--
c191728.graph_c0	3.93667	0	1.8083e-06	-3.43657	down	--	--	--	--	--	--	--	--	--	--	--	--	--
c191732.graph_c1	35.5567	98.5267	0.000203993	1.5481	up	[J]	Translation, ribosomal structure and biogenesis	Molecular Function: structural constituent of ribosome (GO:0003735);; Cellular Component: mitochondrion (GO:0005739);; Biological Process: translation (GO:0006412);; Cellular Component: chloroplast (GO:0009507);; Cellular Component: small ribosomal subunit (GO:0015935);; Molecular Function: rRNA binding (GO:0019843);;	K02982|1.03503e-129|egu:12079426|K02982 small subunit ribosomal protein S3 | (RefSeq) rps3, ElguCp080; ribosomal protein S3	--	--	Ribosomal Proteins L2, C-terminal domain;; Ribosomal protein L22p/L17e;; Ribosomal protein S3, C-terminal domain;; Ribosomal protein S19	30S ribosomal protein S3, chloroplastic OS=Phalaenopsis aphrodite subsp. formosana OX=308872 GN=rps3 PE=3 SV=1	J	Translation, ribosomal structure and biogenesis	ribosomal protein S3 [Iris gatesii]	molecular function: structural molecule activity (GO:0005198);; cellular component: cell (GO:0005623);; cellular component: organelle (GO:0043226);; cellular component: cell part (GO:0044464);; biological process: metabolic process (GO:0008152);; biological process: cellular process (GO:0009987);; cellular component: macromolecular complex (GO:0032991);; cellular component: organelle part (GO:004…	Ribosome (ko03010)
c191738.graph_c6	20.05	4.76	0.000121659	-1.71566	down	--	--	--	--	--	--	--	--	--	--	--	--	--
c191759.graph_c0	0.186667	1.21	0.00986185	2.06324	up	--	--	--	--	--	--	N-terminal C2 in EEIG1 and EHBP1 proteins	--	S	Function unknown	PREDICTED: uncharacterized protein LOC105046162 [Elaeis guineensis]	--	--
c191764.graph_c0	0	1.98	1.53916e-05	3.23676	up	--	--	--	--	--	--	--	--	--	--	--	--	--
c191783.graph_c0	18.6933	48.7833	2.39779e-12	1.55915	up	--	--	--	K12130|1.47189e-57|egu:105035907|K12130 pseudo-response regulator 5 | (RefSeq) two-component response regulator-like APRR9	[K]	Transcription	CCT motif	Two-component response regulator-like PRR95 OS=Oryza sativa subsp. japonica OX=39947 GN=PRR95 PE=2 SV=1	K	Transcription	PREDICTED: two-component response regulator-like APRR9 isoform X3 [Elaeis guineensis]	--	Circadian rhythm - plant (ko04712)
c191804.graph_c3	1.97	5.09	0.0068627	1.99824	up	--	--	--	--	--	--	--	--	--	--	--	--	--
c191833.graph_c0	22.4633	7.24667	1.13314e-12	-2.11658	down	[K]	Transcription	Molecular Function: protein kinase activity (GO:0004672);; Cellular Component: membrane (GO:0016020);;	--	--	--	Leucine rich repeat;; Leucine Rich repeats (2 copies);; Leucine Rich Repeat	Probable leucine-rich repeat receptor-like protein kinase At5g49770 OS=Arabidopsis thaliana OX=3702 GN=At5g49770 PE=2 SV=1	S	Function unknown	PREDICTED: probable leucine-rich repeat receptor-like protein kinase At5g49770 [Elaeis guineensis]	biological process: metabolic process (GO:0008152);; biological process: cellular process (GO:0009987);; molecular function: catalytic activity (GO:0003824);; cellular component: membrane (GO:0016020)	--
c191844.graph_c1	20.6633	4.07333	0.000102353	-1.86659	down	--	--	--	--	--	--	--	--	--	--	--	--	--
c191846.graph_c0	877.91	291.317	4.16013e-07	-1.37058	down	--	--	--	--	--	--	--	--	--	--	--	--	--
c191847.graph_c0	3.14	10.6167	0.000242721	1.6603	up	--	--	Cellular Component: mitochondrion (GO:0005739);; Biological Process: anion transport (GO:0006820);; Cellular Component: integral component of membrane (GO:0016021);; Molecular Function: transmembrane transporter activity (GO:0022857);; Biological Process: transmembrane transport (GO:0055085);;	K13783|1.50691e-17|mus:103993281|K13783 MFS transporter, OPA family, solute carrier family 37 (glycerol-3-phosphate transporter), member 1/2 | (RefSeq) putative glycerol-3-phosphate transporter 1	[G]	Carbohydrate transport and metabolism	Major Facilitator Superfamily	Putative glycerol-3-phosphate transporter 1 OS=Arabidopsis thaliana OX=3702 GN=At3g47420 PE=2 SV=1	G	Carbohydrate transport and metabolism	unknown [Zea mays]	cellular component: cell (GO:0005623);; cellular component: organelle (GO:0043226);; cellular component: cell part (GO:0044464);; biological process: localization (GO:0051179);; cellular component: membrane (GO:0016020);; cellular component: membrane part (GO:0044425);; molecular function: transporter activity (GO:0005215)	--
c191970.graph_c0	4.87667	23.1033	0.000216337	2.07465	up	--	--	--	--	--	--	--	--	--	--	--	--	--
c191999.graph_c0	19.0367	4.29333	2.97579e-05	-1.36068	down	--	--	Cellular Component: mitochondrion (GO:0005739);;	--	[R]	General function prediction only	PPR repeat;; PPR repeat family;; PPR repeat;; Pentatricopeptide repeat domain	Pentatricopeptide repeat-containing protein At5g61370, mitochondrial OS=Arabidopsis thaliana OX=3702 GN=At5g61370 PE=2 SV=1	T	Signal transduction mechanisms	PREDICTED: LOW QUALITY PROTEIN: pentatricopeptide repeat-containing protein At5g61370, mitochondrial [Phoenix dactylifera]	cellular component: cell (GO:0005623);; cellular component: organelle (GO:0043226);; cellular component: cell part (GO:0044464)	--
c192066.graph_c0	31.66	12.8933	0.00635625	-1.25423	down	--	--	--	--	--	--	--	Putative F-box protein At5g50220 OS=Arabidopsis thaliana OX=3702 GN=At5g50220 PE=4 SV=1	S	Function unknown	PREDICTED: F-box protein At3g07870-like [Nelumbo nucifera]	--	--
c192083.graph_c0	27.99	55.76	0.00201207	1.08214	up	--	--	--	--	--	--	--	--	--	--	--	--	--
c192130.graph_c2	0.866667	6.11333	0.000708263	2.31463	up	--	--	--	--	--	--	--	--	--	--	--	--	--
c192174.graph_c0	0	1.05333	0.000279922	2.87378	up	--	--	--	--	[R]	General function prediction only	Reverse transcriptase (RNA-dependent DNA polymerase)	Retrovirus-related Pol polyprotein from transposon RE2 OS=Arabidopsis thaliana OX=3702 GN=RE2 PE=4 SV=1	S	Function unknown	Retrovirus-related Pol polyprotein from transposon TNT 1-94 [Cajanus cajan]	--	--
c192228.graph_c0	4.09333	12.4467	1.09502e-05	1.77861	up	[GI]	Carbohydrate transport and metabolism ;; Lipid transport and metabolism	Molecular Function: hydrolase activity, acting on ester bonds (GO:0016788);;	K01051|0|pda:103711415|K01051 pectinesterase [EC:3.1.1.11] | (RefSeq) probable pectinesterase/pectinesterase inhibitor 41	--	--	Pectinesterase;; Plant invertase/pectin methylesterase inhibitor	Probable pectinesterase/pectinesterase inhibitor 41 OS=Arabidopsis thaliana OX=3702 GN=PME41 PE=2 SV=2	G	Carbohydrate transport and metabolism	PREDICTED: LOW QUALITY PROTEIN: probable pectinesterase/pectinesterase inhibitor 41 [Phoenix dactylifera]	molecular function: catalytic activity (GO:0003824)	Pentose and glucuronate interconversions (ko00040);; Starch and sucrose metabolism (ko00500)
c192287.graph_c4	17.8	5.47333	2.69354e-21	-2.94906	down	--	--	--	--	--	--	--	--	--	--	--	--	--
c192369.graph_c1	0	1.02667	0.00714143	2.35466	up	--	--	--	--	--	--	--	--	--	--	--	--	--
c192373.graph_c5	21.8933	2.20333	1.49665e-06	-2.51065	down	--	--	--	--	--	--	--	--	--	--	--	--	--
c192418.graph_c1	85.0667	24.9	0.000400255	-1.42402	down	--	--	--	--	--	--	--	--	--	--	hypothetical protein AXF42_Ash009608 [Apostasia shenzhenica]	--	--
c192485.graph_c1	0.496667	4.14	0.00805725	2.21396	up	--	--	Molecular Function: nucleotide binding (GO:0000166);; Cellular Component: plasma membrane (GO:0005886);; Biological Process: female gamete generation (GO:0007292);; Cellular Component: proteasome regulatory particle, base subcomplex (GO:0008540);; Biological Process: maintenance of root meristem identity (GO:0010078);; Molecular Function: TBP-class protein binding (GO:0017025);; Biological Proces…	K03062|1.39513e-24|pda:103707096|K03062 26S proteasome regulatory subunit T2 | (RefSeq) 26S proteasome regulatory subunit 4 homolog A	[O]	Posttranslational modification, protein turnover, chaperones	--	26S proteasome regulatory subunit 4 homolog B OS=Arabidopsis thaliana OX=3702 GN=RPT2B PE=1 SV=1	O	Posttranslational modification, protein turnover, chaperones	PREDICTED: 26S proteasome regulatory subunit 4 homolog A-like [Nicotiana tomentosiformis]	molecular function: binding (GO:0005488);; cellular component: cell (GO:0005623);; cellular component: membrane (GO:0016020);; cellular component: cell part (GO:0044464);; biological process: reproduction (GO:0000003);; biological process: reproductive process (GO:0022414);; biological process: multicellular organismal process (GO:0032501);; biological process: single-organism process (GO:0044699…	Proteasome (ko03050)
c192495.graph_c1	14.04	31.51	2.63761e-15	2.12532	up	--	--	--	--	--	--	Probable zinc-ribbon domain	Protein ENHANCED DISEASE RESISTANCE 4 OS=Arabidopsis thaliana OX=3702 GN=EDR4 PE=1 SV=1	S	Function unknown	LOW QUALITY PROTEIN: protein ENHANCED DISEASE RESISTANCE 4-like [Asparagus officinalis]	--	--
c192516.graph_c0	44.3633	136.13	3.14796e-06	2.2325	up	[S]	Function unknown	Cellular Component: integral component of membrane (GO:0016021);; Biological Process: transmembrane transport (GO:0055085);;	--	--	--	OPT oligopeptide transporter protein;; OPT oligopeptide transporter protein	Probable metal-nicotianamine transporter YSL16 OS=Oryza sativa subsp. japonica OX=39947 GN=YSL16 PE=2 SV=2	S	Function unknown	metal-nicotianamine transporter YSL3-like [Asparagus officinalis]	cellular component: membrane (GO:0016020);; cellular component: membrane part (GO:0044425);; biological process: localization (GO:0051179)	--
c192518.graph_c1	12.4	43.5667	5.47803e-05	1.83199	up	--	--	--	--	--	--	WRKY DNA -binding domain;; WRKY DNA -binding domain	Probable WRKY transcription factor 70 OS=Arabidopsis thaliana OX=3702 GN=WRKY70 PE=2 SV=1	K	Transcription	probable WRKY transcription factor 70 [Asparagus officinalis]	--	--
c192519.graph_c0	0.55	4.99667	0.000775582	2.50017	up	--	--	Biological Process: ion transport (GO:0006811);; Cellular Component: chloroplast (GO:0009507);; Cellular Component: membrane (GO:0016020);;	--	[P]	Inorganic ion transport and metabolism	Ferroportin1 (FPN1)	Solute carrier family 40 member 2, chloroplastic OS=Oryza sativa subsp. japonica OX=39947 GN=Os12g0562100 PE=2 SV=1	U	Intracellular trafficking, secretion, and vesicular transport	uncharacterized protein A4U43_C08F32060 [Asparagus officinalis]	biological process: localization (GO:0051179);; cellular component: cell (GO:0005623);; cellular component: organelle (GO:0043226);; cellular component: cell part (GO:0044464);; cellular component: membrane (GO:0016020)	--
c192565.graph_c1	20.23	36.6733	0.00372439	1.01362	up	--	--	--	--	--	--	--	Protein ENHANCED DISEASE RESISTANCE 2-like OS=Arabidopsis thaliana OX=3702 GN=EDR2L PE=2 SV=1	S	Function unknown	protein ENHANCED DISEASE RESISTANCE 2-like isoform X3 [Asparagus officinalis]	--	--
c192568.graph_c0	8.52333	2.69667	3.20413e-05	-1.40996	down	[V]	Defense mechanisms	Molecular Function: ATP binding (GO:0005524);; Biological Process: transport (GO:0006810);; Cellular Component: integral component of membrane (GO:0016021);; Molecular Function: ATPase activity (GO:0016887);;	--	[Q]	Secondary metabolites biosynthesis, transport and catabolism	ABC-2 type transporter;; Plant PDR ABC transporter associated;; ABC transporter;; AAA domain, putative AbiEii toxin, Type IV TA system	Pleiotropic drug resistance protein 3 OS=Nicotiana tabacum OX=4097 GN=PDR3 PE=2 SV=1	V	Defense mechanisms	PREDICTED: ABC transporter G family member 41-like [Elaeis guineensis]	molecular function: binding (GO:0005488);; biological process: localization (GO:0051179);; cellular component: membrane (GO:0016020);; cellular component: membrane part (GO:0044425);; molecular function: catalytic activity (GO:0003824)	--
c192585.graph_c0	22.6633	3.51667	0.000168535	-1.76121	down	--	--	--	--	--	--	--	--	--	--	--	--	--
c192641.graph_c2	11.2567	2.98333	0.00630251	-1.49209	down	--	--	--	--	[L]	Replication, recombination and repair	--	Zinc finger BED domain-containing protein RICESLEEPER 3 OS=Oryza sativa subsp. japonica OX=39947 GN=Os05g0583200 PE=2 SV=1	S	Function unknown	zinc finger BED domain-containing protein RICESLEEPER 2-like [Hevea brasiliensis]	--	--
c192748.graph_c0	20.7467	68.8667	0.000131166	1.69745	up	--	--	Molecular Function: DNA binding (GO:0003677);; Molecular Function: transcription factor activity, sequence-specific DNA binding (GO:0003700);; Cellular Component: nucleus (GO:0005634);; Biological Process: regulation of transcription, DNA-templated (GO:0006355);;	K09286|2.061e-25|vvi:100248784|K09286 EREBP-like factor | (RefSeq) ethylene-responsive transcription factor 4-like	--	--	AP2 domain	Ethylene-responsive transcription factor 9 OS=Arabidopsis thaliana OX=3702 GN=ERF9 PE=2 SV=1	K	Transcription	ERF9, partial [Ipomoea batatas]	molecular function: binding (GO:0005488);; biological process: biological regulation (GO:0065007);; molecular function: nucleic acid binding transcription factor activity (GO:0001071);; cellular component: cell (GO:0005623);; cellular component: organelle (GO:0043226);; cellular component: cell part (GO:0044464)	--
c192763.graph_c1	0.646667	4.68333	0.00524667	2.17489	up	[V]	Defense mechanisms	--	K03327|3.7385e-74|egu:105054146|K03327 multidrug resistance protein, MATE family | (RefSeq) protein DETOXIFICATION 49-like	[R]	General function prediction only	MatE	Protein DETOXIFICATION 50 OS=Arabidopsis thaliana OX=3702 GN=DTX50 PE=2 SV=1	V	Defense mechanisms	PREDICTED: protein DETOXIFICATION 49-like [Elaeis guineensis]	--	--
c192816.graph_c1	14.9467	1.35667	0.000394212	-2.42444	down	--	--	--	--	--	--	Wound-induced protein	--	--	--	--	--	--
c192833.graph_c2	0	1.10333	0.000356092	2.83545	up	--	--	--	K00797|2.26007e-09|obr:102700437|K00797 spermidine synthase [EC:2.5.1.16] | (RefSeq) spermidine synthase 1-like	[E]	Amino acid transport and metabolism	--	Spermidine synthase 1 OS=Oryza sativa subsp. japonica OX=39947 GN=SPDSYN1 PE=2 SV=1	E	Amino acid transport and metabolism	PREDICTED: spermidine synthase 1-like [Oryza brachyantha]	--	Cysteine and methionine metabolism (ko00270);; Arginine and proline metabolism (ko00330);; beta-Alanine metabolism (ko00410);; Glutathione metabolism (ko00480)
c192851.graph_c0	12.28	30.4367	0.000557028	1.29472	up	--	--	Molecular Function: catalytic activity (GO:0003824);; Biological Process: biosynthetic process (GO:0009058);;	K00968|2.09801e-114|atr:18443859|K00968 choline-phosphate cytidylyltransferase [EC:2.7.7.15] | (RefSeq) choline-phosphate cytidylyltransferase 2	[I]	Lipid transport and metabolism	--	Choline-phosphate cytidylyltransferase 2 OS=Arabidopsis thaliana OX=3702 GN=CCT2 PE=1 SV=1	IM	--	Cytidyltransferase-like domain [Macleaya cordata]	molecular function: catalytic activity (GO:0003824);; biological process: metabolic process (GO:0008152)	Glycerophospholipid metabolism (ko00564)
c192867.graph_c0	20.66	48.0033	1.56134e-07	1.19531	up	--	--	Molecular Function: protein kinase activity (GO:0004672);; Molecular Function: ATP binding (GO:0005524);; Biological Process: protein phosphorylation (GO:0006468);; Cellular Component: chloroplast (GO:0009507);;	--	--	--	--	--	S	Function unknown	PREDICTED: uncharacterized protein LOC103714586 [Phoenix dactylifera]	biological process: metabolic process (GO:0008152);; biological process: cellular process (GO:0009987);; molecular function: catalytic activity (GO:0003824);; molecular function: binding (GO:0005488);; cellular component: cell (GO:0005623);; cellular component: organelle (GO:0043226);; cellular component: cell part (GO:0044464)	--
c192871.graph_c1	5.03667	0	1.46691e-07	-3.66964	down	--	--	--	--	--	--	--	--	--	--	--	--	--
c192895.graph_c0	1.60333	11.8867	0.00227523	2.24044	up	[I]	Lipid transport and metabolism	--	--	[V]	Defense mechanisms	alpha/beta hydrolase fold;; Carboxylesterase family	Probable carboxylesterase 17 OS=Arabidopsis thaliana OX=3702 GN=CXE17 PE=2 SV=1	I	Lipid transport and metabolism	PREDICTED: probable carboxylesterase 17 [Musa acuminata subsp. malaccensis]	--	--
c192925.graph_c0	1.63667	0.103333	8.55091e-05	-2.6954	down	[IQ]	Lipid transport and metabolism ;; Secondary metabolites biosynthesis, transport and catabolism	--	K01904|0|mus:103994510|K01904 4-coumarate--CoA ligase [EC:6.2.1.12] | (RefSeq) 4-coumarate--CoA ligase-like 1	[I]	Lipid transport and metabolism	AMP-binding enzyme;; AMP-binding enzyme;; AMP-binding enzyme C-terminal domain	4-coumarate--CoA ligase-like 7 OS=Arabidopsis thaliana OX=3702 GN=4CLL7 PE=1 SV=1	IQ	--	4-coumarate--CoA ligase-like 7 [Apostasia shenzhenica]	--	Ubiquinone and other terpenoid-quinone biosynthesis (ko00130);; Phenylalanine metabolism (ko00360);; Phenylpropanoid biosynthesis (ko00940)
c192930.graph_c0	5.62	13.4867	0.00882355	1.35285	up	[HT]	Coenzyme transport and metabolism ;; Signal transduction mechanisms	Molecular Function: protein kinase activity (GO:0004672);; Molecular Function: ATP binding (GO:0005524);; Biological Process: protein phosphorylation (GO:0006468);; Cellular Component: plastoglobule (GO:0010287);;	K08869|2.50244e-171|mus:103981061|K08869 aarF domain-containing kinase | (RefSeq) uncharacterized aarF domain-containing protein kinase At1g71810, chloroplastic	[R]	General function prediction only	ABC1 family	Uncharacterized aarF domain-containing protein kinase At1g71810, chloroplastic OS=Arabidopsis thaliana OX=3702 GN=At1g71810 PE=1 SV=1	S	Function unknown	uncharacterized protein A4U43_C08F24000 [Asparagus officinalis]	biological process: metabolic process (GO:0008152);; biological process: cellular process (GO:0009987);; molecular function: catalytic activity (GO:0003824);; molecular function: binding (GO:0005488);; cellular component: cell (GO:0005623);; cellular component: organelle (GO:0043226);; cellular component: organelle part (GO:0044422);; cellular component: cell part (GO:0044464)	--
c192949.graph_c2	13.1333	3.50667	0.00822026	-1.66382	down	--	--	--	--	--	--	--	--	--	--	--	--	--
c192952.graph_c0	9.58667	1.69	5.88849e-07	-2.29109	down	--	--	--	--	--	--	--	--	--	--	--	--	--
c193051.graph_c0	5.87667	0.536667	3.51758e-09	-2.80784	down	--	--	--	--	[U]	Intracellular trafficking, secretion, and vesicular transport	--	Type I inositol polyphosphate 5-phosphatase 13 OS=Arabidopsis thaliana OX=3702 GN=IP5P13 PE=1 SV=1	T	Signal transduction mechanisms	Type I inositol polyphosphate 5-phosphatase 13, partial [Ananas comosus]	--	--
c193057.graph_c0	1.24333	7.44333	0.000243237	2.30083	up	[R]	General function prediction only	Biological Process: cytokinin biosynthetic process (GO:0009691);; Molecular Function: hydrolase activity, hydrolyzing N-glycosyl compounds (GO:0016799);;	K06966|1.296e-46|pda:103703883|K06966 uncharacterized protein | (RefSeq) cytokinin riboside 5'-monophosphate phosphoribohydrolase LOG1-like	--	--	--	Cytokinin riboside 5&apos;-monophosphate phosphoribohydrolase LOG1 OS=Arabidopsis thaliana OX=3702 GN=LOG1 PE=1 SV=1	S	Function unknown	PREDICTED: cytokinin riboside 5&apos;-monophosphate phosphoribohydrolase LOG1-like isoform X2 [Phoenix dactylifera]	biological process: metabolic process (GO:0008152);; biological process: cellular process (GO:0009987);; biological process: biological regulation (GO:0065007);; molecular function: catalytic activity (GO:0003824)	--
c193062.graph_c1	20.9333	39.0733	0.00676421	1.04982	up	[OT]	Posttranslational modification, protein turnover, chaperones ;; Signal transduction mechanisms	Biological Process: metabolic process (GO:0008152);; Molecular Function: amino acid binding (GO:0016597);;	--	--	--	ACT domain;; ACT domain;; ACT domain	ACT domain-containing protein ACR4 OS=Arabidopsis thaliana OX=3702 GN=ACR4 PE=2 SV=1	S	Function unknown	ACT domain-containing protein ACR6-like isoform X1 [Dendrobium catenatum]	biological process: metabolic process (GO:0008152);; molecular function: binding (GO:0005488)	--
c193098.graph_c0	27.53	58.77	1.09856e-05	1.31158	up	--	--	Molecular Function: calcium ion binding (GO:0005509);;	K13448|3.33263e-108|thj:104827451|K13448 calcium-binding protein CML | (RefSeq) probable calcium-binding protein CML49	[T]	Signal transduction mechanisms	EF-hand domain;; EF hand;; EF-hand domain pair;; EF hand;; Reverse transcriptase-like	Probable calcium-binding protein CML49 OS=Arabidopsis thaliana OX=3702 GN=CML49 PE=2 SV=1	S	Function unknown	PREDICTED: probable calcium-binding protein CML49 [Tarenaya hassleriana]	molecular function: binding (GO:0005488)	Plant-pathogen interaction (ko04626)
c193111.graph_c0	34.17	64.2833	2.67544e-06	1.04051	up	--	--	--	--	--	--	--	--	--	--	--	--	--
c193123.graph_c0	37.94	69.6267	8.12832e-05	1.06341	up	--	--	Cellular Component: integral component of membrane (GO:0016021);;	K20359|4.60047e-36|pda:103708863|K20359 PRA1 family protein 1 | (RefSeq) PRA1 family protein B3-like	[U]	Intracellular trafficking, secretion, and vesicular transport	PRA1 family protein	PRA1 family protein B3 OS=Arabidopsis thaliana OX=3702 GN=PRA1B3 PE=1 SV=1	U	Intracellular trafficking, secretion, and vesicular transport	PRA1 domain-containing protein [Cephalotus follicularis]	cellular component: membrane (GO:0016020);; cellular component: membrane part (GO:0044425)	--
c193131.graph_c0	17.8167	0.01	6.60952e-41	-6.65804	down	--	--	--	--	[R]	General function prediction only	--	--	S	Function unknown	PREDICTED: uncharacterized protein LOC103702510 [Phoenix dactylifera]	--	--
c193131.graph_c1	14.3533	2.25333	0.00228536	-1.92979	down	--	--	--	--	--	--	--	--	--	--	--	--	--
c193163.graph_c0	5.47	1.16	0.00108048	-1.63752	down	--	--	--	K13412|2.51411e-07|mus:103968571|K13412 calcium-dependent protein kinase [EC:2.7.11.1] | (RefSeq) calcium-dependent protein kinase 4 isoform X1	[T]	Signal transduction mechanisms	--	Calcium-dependent protein kinase 18 OS=Oryza sativa subsp. japonica OX=39947 GN=CPK18 PE=1 SV=1	T	Signal transduction mechanisms	calcium-dependent protein kinase, partial [Lilium longiflorum]	--	Plant-pathogen interaction (ko04626)
c193216.graph_c2	3.07	0	0.000895344	-2.70318	down	--	--	--	--	--	--	--	--	--	--	--	--	--
c193230.graph_c0	15.59	4.62333	5.92095e-14	-1.94333	down	--	--	Molecular Function: zinc ion binding (GO:0008270);; Cellular Component: membrane (GO:0016020);;	--	[R]	General function prediction only	DYW family of nucleic acid deaminases;; PPR repeat;; PPR repeat family;; PPR repeat	Pentatricopeptide repeat-containing protein At4g02750 OS=Arabidopsis thaliana OX=3702 GN=PCMP-H24 PE=3 SV=1	S	Function unknown	PREDICTED: pentatricopeptide repeat-containing protein At5g43790 [Elaeis guineensis]	molecular function: binding (GO:0005488);; cellular component: membrane (GO:0016020)	--
c193232.graph_c0	4.93333	0.103333	9.38698e-11	-3.82488	down	--	--	--	--	--	--	Plastocyanin-like domain	Early nodulin-like protein 1 OS=Arabidopsis thaliana OX=3702 GN=At2g25060 PE=1 SV=2	S	Function unknown	PREDICTED: early nodulin-like protein 3 [Elaeis guineensis]	--	--
c193307.graph_c1	7.02667	38.8133	1.83361e-08	2.29728	up	--	--	--	--	--	--	--	--	--	--	--	--	--
c193325.graph_c0	6.75333	14	0.00147998	1.43745	up	--	--	--	--	--	--	--	--	--	--	--	--	--
c193325.graph_c2	10.5133	24.8133	0.00594605	1.19752	up	--	--	--	--	--	--	--	--	--	--	--	--	--
c193378.graph_c0	7.20333	2.53	8.98959e-05	-1.25457	down	[S]	Function unknown	--	K10900|0|pda:103718623|K10900 werner syndrome ATP-dependent helicase [EC:3.6.4.12] | (RefSeq) ATP-dependent DNA helicase Q-like SIM	[L]	Replication, recombination and repair	DEAD/DEAH box helicase;; Helicase conserved C-terminal domain;; RecQ zinc-binding	ATP-dependent DNA helicase Q-like SIM OS=Arabidopsis thaliana OX=3702 GN=RECQSIM PE=2 SV=1	J	Translation, ribosomal structure and biogenesis	ATP-dependent DNA helicase Q-like SIM isoform X1 [Asparagus officinalis]	--	--
c193421.graph_c2	22.56	9.80667	0.000623468	-1.37588	down	--	--	--	--	--	--	--	--	--	--	--	--	--
c193449.graph_c0	6.94667	0.953333	7.79887e-08	-2.38808	down	--	--	--	K02138|7.60105e-06|tcc:TCM_043082|K02138 F-type H+-transporting ATPase subunit d | (RefSeq) ATP synthase D chain, mitochondrial	--	--	--	--	--	--	ATP synthase subunit d, mitochondrial-like [Asparagus officinalis]	--	Oxidative phosphorylation (ko00190)
c193470.graph_c0	1.73667	0.03	0.00750319	-2.3399	down	--	--	--	--	--	--	--	--	--	--	--	--	--
c193623.graph_c1	54.7	14.69	4.70906e-06	-1.36728	down	--	--	--	--	--	--	--	--	--	--	--	--	--
c193646.graph_c2	3.91333	15.6567	0.000174572	2.05398	up	--	--	Molecular Function: nucleic acid binding (GO:0003676);; Cellular Component: nucleus (GO:0005634);;	K12581|2.6302e-111|mus:103999385|K12581 CCR4-NOT transcription complex subunit 7/8 | (RefSeq) probable CCR4-associated factor 1 homolog 11	[A]	RNA processing and modification	CAF1 family ribonuclease	Probable CCR4-associated factor 1 homolog 11 OS=Arabidopsis thaliana OX=3702 GN=CAF1-11 PE=2 SV=1	K	Transcription	probable CCR4-associated factor 1 homolog 11 [Asparagus officinalis]	molecular function: binding (GO:0005488);; cellular component: cell (GO:0005623);; cellular component: organelle (GO:0043226);; cellular component: cell part (GO:0044464)	RNA degradation (ko03018)
c193696.graph_c0	5.69667	27.0833	2.25487e-13	2.80277	up	--	--	--	--	--	--	--	--	--	--	--	--	--
c193731.graph_c0	76.3667	17.8333	6.35574e-10	-1.77807	down	[E]	Amino acid transport and metabolism	Molecular Function: L-threonine ammonia-lyase activity (GO:0004794);; Cellular Component: cytoplasm (GO:0005737);; Biological Process: isoleucine biosynthetic process (GO:0009097);; Molecular Function: pyridoxal phosphate binding (GO:0030170);;	K01754|1.42255e-151|nnu:104587183|K01754 threonine dehydratase [EC:4.3.1.19] | (RefSeq) threonine dehydratase biosynthetic, chloroplastic	[E]	Amino acid transport and metabolism	Pyridoxal-phosphate dependent enzyme;; C-terminal regulatory domain of Threonine dehydratase;; C-terminal regulatory domain of Threonine dehydratase	Threonine dehydratase biosynthetic, chloroplastic OS=Arabidopsis thaliana OX=3702 GN=OMR1 PE=1 SV=1	E	Amino acid transport and metabolism	LOW QUALITY PROTEIN: threonine dehydratase biosynthetic, chloroplastic-like [Asparagus officinalis]	molecular function: catalytic activity (GO:0003824);; cellular component: cell (GO:0005623);; cellular component: cell part (GO:0044464);; biological process: metabolic process (GO:0008152);; biological process: cellular process (GO:0009987);; biological process: single-organism process (GO:0044699);; molecular function: binding (GO:0005488)	Glycine, serine and threonine metabolism (ko00260);; Valine, leucine and isoleucine biosynthesis (ko00290);; Carbon metabolism (ko01200);; Biosynthesis of amino acids (ko01230)
c193787.graph_c0	15.9833	2.37333	5.35083e-12	-2.69872	down	--	--	--	K06883|2.43871e-24|egu:105055502|K06883 uncharacterized protein | (RefSeq) GPN-loop GTPase 3	[K]	Transcription	--	--	S	Function unknown	PREDICTED: GPN-loop GTPase 3 [Elaeis guineensis]	--	--
c193808.graph_c0	0.993333	4.30333	0.00585079	1.84368	up	[QV]	Secondary metabolites biosynthesis, transport and catabolism ;; Defense mechanisms	Molecular Function: iron ion binding (GO:0005506);; Cellular Component: integral component of membrane (GO:0016021);; Molecular Function: oxidoreductase activity, acting on paired donors, with incorporation or reduction of molecular oxygen, NAD(P)H as one donor, and incorporation of one atom of oxygen (GO:0016709);; Molecular Function: heme binding (GO:0020037);; Biological Process: secondary met…	--	[Q]	Secondary metabolites biosynthesis, transport and catabolism	Cytochrome P450	Cytochrome P450 71A1 OS=Persea americana OX=3435 GN=CYP71A1 PE=1 SV=2	Q	Secondary metabolites biosynthesis, transport and catabolism	cytochrome P450 71A1-like [Ananas comosus]	molecular function: binding (GO:0005488);; cellular component: membrane (GO:0016020);; cellular component: membrane part (GO:0044425);; biological process: metabolic process (GO:0008152);; biological process: single-organism process (GO:0044699);; molecular function: catalytic activity (GO:0003824)	--
c193817.graph_c0	20.3367	2.63333	4.08681e-10	-2.56399	down	--	--	Molecular Function: ubiquitin-protein transferase activity (GO:0004842);; Cellular Component: SCF ubiquitin ligase complex (GO:0019005);; Biological Process: SCF-dependent proteasomal ubiquitin-dependent protein catabolic process (GO:0031146);;	--	--	--	F-box domain;; F-box-like	F-box only protein 13 OS=Arabidopsis thaliana OX=3702 GN=FBX13 PE=2 SV=2	S	Function unknown	PREDICTED: F-box only protein 13-like [Elaeis guineensis]	biological process: metabolic process (GO:0008152);; biological process: cellular process (GO:0009987);; molecular function: catalytic activity (GO:0003824);; cellular component: cell (GO:0005623);; cellular component: macromolecular complex (GO:0032991);; cellular component: cell part (GO:0044464)	--
c193827.graph_c0	8.40667	52.9233	2.77569e-38	2.80206	up	--	--	--	--	--	--	--	Protein LNK1 OS=Arabidopsis thaliana OX=3702 GN=LNK1 PE=1 SV=1	S	Function unknown	protein LNK1-like isoform X2 [Asparagus officinalis]	--	--
c193853.graph_c0	6.27333	18.08	0.00448266	1.65471	up	[O]	Posttranslational modification, protein turnover, chaperones	Molecular Function: glutathione transferase activity (GO:0004364);;	K00799|2.47228e-46|egr:104432947|K00799 glutathione S-transferase [EC:2.5.1.18] | (RefSeq) glutathione S-transferase U17	[O]	Posttranslational modification, protein turnover, chaperones	Glutathione S-transferase, N-terminal domain;; Glutathione S-transferase, N-terminal domain;; Glutathione S-transferase, N-terminal domain	Glutathione S-transferase U17 OS=Arabidopsis thaliana OX=3702 GN=GSTU17 PE=2 SV=1	O	Posttranslational modification, protein turnover, chaperones	PREDICTED: glutathione S-transferase U17 [Eucalyptus grandis]	molecular function: catalytic activity (GO:0003824)	Glutathione metabolism (ko00480)
c193864.graph_c0	13.7567	26.0933	0.000210198	1.25054	up	[S]	Function unknown	--	--	--	--	WRKY DNA -binding domain	Probable WRKY transcription factor 35 OS=Arabidopsis thaliana OX=3702 GN=WRKY35 PE=2 SV=1	K	Transcription	probable WRKY transcription factor 35 [Asparagus officinalis]	--	--
c193902.graph_c0	6.67333	16.47	0.00125324	1.18942	up	[H]	Coenzyme transport and metabolism	Biological Process: ubiquinone biosynthetic process (GO:0006744);; Cellular Component: extrinsic component of mitochondrial inner membrane (GO:0031314);;	K18586|1.08135e-132|pda:103717171|K18586 ubiquinone biosynthesis protein COQ4 | (RefSeq) ubiquinone biosynthesis protein COQ4 homolog, mitochondrial	[H]	Coenzyme transport and metabolism	Coenzyme Q (ubiquinone) biosynthesis protein Coq4	Ubiquinone biosynthesis protein COQ4 homolog, mitochondrial OS=Arabidopsis thaliana OX=3702 GN=At2g03690 PE=2 SV=1	H	Coenzyme transport and metabolism	PREDICTED: ubiquinone biosynthesis protein COQ4 homolog, mitochondrial [Phoenix dactylifera]	biological process: metabolic process (GO:0008152);; biological process: cellular process (GO:0009987);; biological process: single-organism process (GO:0044699);; cellular component: cell (GO:0005623);; cellular component: membrane (GO:0016020);; cellular component: organelle (GO:0043226);; cellular component: organelle part (GO:0044422);; cellular component: membrane part (GO:0044425);; cellula…	--
c193920.graph_c1	3.41667	12.3967	0.000318719	1.84165	up	--	--	--	--	--	--	Fantastic Four meristem regulator	Protein FANTASTIC FOUR 3 OS=Arabidopsis thaliana OX=3702 GN=FAF3 PE=2 SV=1	S	Function unknown	protein FANTASTIC FOUR 3 [Asparagus officinalis]	--	--
c193990.graph_c0	1.11	4.44333	6.45129e-05	1.8831	up	--	--	--	--	[R]	General function prediction only	--	--	S	Function unknown	PREDICTED: uncharacterized protein LOC109220861 [Nicotiana attenuata]	--	--
c194031.graph_c2	19.47	3.20333	6.37973e-09	-2.21035	down	--	--	--	K14488|1.83844e-31|egu:105042649|K14488 SAUR family protein | (RefSeq) auxin-responsive protein SAUR71	--	--	Auxin responsive protein	Auxin-responsive protein SAUR72 OS=Arabidopsis thaliana OX=3702 GN=SAUR72 PE=2 SV=1	S	Function unknown	PREDICTED: auxin-responsive protein SAUR71 [Elaeis guineensis]	--	Plant hormone signal transduction (ko04075)
c194050.graph_c0	0.89	2.29667	0.000935642	2.02353	up	--	--	--	K12489|2.31989e-44|pda:103707808|K12489 Arf-GAP with coiled-coil, ANK repeat and PH domain-containing protein | (RefSeq) ADP-ribosylation factor GTPase-activating protein AGD3-like	[T]	Signal transduction mechanisms	--	ADP-ribosylation factor GTPase-activating protein AGD3 OS=Arabidopsis thaliana OX=3702 GN=AGD3 PE=1 SV=1	U	Intracellular trafficking, secretion, and vesicular transport	ADP-ribosylation factor GTPase-activating protein AGD3-like [Phalaenopsis equestris]	--	Endocytosis (ko04144)
c194068.graph_c0	3.61333	2.34	0.000845524	-2.17673	down	--	--	Molecular Function: zinc ion binding (GO:0008270);;	--	--	--	Ring finger domain;; Zinc finger, C3HC4 type (RING finger)	E3 ubiquitin-protein ligase RFI2 OS=Arabidopsis thaliana OX=3702 GN=RFI2 PE=1 SV=2	--	--	uncharacterized protein LOC109713383 isoform X3 [Ananas comosus]	molecular function: binding (GO:0005488)	--
c194098.graph_c0	32.31	59.3633	1.16414e-05	1.11623	up	--	--	--	--	--	--	--	--	--	--	--	--	--
c194102.graph_c1	1.96	0	0.00119146	-2.6597	down	--	--	--	--	--	--	--	--	--	--	--	--	--
c194185.graph_c0	9.62667	14.1967	0.0020472	1.29019	up	--	--	Molecular Function: nucleotide binding (GO:0000166);; Cellular Component: cytoplasm (GO:0005737);;	K09495|3.05109e-18|egu:105047114|K09495 T-complex protein 1 subunit gamma | (RefSeq) T-complex protein 1 subunit gamma	[O]	Posttranslational modification, protein turnover, chaperones	--	T-complex protein 1 subunit gamma OS=Arabidopsis thaliana OX=3702 GN=CCT3 PE=1 SV=1	O	Posttranslational modification, protein turnover, chaperones	PREDICTED: T-complex protein 1 subunit gamma [Elaeis guineensis]	molecular function: binding (GO:0005488);; cellular component: cell (GO:0005623);; cellular component: cell part (GO:0044464)	--
c194193.graph_c1	17.6467	6.07	4.57819e-21	-3.67513	down	--	--	--	--	--	--	--	--	--	--	--	--	--
c194280.graph_c0	63.1567	8.65333	2.20704e-16	-2.407	down	--	--	--	--	--	--	--	--	S	Function unknown	hypothetical protein ZOSMA_146G00520 [Zostera marina]	--	--
c194301.graph_c0	1.99333	8.33667	3.69736e-05	2.06663	up	--	--	--	--	--	--	--	--	--	--	--	--	--
c194304.graph_c0	20.9633	7.08333	1.66803e-05	-1.23822	down	--	--	--	--	--	--	--	Uncharacterized membrane protein At1g75140 OS=Arabidopsis thaliana OX=3702 GN=At1g75140 PE=1 SV=3	S	Function unknown	uncharacterized membrane protein At1g75140-like [Asparagus officinalis]	--	--
c194400.graph_c1	17.88	32.6433	0.00724374	1.04077	up	--	--	--	--	[P]	Inorganic ion transport and metabolism	SPX domain	SPX domain-containing protein 1 OS=Oryza sativa subsp. japonica OX=39947 GN=SPX1 PE=1 SV=1	P	Inorganic ion transport and metabolism	SPX domain-containing protein 1 [Ananas comosus]	--	--
c194430.graph_c0	14.8033	29.5767	0.000816394	1.33649	up	--	--	--	--	--	--	--	--	--	--	--	--	--
c194445.graph_c1	4.56	10.07	0.000121341	1.91701	up	--	--	--	--	--	--	--	--	--	--	--	--	--
c194493.graph_c0	6.16333	0	1.21535e-09	-4.04832	down	--	--	--	K09903|3.18708e-07|sind:105178109|K09903 uridylate kinase [EC:2.7.4.22] | (RefSeq) uncharacterized LOC105178109	--	--	--	--	F	Nucleotide transport and metabolism	uridylate kinase [Trifolium pratense]	--	Pyrimidine metabolism (ko00240)
c194521.graph_c1	15.4433	73.2533	1.35962e-10	2.32541	up	--	--	--	--	--	--	--	--	--	--	--	--	--
c194548.graph_c0	1.88667	0.423333	4.27316e-05	-2.80398	down	--	--	Molecular Function: binding (GO:0005488);;	--	[R]	General function prediction only	Reverse transcriptase (RNA-dependent DNA polymerase)	Retrovirus-related Pol polyprotein from transposon RE1 OS=Arabidopsis thaliana OX=3702 GN=RE1 PE=2 SV=1	S	Function unknown	hypothetical protein VITISV_027864 [Vitis vinifera]	molecular function: binding (GO:0005488)	--
c194619.graph_c0	0.823333	3.24	0.000845524	2.60177	up	--	--	--	--	--	--	--	--	--	--	--	--	--
c194642.graph_c0	2.42667	17.0733	3.67295e-18	3.28612	up	--	--	--	--	--	--	--	--	--	--	--	--	--
c194663.graph_c0	14.4733	98.5933	3.69345e-24	3.53568	up	--	--	--	--	--	--	--	--	--	--	--	--	--
c194784.graph_c0	31.26	111.603	1.40798e-22	2.01401	up	--	--	--	--	--	--	--	--	--	--	--	--	--
c194816.graph_c0	0.616667	8.29333	5.86485e-06	2.0036	up	--	--	--	--	--	--	--	--	S	Function unknown	PREDICTED: uncharacterized protein LOC102629579 [Citrus sinensis]	--	--
c194834.graph_c0	28.0333	56.1333	3.5098e-10	1.237	up	[G]	Carbohydrate transport and metabolism	Cellular Component: nucleus (GO:0005634);; Cellular Component: cytosol (GO:0005829);; Biological Process: starch catabolic process (GO:0005983);; Molecular Function: beta-amylase activity (GO:0016161);;	K01177|0|spen:107031268|K01177 beta-amylase [EC:3.2.1.2] | (RefSeq) beta-amylase 1, chloroplastic	--	--	Glycosyl hydrolase family 14	Beta-amylase 1, chloroplastic OS=Arabidopsis thaliana OX=3702 GN=BAM1 PE=1 SV=1	S	Function unknown	Beta-amylase 1, chloroplastic [Capsicum chinense]	cellular component: cell (GO:0005623);; cellular component: organelle (GO:0043226);; cellular component: cell part (GO:0044464);; biological process: metabolic process (GO:0008152);; biological process: cellular process (GO:0009987);; molecular function: catalytic activity (GO:0003824)	Starch and sucrose metabolism (ko00500)
c194894.graph_c0	0.543333	3.20667	3.9066e-07	2.42496	up	--	--	--	--	--	--	Plant mobile domain	Protein MAIN-LIKE 2 OS=Arabidopsis thaliana OX=3702 GN=At2g04865 PE=1 SV=1	S	Function unknown	PREDICTED: serine/threonine-protein phosphatase 7 long form homolog [Pyrus x bretschneideri]	--	--
c194938.graph_c5	428.327	2131.15	0.000419491	2.04785	up	--	--	--	--	--	--	--	--	--	--	--	--	--
c194969.graph_c0	9.91333	28.7233	0.000125689	1.57911	up	[R]	General function prediction only	Molecular Function: beta-1,4-mannosylglycoprotein 4-beta-N-acetylglucosaminyltransferase activity (GO:0003830);; Biological Process: protein N-linked glycosylation (GO:0006487);; Cellular Component: integral component of membrane (GO:0016021);;	K00737|0|egu:105051251|K00737 beta-1,4-mannosyl-glycoprotein beta-1,4-N-acetylglucosaminyltransferase [EC:2.4.1.144] | (RefSeq) beta-1,4-mannosyl-glycoprotein 4-beta-N-acetylglucosaminyltransferase-like	--	--	Glycosyltransferase family 17	--	S	Function unknown	PREDICTED: beta-1,4-mannosyl-glycoprotein 4-beta-N-acetylglucosaminyltransferase-like isoform X2 [Elaeis guineensis]	molecular function: catalytic activity (GO:0003824);; biological process: metabolic process (GO:0008152);; biological process: cellular process (GO:0009987);; biological process: single-organism process (GO:0044699);; cellular component: membrane (GO:0016020);; cellular component: membrane part (GO:0044425)	N-Glycan biosynthesis (ko00510)
c194979.graph_c0	78.2833	32.7333	0.00169244	-1.03071	down	--	--	Molecular Function: transcription factor activity, sequence-specific DNA binding (GO:0003700);; Cellular Component: nucleus (GO:0005634);; Biological Process: regulation of transcription, DNA-templated (GO:0006355);; Molecular Function: sequence-specific DNA binding (GO:0043565);;	K09338|1.35878e-59|egu:105041709|K09338 homeobox-leucine zipper protein | (RefSeq) homeobox-leucine zipper protein HOX21	[K]	Transcription	Homeobox domain;; Homeobox associated leucine zipper;; Homeobox KN domain	Homeobox-leucine zipper protein HOX21 OS=Oryza sativa subsp. japonica OX=39947 GN=HOX21 PE=2 SV=1	K	Transcription	PREDICTED: homeobox-leucine zipper protein ATHB-13-like [Ziziphus jujuba]	biological process: biological regulation (GO:0065007);; molecular function: nucleic acid binding transcription factor activity (GO:0001071);; cellular component: cell (GO:0005623);; cellular component: organelle (GO:0043226);; cellular component: cell part (GO:0044464);; molecular function: binding (GO:0005488)	--
c194984.graph_c1	5.45667	1.86667	1.53372e-07	-2.38749	down	--	--	Molecular Function: DNA binding (GO:0003677);; Molecular Function: RNA binding (GO:0003723);; Molecular Function: RNA-directed DNA polymerase activity (GO:0003964);; Molecular Function: RNA-DNA hybrid ribonuclease activity (GO:0004523);; Biological Process: RNA-dependent DNA biosynthetic process (GO:0006278);; Biological Process: DNA recombination (GO:0006310);; Biological Process: RNA phosphodie…	--	--	--	--	--	--	--	RNase H family protein [Asparagus officinalis]	molecular function: binding (GO:0005488);; biological process: metabolic process (GO:0008152);; biological process: cellular process (GO:0009987);; molecular function: catalytic activity (GO:0003824)	--
c194985.graph_c0	21.44	52.51	0.00574192	1.29425	up	[E]	Amino acid transport and metabolism	Molecular Function: transferase activity (GO:0016740);;	K00640|1.70073e-104|egu:105033933|K00640 serine O-acetyltransferase [EC:2.3.1.30] | (RefSeq) probable serine acetyltransferase 4	[E]	Amino acid transport and metabolism	Serine acetyltransferase, N-terminal;; Bacterial transferase hexapeptide (six repeats);; WRKY DNA -binding domain	Serine acetyltransferase 1, chloroplastic OS=Arabidopsis thaliana OX=3702 GN=SAT1 PE=1 SV=2	E	Amino acid transport and metabolism	PREDICTED: probable serine acetyltransferase 4 [Elaeis guineensis]	molecular function: catalytic activity (GO:0003824)	Cysteine and methionine metabolism (ko00270);; Sulfur metabolism (ko00920);; Carbon metabolism (ko01200);; Biosynthesis of amino acids (ko01230)
c195007.graph_c2	69.6233	28.9933	1.67747e-07	-1.02163	down	--	--	--	--	--	--	--	--	S	Function unknown	hypothetical protein AXF42_Ash019859 [Apostasia shenzhenica]	--	--
c195009.graph_c0	16.0267	31.94	2.48367e-09	1.1857	up	[I]	Lipid transport and metabolism	Molecular Function: fatty-acyl-CoA binding (GO:0000062);; Molecular Function: acyl-CoA dehydrogenase activity (GO:0003995);; Molecular Function: electron carrier activity (GO:0009055);; Biological Process: fatty acid beta-oxidation using acyl-CoA dehydrogenase (GO:0033539);; Biological Process: root hair elongation (GO:0048767);; Molecular Function: flavin adenine dinucleotide binding (GO:0050660…	K00249|1.71509e-151|zma:100502333|K00249 acyl-CoA dehydrogenase [EC:1.3.8.7] | (RefSeq) GRMZM2G001297; uncharacterized LOC100502333	[R]	General function prediction only	Acyl-CoA dehydrogenase, C-terminal domain;; Acyl-CoA dehydrogenase, C-terminal domain	Probable acyl-CoA dehydrogenase IBR3 OS=Arabidopsis thaliana OX=3702 GN=IBR3 PE=1 SV=1	I	Lipid transport and metabolism	putative acyl-CoA dehydrogenase IBR3 [Zea mays]	molecular function: binding (GO:0005488);; biological process: metabolic process (GO:0008152);; biological process: single-organism process (GO:0044699);; molecular function: catalytic activity (GO:0003824);; molecular function: electron carrier activity (GO:0009055);; biological process: cellular process (GO:0009987);; biological process: multicellular organismal process (GO:0032501);; biologica…	--
c195055.graph_c1	5.71667	16.5967	0.00725686	1.16864	up	--	--	--	K11290|8.75794e-22|rcu:8277410|K11290 template-activating factor I | (RefSeq) NAP1-related protein 2	[L]	Replication, recombination and repair	--	NAP1-related protein 2 OS=Arabidopsis thaliana OX=3702 GN=NRP2 PE=1 SV=2	S	Function unknown	hypothetical protein CRG98_016428 [Punica granatum]	--	--
c195075.graph_c0	5.47	1.78	0.00421318	-1.49661	down	--	--	--	--	--	--	Protein of unknown function (DUF3741)	--	S	Function unknown	LOW QUALITY PROTEIN: protein TRM32-like [Asparagus officinalis]	--	--
c195198.graph_c1	21.9933	75.9233	0.000408273	1.67007	up	--	--	Cellular Component: nucleus (GO:0005634);; Biological Process: negative regulation of plant-type hypersensitive response (GO:0034051);; Biological Process: regulation of cell differentiation (GO:0045595);;	--	--	--	--	Protein LSD1 OS=Oryza sativa subsp. japonica OX=39947 GN=LSD1 PE=2 SV=1	S	Function unknown	zinc finger protein LSD1 [Oryza sativa Japonica Group]	cellular component: cell (GO:0005623);; cellular component: organelle (GO:0043226);; cellular component: cell part (GO:0044464);; biological process: biological regulation (GO:0065007)	--
c195242.graph_c1	6.54333	18.4067	0.000126445	1.80963	up	--	--	--	--	--	--	--	--	--	--	--	--	--
c195243.graph_c1	6.09667	14.1367	7.13658e-06	1.36063	up	--	--	--	--	--	--	14-3-3 protein	--	--	--	--	--	--
c195273.graph_c2	2.69667	0.513333	0.00167593	-2.38834	down	--	--	--	--	--	--	--	--	--	--	--	--	--
c195295.graph_c0	3.43667	0.563333	0.000531048	-1.98366	down	--	--	Molecular Function: hydrolase activity (GO:0016787);; Molecular Function: organic cyclic compound binding (GO:0097159);; Molecular Function: heterocyclic compound binding (GO:1901363);;	K12811|5.09345e-15|egu:105047940|K12811 ATP-dependent RNA helicase DDX46/PRP5 [EC:3.6.4.13] | (RefSeq) DEAD-box ATP-dependent RNA helicase 42	[A]	RNA processing and modification	--	DEAD-box ATP-dependent RNA helicase 42 OS=Arabidopsis thaliana OX=3702 GN=RH42 PE=1 SV=2	L	Replication, recombination and repair	KH domain containing protein [Parasponia andersonii]	molecular function: catalytic activity (GO:0003824);; molecular function: binding (GO:0005488)	Spliceosome (ko03040)
c195330.graph_c1	16.7367	3.73667	0.000206708	-1.4177	down	--	--	Molecular Function: binding (GO:0005488);;	--	[L]	Replication, recombination and repair	Domain of unknown function (DUF4413)	Putative AC9 transposase OS=Zea mays OX=4577 PE=4 SV=1	S	Function unknown	zinc finger BED domain-containing protein RICESLEEPER 2-like [Hevea brasiliensis]	molecular function: binding (GO:0005488)	--
c195365.graph_c0	17.16	43.95	1.36496e-06	1.56285	up	--	--	--	--	--	--	C2 domain	Protein SRC2 OS=Glycine max OX=3847 GN=SRC2 PE=2 SV=1	S	Function unknown	protein SRC2-like [Dendrobium catenatum]	--	--
c195408.graph_c0	1.2	0	1.06837e-14	-4.73984	down	--	--	--	--	[R]	General function prediction only	Reverse transcriptase (RNA-dependent DNA polymerase);; zinc-binding in reverse transcriptase;; Domain of unknown function (DUF4283);; Zinc knuckle	Putative ribonuclease H protein At1g65750 OS=Arabidopsis thaliana OX=3702 GN=At1g65750 PE=3 SV=1	L	Replication, recombination and repair	uncharacterized protein LOC109827551 [Asparagus officinalis]	--	--
c195418.graph_c1	0	4.01	0.00506332	2.41807	up	--	--	--	--	--	--	--	--	--	--	--	--	--
c195418.graph_c2	1.91667	9.28333	6.71349e-11	2.99939	up	--	--	--	--	--	--	--	--	--	--	--	--	--
c195430.graph_c0	2.60333	0.48	0.000180796	-2.01158	down	[E]	Amino acid transport and metabolism	Cellular Component: membrane (GO:0016020);;	K14638|0|egu:105034714|K14638 solute carrier family 15 (peptide/histidine transporter), member 3/4 | (RefSeq) protein NRT1/ PTR FAMILY 4.2-like	[E]	Amino acid transport and metabolism	POT family	Protein NRT1/ PTR FAMILY 4.2 OS=Arabidopsis thaliana OX=3702 GN=NPF4.2 PE=2 SV=1	E	Amino acid transport and metabolism	PREDICTED: protein NRT1/ PTR FAMILY 4.2-like isoform X1 [Elaeis guineensis]	cellular component: membrane (GO:0016020)	--
c195432.graph_c0	0.683333	16.6	6.72112e-06	3.08542	up	--	--	--	--	--	--	--	--	--	--	--	--	--
c195483.graph_c0	5.57	51.6167	4.61979e-49	4.93388	up	--	--	--	--	--	--	--	--	--	--	--	--	--
c195512.graph_c0	25.2867	6.74333	1.87269e-06	-1.58351	down	--	--	--	--	--	--	CCT motif;; B-box zinc finger	Zinc finger protein CONSTANS-LIKE 9 OS=Arabidopsis thaliana OX=3702 GN=COL9 PE=1 SV=1	S	Function unknown	zinc finger protein CONSTANS-LIKE 9-like [Asparagus officinalis]	--	--
c195517.graph_c0	3.51	0.926667	0.00768165	-1.5462	down	--	--	--	--	--	--	--	--	--	--	--	--	--
c195581.graph_c0	78.9133	177.507	4.6697e-16	1.49048	up	--	--	--	--	--	--	--	--	--	--	--	--	--
c195608.graph_c0	10.8467	4.17	0.00177439	-1.24812	down	--	--	Molecular Function: transcription factor activity, sequence-specific DNA binding (GO:0003700);; Molecular Function: DNA-directed DNA polymerase activity (GO:0003887);; Cellular Component: mitochondrion (GO:0005739);; Biological Process: DNA-dependent DNA replication (GO:0006261);; Biological Process: regulation of transcription, DNA-templated (GO:0006355);; Cellular Component: epsilon DNA polymer…	K02325|0|egu:105041903|K02325 DNA polymerase epsilon subunit 2 [EC:2.7.7.7] | (RefSeq) DNA polymerase epsilon subunit B	[L]	Replication, recombination and repair	DNA polymerase alpha/epsilon subunit B;; DNA polymerases epsilon N terminal	DNA polymerase epsilon subunit B OS=Arabidopsis thaliana OX=3702 GN=DPB2 PE=1 SV=1	L	Replication, recombination and repair	PREDICTED: DNA polymerase epsilon subunit B [Elaeis guineensis]	biological process: biological regulation (GO:0065007);; molecular function: nucleic acid binding transcription factor activity (GO:0001071);; biological process: metabolic process (GO:0008152);; biological process: cellular process (GO:0009987);; molecular function: catalytic activity (GO:0003824);; cellular component: cell (GO:0005623);; cellular component: organelle (GO:0043226);; cellular com…	Purine metabolism (ko00230);; Pyrimidine metabolism (ko00240);; DNA replication (ko03030);; Base excision repair (ko03410);; Nucleotide excision repair (ko03420)
c195648.graph_c0	5.41	1.06	2.92577e-05	-2.71679	down	--	--	--	--	[R]	General function prediction only	--	--	S	Function unknown	PREDICTED: uncharacterized protein LOC105966353 [Erythranthe guttata]	--	--
c195682.graph_c0	4.96333	0.853333	0.00317537	-1.90342	down	--	--	--	--	[R]	General function prediction only	--	Uncharacterized mitochondrial protein AtMg00750 OS=Arabidopsis thaliana OX=3702 GN=AtMg00750 PE=4 SV=1	L	Replication, recombination and repair	PREDICTED: uncharacterized protein LOC109159310 [Ipomoea nil]	--	--
c195693.graph_c0	13.86	26.5867	0.00169244	1.09279	up	--	--	--	--	--	--	PDDEXK-like family of unknown function	--	S	Function unknown	uncharacterized protein LOC109833027 [Asparagus officinalis]	--	--
c195707.graph_c0	28.2133	53.7233	0.00670792	1.06047	up	--	--	--	--	--	--	No apical meristem (NAM) protein	NAC domain-containing protein 83 OS=Arabidopsis thaliana OX=3702 GN=NAC083 PE=1 SV=1	K	Transcription	PREDICTED: NAC domain-containing protein 83-like [Phoenix dactylifera]	--	--
c195740.graph_c0	49.8367	13.46	4.86045e-08	-1.59733	down	--	--	--	--	--	--	--	--	S	Function unknown	uncharacterized protein A4U43_C10F14570 [Asparagus officinalis]	--	--
c195792.graph_c0	12.6067	29.6767	0.0002844	1.33977	up	--	--	--	--	--	--	Protein of unknown function (DUF760)	UV-B-induced protein At3g17800, chloroplastic OS=Arabidopsis thaliana OX=3702 GN=At3g17800 PE=2 SV=1	S	Function unknown	PREDICTED: UV-B-induced protein At3g17800, chloroplastic-like [Phoenix dactylifera]	--	--
c195894.graph_c0	0	2.39667	0.00157	2.61518	up	--	--	--	--	--	--	--	--	--	--	--	--	--
c195951.graph_c0	2.76	7.20667	0.00136891	1.17945	up	--	--	--	--	[R]	General function prediction only	Reverse transcriptase (RNA-dependent DNA polymerase);; zinc-binding in reverse transcriptase;; Reverse transcriptase-like;; Endonuclease/Exonuclease/phosphatase family	Putative ribonuclease H protein At1g65750 OS=Arabidopsis thaliana OX=3702 GN=At1g65750 PE=3 SV=1	S	Function unknown	PREDICTED: uncharacterized protein LOC105961796, partial [Erythranthe guttata]	--	--
c195970.graph_c1	22.27	9.59667	0.00181977	-1.02994	down	[T]	Signal transduction mechanisms	Molecular Function: nucleotide binding (GO:0000166);; Molecular Function: calmodulin-dependent protein kinase activity (GO:0004683);; Molecular Function: calmodulin binding (GO:0005516);; Cellular Component: nucleus (GO:0005634);; Cellular Component: cytoplasm (GO:0005737);; Cellular Component: plasma membrane (GO:0005886);; Biological Process: abscisic acid-activated signaling pathway (GO:000973…	--	[T]	Signal transduction mechanisms	Protein kinase domain;; Protein tyrosine kinase;; Kinase-like;; Phosphotransferase enzyme family;; hAT family C-terminal dimerisation region	Phosphoenolpyruvate carboxylase kinase 1 OS=Arabidopsis thaliana OX=3702 GN=PPCK1 PE=1 SV=1	T	Signal transduction mechanisms	PREDICTED: phosphoenolpyruvate carboxylase kinase 2-like [Phoenix dactylifera]	molecular function: binding (GO:0005488);; biological process: metabolic process (GO:0008152);; biological process: cellular process (GO:0009987);; molecular function: catalytic activity (GO:0003824);; cellular component: cell (GO:0005623);; cellular component: organelle (GO:0043226);; cellular component: cell part (GO:0044464);; cellular component: membrane (GO:0016020);; biological process: sig…	--
c195999.graph_c0	81.0733	260.673	0.00366294	1.61339	up	--	--	--	--	--	--	--	--	--	--	--	--	--
c196012.graph_c1	8.70667	3.03333	0.00137981	-1.32356	down	--	--	--	--	--	--	--	--	L	Replication, recombination and repair	Retrovirus-related Pol polyprotein from transposon TNT 1-94 [Cajanus cajan]	--	--
c196021.graph_c0	0.0633333	1.5	0.000835004	2.63746	up	--	--	Molecular Function: metalloendopeptidase activity (GO:0004222);; Biological Process: proteolysis (GO:0006508);; Molecular Function: metal ion binding (GO:0046872);;	K01412|4.93883e-14|mus:103996550|K01412 mitochondrial-processing peptidase subunit alpha [EC:3.4.24.64] | (RefSeq) mitochondrial-processing peptidase subunit alpha	--	--	--	Mitochondrial-processing peptidase subunit alpha OS=Solanum tuberosum OX=4113 GN=MPP PE=1 SV=1	O	Posttranslational modification, protein turnover, chaperones	PREDICTED: mitochondrial-processing peptidase subunit alpha [Musa acuminata subsp. malaccensis]	biological process: metabolic process (GO:0008152);; molecular function: catalytic activity (GO:0003824);; molecular function: binding (GO:0005488)	--
c196051.graph_c0	15.2267	40.7467	0.00177478	1.39608	up	[G]	Carbohydrate transport and metabolism	Biological Process: polysaccharide catabolic process (GO:0000272);; Molecular Function: beta-amylase activity (GO:0016161);;	K01177|2.898e-111|pda:103710765|K01177 beta-amylase [EC:3.2.1.2] | (RefSeq) beta-amylase 3, chloroplastic	--	--	Predicted integral membrane zinc-ribbon metal-binding protein;; Glycosyl hydrolase family 14;; Glycosyl hydrolase family 14	Beta-amylase 3, chloroplastic OS=Arabidopsis thaliana OX=3702 GN=BAM3 PE=1 SV=3	S	Function unknown	PREDICTED: beta-amylase 3, chloroplastic [Phoenix dactylifera]	biological process: metabolic process (GO:0008152);; molecular function: catalytic activity (GO:0003824)	Starch and sucrose metabolism (ko00500)
c196055.graph_c0	23.5133	6.46	0.000203722	-1.52213	down	--	--	--	--	--	--	--	--	--	--	--	--	--
c196057.graph_c0	1.39	0	0.00645365	-2.37385	down	--	--	--	--	--	--	--	--	--	--	--	--	--
c196063.graph_c0	1.68333	0	0.000356092	-2.83012	down	--	--	--	--	--	--	--	--	--	--	--	--	--
c196070.graph_c0	7.87667	13.1133	1.20415e-05	1.27328	up	[M]	Cell wall/membrane/envelope biogenesis	Molecular Function: ATP binding (GO:0005524);; Biological Process: lipid transport (GO:0006869);; Biological Process: metabolic process (GO:0008152);; Cellular Component: chloroplast (GO:0009507);; Molecular Function: ATPase activity (GO:0016887);;	--	[Q]	Secondary metabolites biosynthesis, transport and catabolism	ABC transporter;; AAA domain, putative AbiEii toxin, Type IV TA system	Protein TRIGALACTOSYLDIACYLGLYCEROL 3, chloroplastic OS=Arabidopsis thaliana OX=3702 GN=TGD3 PE=1 SV=1	Q	Secondary metabolites biosynthesis, transport and catabolism	protein TRIGALACTOSYLDIACYLGLYCEROL 3, chloroplastic [Asparagus officinalis]	molecular function: binding (GO:0005488);; biological process: single-organism process (GO:0044699);; biological process: localization (GO:0051179);; biological process: metabolic process (GO:0008152);; cellular component: cell (GO:0005623);; cellular component: organelle (GO:0043226);; cellular component: cell part (GO:0044464);; molecular function: catalytic activity (GO:0003824)	--
c196083.graph_c0	26.1133	38.65	0.000297739	1.03017	up	--	--	--	--	--	--	Survival motor neuron protein (SMN)	--	S	Function unknown	uncharacterized protein LOC109825843 isoform X1 [Asparagus officinalis]	--	--
c196111.graph_c1	2.31333	0	0.00017527	-2.92534	down	--	--	--	--	--	--	--	--	--	--	--	--	--
c196112.graph_c3	0	2.37	4.03109e-10	4.14608	up	--	--	--	--	--	--	--	--	--	--	--	--	--
c196142.graph_c0	8.24333	3.30333	0.00527179	-1.05763	down	--	--	--	--	--	--	--	--	--	--	--	--	--
c196164.graph_c0	9.60333	0.42	1.46467e-08	-3.37163	down	--	--	--	--	--	--	--	Putative ripening-related protein 7 OS=Oryza sativa subsp. japonica OX=39947 GN=Os10g0489400 PE=3 SV=1	S	Function unknown	PREDICTED: putative ripening-related protein 1 [Fragaria vesca subsp. vesca]	--	--
c196173.graph_c1	257.31	27.9667	1.01349e-17	-2.67115	down	--	--	Molecular Function: binding (GO:0005488);; Cellular Component: membrane (GO:0016020);; Molecular Function: oxidoreductase activity, acting on paired donors, with incorporation or reduction of molecular oxygen, NAD(P)H as one donor, and incorporation of one atom of oxygen (GO:0016709);; Biological Process: secondary metabolite biosynthetic process (GO:0044550);;	--	[Q]	Secondary metabolites biosynthesis, transport and catabolism	Cytochrome P450	Premnaspirodiene oxygenase OS=Hyoscyamus muticus OX=35626 GN=CYP71D55 PE=1 SV=1	Q	Secondary metabolites biosynthesis, transport and catabolism	cytochrome p450 71d8 [Quercus suber]	molecular function: binding (GO:0005488);; cellular component: membrane (GO:0016020);; biological process: metabolic process (GO:0008152);; biological process: single-organism process (GO:0044699);; molecular function: catalytic activity (GO:0003824)	--
c196194.graph_c3	0.0833333	6.92333	7.08612e-29	5.53143	up	--	--	--	--	--	--	--	--	--	--	--	--	--
c196267.graph_c0	35.8633	10.2367	8.0655e-06	-1.31425	down	[R]	General function prediction only	Molecular Function: oxidoreductase activity (GO:0016491);; Biological Process: oxidation-reduction process (GO:0055114);;	--	[C]	Energy production and conversion	Aldo/keto reductase family	Probable aldo-keto reductase 2 OS=Oryza sativa subsp. japonica OX=39947 GN=Os04g0338000 PE=2 SV=2	C	Energy production and conversion	probable aldo-keto reductase 2 isoform X1 [Asparagus officinalis]	biological process: metabolic process (GO:0008152);; biological process: single-organism process (GO:0044699);; molecular function: catalytic activity (GO:0003824)	--
c196269.graph_c0	15.85	5.92333	0.00219005	-1.11834	down	--	--	--	--	[R]	General function prediction only	DYW family of nucleic acid deaminases	Pentatricopeptide repeat-containing protein At5g06540 OS=Arabidopsis thaliana OX=3702 GN=PCMP-H88 PE=3 SV=1	S	Function unknown	Pentatricopeptide repeat [Macleaya cordata]	--	--
c196315.graph_c0	0.583333	5.87333	6.27961e-06	2.74924	up	--	--	--	--	--	--	--	--	--	--	hypothetical protein BVC80_8721g13 [Macleaya cordata]	--	--
c196328.graph_c1	7.01	1.25	0.000200177	-2.09194	down	--	--	--	--	--	--	--	--	--	--	--	--	--
c196330.graph_c1	9.85	21.09	0.00309235	1.24714	up	--	--	Cellular Component: intracellular part (GO:0044424);; Biological Process: response to stimulus (GO:0050896);;	--	--	--	NPH3 family;; BTB/POZ domain	Root phototropism protein 2 OS=Arabidopsis thaliana OX=3702 GN=RPT2 PE=1 SV=2	S	Function unknown	root phototropism protein 2 [Asparagus officinalis]	cellular component: cell (GO:0005623);; cellular component: cell part (GO:0044464);; biological process: response to stimulus (GO:0050896)	--
c196378.graph_c0	15.5667	2.54	1.48361e-18	-2.97484	down	--	--	--	K03754|7.57366e-16|pda:103716312|K03754 translation initiation factor eIF-2B subunit beta | (RefSeq) translation initiation factor eIF-2B subunit beta	[J]	Translation, ribosomal structure and biogenesis	--	--	J	Translation, ribosomal structure and biogenesis	PREDICTED: translation initiation factor eIF-2B subunit beta isoform X2 [Phoenix dactylifera]	--	RNA transport (ko03013)
c196414.graph_c0	2.24667	5.96333	1.16332e-05	2.22557	up	--	--	--	--	--	--	SWIM zinc finger	--	S	Function unknown	uncharacterized protein LOC111897356 [Lactuca sativa]	--	--
c196468.graph_c1	16.82	6.42	0.000333949	-1.15816	down	[IR]	Lipid transport and metabolism ;; General function prediction only	--	--	--	--	GDSL-like Lipase/Acylhydrolase	GDSL esterase/lipase LIP-4 OS=Arabidopsis thaliana OX=3702 GN=LIP4 PE=2 SV=1	S	Function unknown	GDSL esterase/lipase At1g09390-like isoform X2 [Asparagus officinalis]	--	--
c196515.graph_c0	3.17	15.16	8.80069e-05	2.1321	up	--	--	--	K05953|3.72688e-110|pda:103698830|K05953 nicotianamine synthase [EC:2.5.1.43] | (RefSeq) nicotianamine synthase 3-like	--	--	Nicotianamine synthase protein	Nicotianamine synthase OS=Solanum lycopersicum OX=4081 GN=CHLN PE=2 SV=1	E	Amino acid transport and metabolism	LOW QUALITY PROTEIN: nicotianamine synthase 3-like [Asparagus officinalis]	--	--
c196529.graph_c0	3.96333	8.12667	0.000119812	1.92439	up	--	--	--	K01652|2.72795e-14|sly:101253806|K01652 acetolactate synthase I/II/III large subunit [EC:2.2.1.6] | (RefSeq) uncharacterized LOC101253806	[R]	General function prediction only	--	C2 domain-containing protein At1g53590 OS=Arabidopsis thaliana OX=3702 GN=NTMC2T6.1 PE=1 SV=2	S	Function unknown	PREDICTED: uncharacterized protein LOC101253806 [Solanum lycopersicum]	--	Valine, leucine and isoleucine biosynthesis (ko00290);; Butanoate metabolism (ko00650);; C5-Branched dibasic acid metabolism (ko00660);; Pantothenate and CoA biosynthesis (ko00770);; 2-Oxocarboxylic acid metabolism (ko01210);; Biosynthesis of amino acids (ko01230)
c196569.graph_c1	32.8233	11.4333	0.00179095	-1.26439	down	[T]	Signal transduction mechanisms	Biological Process: response to stress (GO:0006950);;	--	--	--	Universal stress protein family	Universal stress protein A-like protein OS=Arabidopsis thaliana OX=3702 GN=At3g01520 PE=1 SV=2	S	Function unknown	universal stress protein PHOS34-like [Asparagus officinalis]	biological process: response to stimulus (GO:0050896)	--
c196570.graph_c0	3.40667	0.786667	8.25533e-05	-1.74313	down	--	--	--	--	[R]	General function prediction only	Reverse transcriptase (RNA-dependent DNA polymerase);; gag-polypeptide of LTR copia-type;; gag-polypeptide of LTR copia-type;; GAG-pre-integrase domain	Retrovirus-related Pol polyprotein from transposon RE1 OS=Arabidopsis thaliana OX=3702 GN=RE1 PE=2 SV=1	S	Function unknown	Retrovirus-related Pol polyprotein from transposon TNT 1-94 [Cajanus cajan]	--	--
c196622.graph_c0	12.8533	2.22	4.65858e-07	-2.40334	down	[G]	Carbohydrate transport and metabolism	Molecular Function: fructose-bisphosphate aldolase activity (GO:0004332);; Biological Process: glycolytic process (GO:0006096);;	K01623|5.07612e-28|nnu:104592611|K01623 fructose-bisphosphate aldolase, class I [EC:4.1.2.13] | (RefSeq) fructose-bisphosphate aldolase 3, chloroplastic-like	[G]	Carbohydrate transport and metabolism	--	Fructose-bisphosphate aldolase 3, chloroplastic OS=Arabidopsis thaliana OX=3702 GN=FBA3 PE=1 SV=1	G	Carbohydrate transport and metabolism	PREDICTED: fructose-bisphosphate aldolase 3, chloroplastic-like [Nelumbo nucifera]	molecular function: catalytic activity (GO:0003824);; biological process: metabolic process (GO:0008152);; biological process: cellular process (GO:0009987);; biological process: single-organism process (GO:0044699)	Glycolysis / Gluconeogenesis (ko00010);; Pentose phosphate pathway (ko00030);; Fructose and mannose metabolism (ko00051);; Carbon fixation in photosynthetic organisms (ko00710);; Carbon metabolism (ko01200);; Biosynthesis of amino acids (ko01230)
c196643.graph_c4	6.21667	9.33	0.00141618	1.65163	up	--	--	--	--	--	--	--	--	--	--	--	--	--
c196665.graph_c0	6.64667	30.5233	0.000284273	2.01696	up	--	--	--	--	[R]	General function prediction only	gag-polypeptide of LTR copia-type;; Retrotransposon gag protein;; gag-polypeptide of LTR copia-type	Retrovirus-related Pol polyprotein from transposon RE2 OS=Arabidopsis thaliana OX=3702 GN=RE2 PE=4 SV=1	L	Replication, recombination and repair	PREDICTED: uncharacterized protein LOC105969618 [Erythranthe guttata]	--	--
c196704.graph_c0	5.47	2.04	0.00050631	-1.18291	down	--	--	--	--	--	--	--	--	--	--	--	--	--
c196715.graph_c1	2.44333	0.643333	0.000112788	-2.03776	down	--	--	Cellular Component: nucleus (GO:0005634);; Cellular Component: chromosome (GO:0005694);; Molecular Function: zinc ion binding (GO:0008270);; Molecular Function: histone-lysine N-methyltransferase activity (GO:0018024);; Biological Process: histone lysine methylation (GO:0034968);;	--	[BK]	--	--	Histone-lysine N-methyltransferase SUVR4 OS=Arabidopsis thaliana OX=3702 GN=SUVR4 PE=1 SV=2	S	Function unknown	uncharacterized protein A4U43_C04F1780 [Asparagus officinalis]	cellular component: cell (GO:0005623);; cellular component: organelle (GO:0043226);; cellular component: cell part (GO:0044464);; molecular function: binding (GO:0005488);; biological process: metabolic process (GO:0008152);; biological process: cellular process (GO:0009987);; biological process: cellular component organization or biogenesis (GO:0071840);; molecular function: catalytic activity (…	--
c196817.graph_c0	3.27	32.68	1.03125e-31	3.88943	up	[G]	Carbohydrate transport and metabolism	Molecular Function: ATP binding (GO:0005524);; Biological Process: glycogen biosynthetic process (GO:0005978);; Molecular Function: glucose-1-phosphate adenylyltransferase activity (GO:0008878);; Cellular Component: chloroplast (GO:0009507);; Biological Process: starch biosynthetic process (GO:0019252);;	K00975|3.63335e-21|vvi:100248665|K00975 glucose-1-phosphate adenylyltransferase [EC:2.7.7.27] | (RefSeq) glucose-1-phosphate adenylyltransferase large subunit 1	[M]	Cell wall/membrane/envelope biogenesis	--	Glucose-1-phosphate adenylyltransferase large subunit 4, chloroplastic/amyloplastic OS=Oryza sativa subsp. japonica OX=39947 GN=AGPL4 PE=1 SV=1	G	Carbohydrate transport and metabolism	Nucleotidyl transferase [Corchorus capsularis]	molecular function: binding (GO:0005488);; biological process: metabolic process (GO:0008152);; biological process: cellular process (GO:0009987);; biological process: single-organism process (GO:0044699);; molecular function: catalytic activity (GO:0003824);; cellular component: cell (GO:0005623);; cellular component: organelle (GO:0043226);; cellular component: cell part (GO:0044464)	Starch and sucrose metabolism (ko00500);; Amino sugar and nucleotide sugar metabolism (ko00520)
c196857.graph_c0	0.473333	2.68333	0.00265037	2.04533	up	[N]	Cell motility	Biological Process: cellular process (GO:0009987);; Cellular Component: membrane (GO:0016020);; Molecular Function: transferase activity, transferring glycosyl groups (GO:0016757);;	--	--	--	Cellulose synthase;; Cellulose synthase	Cellulose synthase-like protein H1 OS=Oryza sativa subsp. japonica OX=39947 GN=CSLH1 PE=2 SV=2	M	Cell wall/membrane/envelope biogenesis	PREDICTED: cellulose synthase-like protein H1 isoform X2 [Phoenix dactylifera]	biological process: cellular process (GO:0009987);; cellular component: membrane (GO:0016020);; molecular function: catalytic activity (GO:0003824)	--
c196952.graph_c1	8.96667	28.5133	0.000342323	1.69736	up	[E]	Amino acid transport and metabolism	--	K12259|1.30418e-54|egu:105032618|K12259 spermine oxidase [EC:1.5.3.16 1.5.3.-] | (RefSeq) probable polyamine oxidase 5	[H]	Coenzyme transport and metabolism	Flavin containing amine oxidoreductase	Probable polyamine oxidase 5 OS=Arabidopsis thaliana OX=3702 GN=PAO5 PE=2 SV=1	S	Function unknown	PREDICTED: probable polyamine oxidase 5 [Elaeis guineensis]	--	Arginine and proline metabolism (ko00330);; beta-Alanine metabolism (ko00410)
c196974.graph_c1	0	2.11	0.00112042	2.67265	up	--	--	--	--	--	--	--	--	--	--	--	--	--
c196980.graph_c2	81.0233	25.9967	8.61536e-07	-1.31014	down	--	--	Molecular Function: binding (GO:0005488);;	--	[R]	General function prediction only	Retroviral aspartyl protease;; Reverse transcriptase (RNA-dependent DNA polymerase);; Zinc knuckle;; Aspartyl protease	RNA-directed DNA polymerase homolog OS=Oenothera berteroana OX=3950 PE=4 SV=1	L	Replication, recombination and repair	PREDICTED: uncharacterized protein LOC108980832, partial [Juglans regia]	molecular function: binding (GO:0005488)	--
c197041.graph_c2	5.62333	0	3.23189e-14	-4.68827	down	--	--	--	--	--	--	--	--	--	--	--	--	--
c197043.graph_c0	2.22	0.176667	0.000801496	-2.50404	down	--	--	--	--	--	--	--	--	--	--	--	--	--
c197050.graph_c0	20.0367	2.81667	1.02725e-11	-2.45443	down	[F]	Nucleotide transport and metabolism	Molecular Function: catalytic activity (GO:0003824);; Biological Process: nucleoside metabolic process (GO:0009116);; Cellular Component: integral component of membrane (GO:0016021);;	--	--	--	Phosphorylase superfamily;; Neprosin	Bark storage protein A OS=Populus deltoides OX=3696 GN=BSPA PE=2 SV=1	F	Nucleotide transport and metabolism	PREDICTED: bark storage protein A [Phoenix dactylifera]	molecular function: catalytic activity (GO:0003824);; biological process: metabolic process (GO:0008152);; biological process: cellular process (GO:0009987);; biological process: single-organism process (GO:0044699);; cellular component: membrane (GO:0016020);; cellular component: membrane part (GO:0044425)	--
c197069.graph_c0	7.35333	25.6133	6.45818e-07	1.96439	up	--	--	Biological Process: polysaccharide biosynthetic process (GO:0000271);; Cellular Component: Golgi apparatus (GO:0005794);; Molecular Function: transferase activity, transferring glycosyl groups (GO:0016757);;	--	--	--	Glycosyl transferase family 8	Probable galacturonosyltransferase-like 6 OS=Arabidopsis thaliana OX=3702 GN=GATL6 PE=2 SV=1	M	Cell wall/membrane/envelope biogenesis	PREDICTED: probable galacturonosyltransferase-like 1 [Oryza brachyantha]	biological process: metabolic process (GO:0008152);; biological process: single-organism process (GO:0044699);; cellular component: cell (GO:0005623);; cellular component: organelle (GO:0043226);; cellular component: cell part (GO:0044464);; molecular function: catalytic activity (GO:0003824)	--
c197106.graph_c4	3.95	10.1633	0.000762099	1.88653	up	--	--	--	--	--	--	--	--	--	--	--	--	--
c197230.graph_c0	7.65	2.56	0.000729716	-1.8574	down	--	--	Molecular Function: DNA binding (GO:0003677);; Molecular Function: catalytic activity (GO:0003824);;	K15338|3.15425e-65|pda:103717955|K15338 flap endonuclease GEN [EC:3.1.-.-] | (RefSeq) flap endonuclease GEN-like 1	[L]	Replication, recombination and repair	--	Flap endonuclease GEN-like 1 OS=Oryza sativa subsp. japonica OX=39947 GN=RAD PE=1 SV=1	L	Replication, recombination and repair	PREDICTED: flap endonuclease GEN-like 1 isoform X2 [Phoenix dactylifera]	molecular function: binding (GO:0005488);; molecular function: catalytic activity (GO:0003824)	--
c197241.graph_c1	20.13	6.43333	1.65551e-05	-1.89628	down	--	--	--	K10581|0|pda:103715581|K10581 ubiquitin-conjugating enzyme E2 O [EC:2.3.2.24] | (RefSeq) probable ubiquitin-conjugating enzyme E2 24	[O]	Posttranslational modification, protein turnover, chaperones	--	Probable ubiquitin-conjugating enzyme E2 24 OS=Arabidopsis thaliana OX=3702 GN=UBC24 PE=1 SV=1	O	Posttranslational modification, protein turnover, chaperones	uncharacterized protein A4U43_C05F19610 [Asparagus officinalis]	--	Ubiquitin mediated proteolysis (ko04120)
c197244.graph_c0	0.823333	0.0133333	0.0061685	-2.37118	down	--	--	--	--	--	--	FAR1 DNA-binding domain;; MULE transposase domain	Protein FAR1-RELATED SEQUENCE 5 OS=Arabidopsis thaliana OX=3702 GN=FRS5 PE=1 SV=1	S	Function unknown	protein FAR1-RELATED SEQUENCE 5-like [Olea europaea var. sylvestris]	--	--
c197271.graph_c0	24.3867	9.06	0.00123256	-1.10117	down	--	--	--	--	--	--	--	--	--	--	--	--	--
c197303.graph_c0	7.62333	29.8	8.85932e-15	2.21359	up	[P]	Inorganic ion transport and metabolism	Cellular Component: integral component of plasma membrane (GO:0005887);; Molecular Function: secondary active sulfate transmembrane transporter activity (GO:0008271);; Cellular Component: plasmodesma (GO:0009506);; Biological Process: sulfate transmembrane transport (GO:1902358);;	K17471|0|pda:103709739|K17471 sulfate transporter 3 | (RefSeq) probable sulfate transporter 3.4	[P]	Inorganic ion transport and metabolism	Sulfate permease family;; STAS domain	Probable sulfate transporter 3.4 OS=Arabidopsis thaliana OX=3702 GN=SULTR3;4 PE=2 SV=1	P	Inorganic ion transport and metabolism	probable sulfate transporter 3.4 [Asparagus officinalis]	cellular component: cell (GO:0005623);; cellular component: membrane (GO:0016020);; cellular component: membrane part (GO:0044425);; cellular component: cell part (GO:0044464);; biological process: single-organism process (GO:0044699);; biological process: localization (GO:0051179);; molecular function: transporter activity (GO:0005215);; cellular component: cell junction (GO:0030054);; cellular …	--
c197332.graph_c1	12.6	27.5	3.28112e-07	1.33509	up	--	--	--	--	--	--	Myb-like DNA-binding domain	Myb family transcription factor EFM OS=Arabidopsis thaliana OX=3702 GN=EFM PE=1 SV=2	K	Transcription	LOW QUALITY PROTEIN: myb family transcription factor EFM-like [Asparagus officinalis]	--	--
c197342.graph_c0	1.16333	0	2.35284e-07	-3.62445	down	--	--	--	--	--	--	--	--	--	--	--	--	--
c197361.graph_c1	7.36	0.726667	0.0052549	-2.06268	down	--	--	Molecular Function: nucleotide binding (GO:0000166);; Molecular Function: protein kinase activity (GO:0004672);; Cellular Component: membrane (GO:0016020);; Biological Process: phosphorylation (GO:0016310);;	--	--	--	--	Probable LRR receptor-like serine/threonine-protein kinase At1g34110 OS=Arabidopsis thaliana OX=3702 GN=At1g34110 PE=2 SV=2	S	Function unknown	PREDICTED: probable LRR receptor-like serine/threonine-protein kinase At1g34110 [Ziziphus jujuba]	molecular function: binding (GO:0005488);; biological process: metabolic process (GO:0008152);; biological process: cellular process (GO:0009987);; molecular function: catalytic activity (GO:0003824);; cellular component: membrane (GO:0016020)	--
c197372.graph_c1	5.04	12.53	0.00262345	1.43535	up	[QV]	Secondary metabolites biosynthesis, transport and catabolism ;; Defense mechanisms	Molecular Function: oxidoreductase activity (GO:0016491);; Molecular Function: metal ion binding (GO:0046872);;	--	[QI]	--	Cytochrome P450	Cytochrome P450 94A1 OS=Vicia sativa OX=3908 GN=CYP94A1 PE=2 SV=2	Q	Secondary metabolites biosynthesis, transport and catabolism	PREDICTED: cytochrome P450 94B3-like [Elaeis guineensis]	biological process: metabolic process (GO:0008152);; biological process: single-organism process (GO:0044699);; molecular function: catalytic activity (GO:0003824);; molecular function: binding (GO:0005488)	--
c197421.graph_c0	2	0.366667	9.08946e-06	-2.01649	down	--	--	Molecular Function: protein binding (GO:0005515);; Cellular Component: nucleus (GO:0005634);; Cellular Component: Golgi apparatus (GO:0005794);; Cellular Component: plasma membrane (GO:0005886);; Biological Process: cholesterol biosynthetic process (GO:0006695);; Molecular Function: sterol delta7 reductase activity (GO:0009918);; Biological Process: brassinosteroid biosynthetic process (GO:001613…	K00213|4.87223e-15|egu:105049359|K00213 7-dehydrocholesterol reductase [EC:1.3.1.21] | (RefSeq) 7-dehydrocholesterol reductase	[IT]	--	--	7-dehydrocholesterol reductase OS=Arabidopsis thaliana OX=3702 GN=DWF5 PE=1 SV=1	I	Lipid transport and metabolism	PREDICTED: 7-dehydrocholesterol reductase [Cucumis sativus]	molecular function: binding (GO:0005488);; cellular component: cell (GO:0005623);; cellular component: organelle (GO:0043226);; cellular component: cell part (GO:0044464);; cellular component: membrane (GO:0016020);; biological process: metabolic process (GO:0008152);; biological process: single-organism process (GO:0044699);; molecular function: catalytic activity (GO:0003824);; biological proce…	Steroid biosynthesis (ko00100)
c197423.graph_c0	3.03	11.2	0.00136884	1.85766	up	--	--	--	--	--	--	--	--	--	--	--	--	--
c197427.graph_c1	15.0267	5.89333	4.87204e-05	-1.51192	down	--	--	--	--	--	--	--	--	--	--	--	--	--
c197445.graph_c1	20.2733	33.8333	0.0029092	1.00976	up	--	--	--	--	--	--	--	BTB/POZ domain-containing protein NPY2 OS=Arabidopsis thaliana OX=3702 GN=NPY2 PE=2 SV=1	S	Function unknown	BTB/POZ domain-containing protein NPY2 [Carica papaya]	--	--
c197516.graph_c1	1.62667	3.67	0.00977961	1.28304	up	--	--	--	--	--	--	--	--	--	--	--	--	--
c197517.graph_c0	2.1	6.45	0.00132884	1.71427	up	--	--	--	--	--	--	Transferase family;; Transferase family	Spermidine sinapoyl-CoA acyltransferase OS=Arabidopsis thaliana OX=3702 GN=SDT PE=1 SV=1	S	Function unknown	3&apos;-N-debenzoyl-2&apos;-deoxytaxol N-benzoyltransferase-like [Asparagus officinalis]	--	--
c197527.graph_c4	1.21	3.23667	0.000498719	2.32234	up	--	--	--	--	--	--	--	--	--	--	uncharacterized protein At3g61260-like [Asparagus officinalis]	--	--
c197554.graph_c0	12.6433	15.5767	0.0020411	1.12513	up	--	--	--	--	[UR]	--	--	Dynamin-2A OS=Arabidopsis thaliana OX=3702 GN=DRP2A PE=1 SV=2	S	Function unknown	PREDICTED: uncharacterized protein LOC109122760 [Vitis vinifera]	--	--
c197574.graph_c0	7.63667	32.2633	0.000278889	1.95804	up	[K]	Transcription	Biological Process: transcription, DNA-templated (GO:0006351);; Biological Process: regulation of RNA biosynthetic process (GO:2001141);;	K03093|0|egu:105039465|K03093 RNA polymerase sigma factor | (RefSeq) RNA polymerase sigma factor sigE, chloroplastic/mitochondrial	--	--	Sigma-70 region 3;; Sigma-70, region 4;; Sigma-70 region 2	RNA polymerase sigma factor sigE, chloroplastic/mitochondrial OS=Arabidopsis thaliana OX=3702 GN=SIGE PE=1 SV=1	K	Transcription	LOW QUALITY PROTEIN: RNA polymerase sigma factor sigE, chloroplastic/mitochondrial-like [Asparagus officinalis]	biological process: metabolic process (GO:0008152);; biological process: cellular process (GO:0009987);; biological process: biological regulation (GO:0065007)	--
c197591.graph_c2	4.36667	29.7933	2.26321e-05	2.45183	up	--	--	Biological Process: metal ion transport (GO:0030001);; Molecular Function: metal ion binding (GO:0046872);;	--	[P]	Inorganic ion transport and metabolism	Heavy-metal-associated domain;; No apical meristem (NAM) protein;; No apical meristem (NAM) protein	Heavy metal-associated isoprenylated plant protein 45 OS=Arabidopsis thaliana OX=3702 GN=HIPP45 PE=3 SV=1	S	Function unknown	PREDICTED: heavy metal-associated isoprenylated plant protein 20 [Phoenix dactylifera]	biological process: localization (GO:0051179);; molecular function: binding (GO:0005488)	--
c197621.graph_c1	3.09667	6.15667	1.17014e-07	2.12851	up	--	--	Molecular Function: magnesium ion binding (GO:0000287);; Molecular Function: glutathione synthase activity (GO:0004363);; Molecular Function: ATP binding (GO:0005524);; Biological Process: glutathione biosynthetic process (GO:0006750);; Molecular Function: protein homodimerization activity (GO:0042803);; Molecular Function: glutathione binding (GO:0043295);;	K01920|1.81878e-30|egu:105045397|K01920 glutathione synthase [EC:6.3.2.3] | (RefSeq) glutathione synthetase, chloroplastic	[Q]	Secondary metabolites biosynthesis, transport and catabolism	Eukaryotic glutathione synthase, ATP binding domain	Glutathione synthetase, chloroplastic OS=Brassica juncea OX=3707 GN=GSH2 PE=2 SV=1	I	Lipid transport and metabolism	glutathione synthetase, chloroplastic isoform X1 [Ananas comosus]	molecular function: binding (GO:0005488);; biological process: metabolic process (GO:0008152);; biological process: cellular process (GO:0009987);; molecular function: catalytic activity (GO:0003824)	Cysteine and methionine metabolism (ko00270);; Glutathione metabolism (ko00480)
c197702.graph_c2	7.73	0.1	4.941e-32	-5.58289	down	--	--	--	--	[R]	General function prediction only	Reverse transcriptase (RNA-dependent DNA polymerase);; zinc-binding in reverse transcriptase;; Reverse transcriptase-like	Putative ribonuclease H protein At1g65750 OS=Arabidopsis thaliana OX=3702 GN=At1g65750 PE=3 SV=1	S	Function unknown	ribonuclease H [Trifolium pratense]	--	--
c197718.graph_c1	12747.4	27458.3	0.00401776	1.20406	up	--	--	--	--	--	--	Cupin	Globulin-1 S allele OS=Zea mays OX=4577 GN=GLB1 PE=1 SV=2	S	Function unknown	globulin-1 S allele [Dendrobium catenatum]	--	--
c197719.graph_c0	0.55	9.36667	1.99478e-05	2.09402	up	--	--	--	--	[R]	General function prediction only	--	--	M	Cell wall/membrane/envelope biogenesis	PREDICTED: uncharacterized protein LOC109123051 [Vitis vinifera]	--	--
c197736.graph_c1	2.33667	9.53	0.00820725	1.71507	up	--	--	Molecular Function: nucleic acid binding (GO:0003676);;	--	[L]	Replication, recombination and repair	hAT family C-terminal dimerisation region;; Domain of unknown function (DUF4413)	Zinc finger BED domain-containing protein RICESLEEPER 2 OS=Oryza sativa subsp. japonica OX=39947 GN=Os03g0733400 PE=2 SV=1	S	Function unknown	hypothetical protein PRUPE_5G142000 [Prunus persica]	molecular function: binding (GO:0005488)	--
c197737.graph_c1	5.36333	1.67	0.00300594	-2.01246	down	--	--	--	--	--	--	--	--	--	--	--	--	--
c197768.graph_c0	10.15	17.9933	0.00463737	1.04476	up	--	--	--	--	--	--	Myb/SANT-like DNA-binding domain	--	S	Function unknown	uncharacterized protein LOC112091787 [Morus notabilis]	--	--
c197773.graph_c0	3.34667	0.583333	0.000979118	-1.94807	down	--	--	--	--	--	--	--	--	--	--	--	--	--
c197787.graph_c0	28.2633	12.0567	4.52419e-05	-1.18285	down	[V]	Defense mechanisms	Molecular Function: ATP binding (GO:0005524);; Cellular Component: integral component of membrane (GO:0016021);; Molecular Function: ATPase activity (GO:0016887);;	--	[Q]	Secondary metabolites biosynthesis, transport and catabolism	ABC transporter	ABC transporter G family member 53 OS=Oryza sativa subsp. japonica OX=39947 GN=ABCG53 PE=2 SV=1	V	Defense mechanisms	pleiotropic drug resistance protein 1 [Quercus suber]	molecular function: binding (GO:0005488);; cellular component: membrane (GO:0016020);; cellular component: membrane part (GO:0044425);; molecular function: catalytic activity (GO:0003824)	--
c197802.graph_c0	16.9633	5.95333	0.00284836	-1.19277	down	[K]	Transcription	Molecular Function: DNA binding (GO:0003677);; Molecular Function: DNA-directed 5'-3' RNA polymerase activity (GO:0003899);; Cellular Component: mitochondrion (GO:0005739);; Biological Process: transcription, DNA-templated (GO:0006351);; Cellular Component: plastid (GO:0009536);;	K10908|0|pda:103706594|K10908 DNA-directed RNA polymerase, mitochondrial [EC:2.7.7.6] | (RefSeq) DNA-directed RNA polymerase 1B, mitochondrial	[KL]	--	DNA-directed RNA polymerase N-terminal;; DNA-dependent RNA polymerase	DNA-directed RNA polymerase 2, chloroplastic/mitochondrial OS=Nicotiana sylvestris OX=4096 GN=RPOT2 PE=2 SV=2	K	Transcription	PREDICTED: DNA-directed RNA polymerase 1B, mitochondrial [Phoenix dactylifera]	molecular function: binding (GO:0005488);; biological process: metabolic process (GO:0008152);; biological process: cellular process (GO:0009987);; molecular function: catalytic activity (GO:0003824);; cellular component: cell (GO:0005623);; cellular component: organelle (GO:0043226);; cellular component: cell part (GO:0044464)	--
c197902.graph_c0	0.276667	2.70333	1.77664e-05	2.72088	up	--	--	Molecular Function: hydrolase activity, acting on glycosyl bonds (GO:0016798);;	--	[G]	Carbohydrate transport and metabolism	Galactose binding lectin domain;; Glycosyl hydrolases family 35;; Beta-galactosidase jelly roll domain	Beta-galactosidase 7 OS=Arabidopsis thaliana OX=3702 GN=BGAL7 PE=2 SV=2	G	Carbohydrate transport and metabolism	PREDICTED: beta-galactosidase-like [Musa acuminata subsp. malaccensis]	molecular function: catalytic activity (GO:0003824)	--
c197909.graph_c4	6.67	17.7533	3.641e-05	1.80513	up	--	--	--	--	--	--	--	--	--	--	--	--	--
c197938.graph_c3	6.38667	0.816667	0.000888903	-2.21437	down	--	--	--	--	--	--	--	--	--	--	--	--	--
c197939.graph_c0	34.41	108.517	0.00402934	1.56385	up	--	--	Molecular Function: nucleic acid binding (GO:0003676);; Molecular Function: endonuclease activity (GO:0004519);; Biological Process: DNA catabolic process (GO:0006308);; Biological Process: nucleic acid phosphodiester bond hydrolysis (GO:0090305);;	--	--	--	S1/P1 Nuclease;; S1/P1 Nuclease	Endonuclease 2 OS=Arabidopsis thaliana OX=3702 GN=ENDO2 PE=1 SV=1	S	Function unknown	Endonuclease 2 [Apostasia shenzhenica]	molecular function: binding (GO:0005488);; biological process: metabolic process (GO:0008152);; biological process: cellular process (GO:0009987);; molecular function: catalytic activity (GO:0003824)	--
c198018.graph_c1	11.5867	2.39333	2.26915e-05	-1.69345	down	--	--	--	--	--	--	--	--	--	--	--	--	--
c198031.graph_c0	0.276667	4.42	0.00389083	2.40541	up	--	--	--	--	--	--	--	U-box domain-containing protein 21 OS=Arabidopsis thaliana OX=3702 GN=PUB21 PE=2 SV=1	O	Posttranslational modification, protein turnover, chaperones	U-box domain-containing protein 21-like [Ananas comosus]	--	--
c198071.graph_c1	4.64	1.38	0.00597627	-1.43782	down	--	--	--	--	[R]	General function prediction only	--	Retrovirus-related Pol polyprotein from transposon TNT 1-94 OS=Nicotiana tabacum OX=4097 PE=2 SV=1	S	Function unknown	integrase core domain containing protein [Phaseolus vulgaris]	--	--
c198141.graph_c0	0.91	20.5	1.55802e-08	3.3817	up	[T]	Signal transduction mechanisms	Cellular Component: mitochondrion (GO:0005739);;	--	--	--	U-box domain	U-box domain-containing protein 21 OS=Arabidopsis thaliana OX=3702 GN=PUB21 PE=2 SV=1	O	Posttranslational modification, protein turnover, chaperones	U-box domain-containing protein 21-like [Asparagus officinalis]	cellular component: cell (GO:0005623);; cellular component: organelle (GO:0043226);; cellular component: cell part (GO:0044464)	--
c198214.graph_c0	4.98667	11.8567	0.00795687	1.39164	up	[K]	Transcription	Molecular Function: protein serine/threonine kinase activity (GO:0004674);; Molecular Function: ATP binding (GO:0005524);; Biological Process: protein phosphorylation (GO:0006468);; Cellular Component: integral component of membrane (GO:0016021);;	--	--	--	Leucine rich repeat;; Leucine Rich repeats (2 copies);; Protein kinase domain;; Protein tyrosine kinase	Receptor protein-tyrosine kinase CEPR1 OS=Arabidopsis thaliana OX=3702 GN=CEPR1 PE=1 SV=1	S	Function unknown	PREDICTED: receptor-like protein kinase HSL1 [Musa acuminata subsp. malaccensis]	biological process: metabolic process (GO:0008152);; biological process: cellular process (GO:0009987);; molecular function: catalytic activity (GO:0003824);; molecular function: binding (GO:0005488);; cellular component: membrane (GO:0016020);; cellular component: membrane part (GO:0044425)	--
c198274.graph_c1	0	5.77667	1.45535e-09	4.05562	up	--	--	--	--	--	--	--	--	--	--	--	--	--
c198284.graph_c0	145.087	46.4567	0.00400481	-1.30979	down	--	--	--	--	--	--	--	--	--	--	--	--	--
c198331.graph_c1	3.42	8.85667	3.70762e-05	1.5939	up	[R]	General function prediction only	Cellular Component: chloroplast thylakoid membrane (GO:0009535);; Biological Process: photosynthesis (GO:0015979);;	--	[R]	General function prediction only	Tetratricopeptide repeat;; Tetratricopeptide repeat;; Tetratricopeptide repeat;; Tetratricopeptide repeat;; TPR repeat;; Tetratricopeptide repeat	Photosystem I assembly protein Ycf3 OS=Sinapis alba OX=3728 GN=ycf3 PE=3 SV=1	S	Function unknown	hypothetical chloroplast RF34 (chloroplast) [Castanopsis concinna]	cellular component: cell (GO:0005623);; cellular component: membrane (GO:0016020);; cellular component: organelle (GO:0043226);; cellular component: organelle part (GO:0044422);; cellular component: cell part (GO:0044464);; biological process: metabolic process (GO:0008152);; biological process: cellular process (GO:0009987)	--
c198332.graph_c0	23.7633	30.6467	0.00230756	1.04186	up	--	--	--	--	--	--	--	--	--	--	--	--	--
c198338.graph_c0	9.06	27.3067	5.17874e-11	2.05653	up	--	--	--	--	--	--	--	--	--	--	--	--	--
c198369.graph_c0	0.696667	6.03	0.00126109	2.25193	up	--	--	--	--	--	--	--	--	--	--	--	--	--
c198427.graph_c1	0	12.1933	1.35706e-12	4.53483	up	--	--	--	--	--	--	--	--	--	--	--	--	--
c198430.graph_c1	2.36	8.53	6.38269e-06	1.87211	up	[R]	General function prediction only	Molecular Function: protein kinase activity (GO:0004672);; Molecular Function: ATP binding (GO:0005524);; Biological Process: protein phosphorylation (GO:0006468);;	--	--	--	WD domain, G-beta repeat;; Anaphase-promoting complex subunit 4 WD40 domain;; Protein tyrosine kinase	Protein SPA1-RELATED 4 OS=Arabidopsis thaliana OX=3702 GN=SPA4 PE=1 SV=1	T	Signal transduction mechanisms	PREDICTED: protein SPA1-RELATED 4-like isoform X1 [Phoenix dactylifera]	biological process: metabolic process (GO:0008152);; biological process: cellular process (GO:0009987);; molecular function: catalytic activity (GO:0003824);; molecular function: binding (GO:0005488)	--
c198437.graph_c0	4.09667	27.5367	3.66439e-05	2.41731	up	[T]	Signal transduction mechanisms	--	--	[S]	Function unknown	U-box domain;; Armadillo/beta-catenin-like repeat	U-box domain-containing protein 19 OS=Arabidopsis thaliana OX=3702 GN=PUB19 PE=2 SV=1	O	Posttranslational modification, protein turnover, chaperones	PREDICTED: U-box domain-containing protein 18 [Elaeis guineensis]	--	--
c198446.graph_c0	13.8267	4.13333	4.79922e-07	-2.14418	down	--	--	Molecular Function: catalytic activity (GO:0003824);; Biological Process: metabolic process (GO:0008152);;	K01897|7.49379e-08|csv:101203288|K01897 long-chain acyl-CoA synthetase [EC:6.2.1.3] | (RefSeq) long chain acyl-CoA synthetase 2	--	--	--	--	I	Lipid transport and metabolism	long chain acyl-CoA synthetase 2 isoform X2 [Momordica charantia]	molecular function: catalytic activity (GO:0003824);; biological process: metabolic process (GO:0008152)	Fatty acid biosynthesis (ko00061);; Fatty acid degradation (ko00071);; Fatty acid metabolism (ko01212);; Peroxisome (ko04146)
c198497.graph_c3	4.57667	0.673333	1.45346e-08	-2.34269	down	--	--	--	--	--	--	--	--	--	--	--	--	--
c198550.graph_c1	15.6033	30.5633	3.63136e-05	1.12751	up	--	--	Cellular Component: integral component of membrane (GO:0016021);;	K19327|0|egu:105037933|K19327 anoctamin-10 | (RefSeq) anoctamin-like protein Os01g0706700	[D]	Cell cycle control, cell division, chromosome partitioning	Calcium-activated chloride channel;; Calcium-activated chloride channel	Anoctamin-like protein Os01g0706700 OS=Oryza sativa subsp. japonica OX=39947 GN=Os01g0706700 PE=2 SV=1	S	Function unknown	uncharacterized protein A4U43_C05F29580 [Asparagus officinalis]	cellular component: membrane (GO:0016020);; cellular component: membrane part (GO:0044425)	--
c198582.graph_c1	24.8467	10.27	8.64054e-08	-1.4178	down	--	--	--	--	--	--	--	--	--	--	--	--	--
c198610.graph_c0	7.49	1.44667	0.00625974	-1.78873	down	--	--	--	--	--	--	--	--	--	--	--	--	--
c198674.graph_c1	6.77	27.9867	0.000732971	1.93406	up	[O]	Posttranslational modification, protein turnover, chaperones	Molecular Function: transferase activity (GO:0016740);;	K00799|6.69116e-74|egu:105055154|K00799 glutathione S-transferase [EC:2.5.1.18] | (RefSeq) glutathione S-transferase F8, chloroplastic	[O]	Posttranslational modification, protein turnover, chaperones	Glutathione S-transferase, C-terminal domain;; Glutathione S-transferase, C-terminal domain;; Glutathione S-transferase, C-terminal domain	Glutathione S-transferase F8, chloroplastic OS=Arabidopsis thaliana OX=3702 GN=GSTF8 PE=1 SV=3	O	Posttranslational modification, protein turnover, chaperones	PREDICTED: glutathione S-transferase-like [Nelumbo nucifera]	molecular function: catalytic activity (GO:0003824)	Glutathione metabolism (ko00480)
c198738.graph_c2	8.02333	16.7533	0.00493444	1.20731	up	[I]	Lipid transport and metabolism	--	--	[V]	Defense mechanisms	alpha/beta hydrolase fold;; Carboxylesterase family	Probable carboxylesterase 2 OS=Arabidopsis thaliana OX=3702 GN=CXE2 PE=2 SV=1	I	Lipid transport and metabolism	PREDICTED: probable carboxylesterase 2 [Musa acuminata subsp. malaccensis]	--	--
c198786.graph_c0	53.2533	111.483	0.00022663	1.21357	up	--	--	Molecular Function: DNA binding (GO:0003677);; Molecular Function: ubiquitin-protein transferase activity (GO:0004842);; Cellular Component: nucleus (GO:0005634);; Biological Process: response to osmotic stress (GO:0006970);; Molecular Function: zinc ion binding (GO:0008270);; Biological Process: response to water deprivation (GO:0009414);; Biological Process: protein autoubiquitination (GO:00518…	--	[R]	General function prediction only	AN1-like Zinc finger	Zinc finger A20 and AN1 domain-containing stress-associated protein 5 OS=Arabidopsis thaliana OX=3702 GN=SAP5 PE=2 SV=1	S	Function unknown	zinc finger A20 and AN1 domain-containing stress-associated protein 5-like [Helianthus annuus]	molecular function: binding (GO:0005488);; biological process: metabolic process (GO:0008152);; biological process: cellular process (GO:0009987);; molecular function: catalytic activity (GO:0003824);; cellular component: cell (GO:0005623);; cellular component: organelle (GO:0043226);; cellular component: cell part (GO:0044464);; biological process: response to stimulus (GO:0050896)	--
c198786.graph_c1	5.31	18.0033	5.33317e-05	1.40531	up	--	--	--	--	[R]	General function prediction only	Domain of unknown function (DUF4283);; Zinc knuckle;; Endonuclease/Exonuclease/phosphatase family	--	S	Function unknown	uncharacterized protein LOC109835749 [Asparagus officinalis]	--	--
c198818.graph_c1	5.05333	10.8467	8.24015e-05	1.29916	up	--	--	--	--	--	--	--	--	--	--	uncharacterized protein LOC109836884 [Asparagus officinalis]	--	--
c198820.graph_c0	0.67	8.16	6.2144e-05	2.82181	up	--	--	Molecular Function: electron carrier activity (GO:0009055);; Cellular Component: integral component of membrane (GO:0016021);; Cellular Component: anchored component of plasma membrane (GO:0046658);;	--	--	--	Plastocyanin-like domain	Mavicyanin OS=Cucurbita pepo OX=3663 PE=1 SV=1	S	Function unknown	mavicyanin-like [Dendrobium catenatum]	molecular function: electron carrier activity (GO:0009055);; cellular component: membrane (GO:0016020);; cellular component: membrane part (GO:0044425);; cellular component: cell (GO:0005623);; cellular component: cell part (GO:0044464)	--
c198841.graph_c0	6.46667	0.6	3.78198e-13	-2.92204	down	--	--	--	--	--	--	--	--	--	--	--	--	--
c198924.graph_c1	1.67	6.15667	0.00928315	1.74399	up	--	--	--	--	--	--	--	--	S	Function unknown	hypothetical protein AXF42_Ash003754 [Apostasia shenzhenica]	--	--
c198942.graph_c0	1.08667	2.41	0.00535363	1.2675	up	--	--	--	--	--	--	--	--	--	--	--	--	--
c198967.graph_c0	16.9067	34.7333	0.000327982	1.06048	up	--	--	--	--	--	--	--	--	--	--	--	--	--
c199157.graph_c0	11.4733	3.36667	0.00137863	-1.39693	down	--	--	Molecular Function: phosphoprotein phosphatase activity (GO:0004721);; Molecular Function: cation binding (GO:0043169);;	--	[T]	Signal transduction mechanisms	--	Probable protein phosphatase 2C 29 OS=Oryza sativa subsp. japonica OX=39947 GN=Os03g0207400 PE=2 SV=1	T	Signal transduction mechanisms	PREDICTED: probable protein phosphatase 2C 78 [Elaeis guineensis]	biological process: metabolic process (GO:0008152);; biological process: cellular process (GO:0009987);; molecular function: catalytic activity (GO:0003824);; molecular function: binding (GO:0005488)	--
c199206.graph_c0	4.15667	0.403333	2.12209e-12	-2.85995	down	--	--	--	K03327|3.20571e-07|sind:105169605|K03327 multidrug resistance protein, MATE family | (RefSeq) protein TRANSPARENT TESTA 12-like	--	--	--	--	--	--	unnamed protein product [Coffea canephora]	--	--
c199248.graph_c1	17.4433	4.33667	0.000126886	-1.65067	down	--	--	--	--	--	--	--	--	S	Function unknown	altered inheritance of mitochondria protein 32 [Asparagus officinalis]	--	--
c199251.graph_c0	6.86333	1.55	0.000278889	-1.93545	down	--	--	--	--	--	--	--	--	--	--	--	--	--
c199283.graph_c1	4.47333	28.0667	8.15226e-07	2.42815	up	[QV]	Secondary metabolites biosynthesis, transport and catabolism ;; Defense mechanisms	Molecular Function: monooxygenase activity (GO:0004497);; Molecular Function: iron ion binding (GO:0005506);; Cellular Component: integral component of membrane (GO:0016021);; Molecular Function: oxidoreductase activity, acting on paired donors, with incorporation or reduction of molecular oxygen (GO:0016705);; Molecular Function: heme binding (GO:0020037);; Biological Process: oxidation-reductio…	K09843|1.62653e-24|pda:103713001|K09843 (+)-abscisic acid 8'-hydroxylase [EC:1.14.13.93] | (RefSeq) abscisic acid 8'-hydroxylase 1	[QI]	--	Cytochrome P450	Abscisic acid 8&apos;-hydroxylase 3 OS=Arabidopsis thaliana OX=3702 GN=CYP707A3 PE=1 SV=1	Q	Secondary metabolites biosynthesis, transport and catabolism	putative cytochrome P450 protein, partial [Elaeis guineensis]	biological process: metabolic process (GO:0008152);; biological process: single-organism process (GO:0044699);; molecular function: catalytic activity (GO:0003824);; molecular function: binding (GO:0005488);; cellular component: membrane (GO:0016020);; cellular component: membrane part (GO:0044425)	Carotenoid biosynthesis (ko00906)
c199319.graph_c0	23.9467	11.5667	0.000172026	-1.2273	down	--	--	--	--	--	--	--	--	--	--	--	--	--
c199358.graph_c0	0.993333	10.6667	2.85807e-05	1.67671	up	--	--	--	K13126|1.91739e-18|vra:106764874|K13126 polyadenylate-binding protein | (RefSeq) polyadenylate-binding protein 2-like	[AJ]	--	--	Polyadenylate-binding protein 8 OS=Arabidopsis thaliana OX=3702 GN=PAB8 PE=1 SV=1	S	Function unknown	Polyadenylate-binding protein 2 [Zea mays]	--	RNA transport (ko03013);; mRNA surveillance pathway (ko03015);; RNA degradation (ko03018)
c199363.graph_c0	4.82333	12.65	2.20637e-05	1.47305	up	--	--	Molecular Function: nucleotide binding (GO:0000166);; Cellular Component: intracellular (GO:0005622);; Biological Process: phosphorylation (GO:0016310);; Biological Process: inositol phosphate metabolic process (GO:0043647);; Molecular Function: metal ion binding (GO:0046872);; Molecular Function: inositol trisphosphate kinase activity (GO:0051766);;	K00913|9.92477e-70|mus:103975747|K00913 inositol-1,3,4-trisphosphate 5/6-kinase / inositol-tetrakisphosphate 1-kinase [EC:2.7.1.159 2.7.1.134] | (RefSeq) inositol-tetrakisphosphate 1-kinase 1-like	--	--	Inositol 1, 3, 4-trisphosphate 5/6-kinase	Inositol-tetrakisphosphate 1-kinase 5 OS=Oryza sativa subsp. japonica OX=39947 GN=ITPK5 PE=2 SV=1	G	Carbohydrate transport and metabolism	inositol-tetrakisphosphate 1-kinase 5-like [Asparagus officinalis]	molecular function: binding (GO:0005488);; cellular component: cell (GO:0005623);; cellular component: cell part (GO:0044464);; biological process: metabolic process (GO:0008152);; biological process: cellular process (GO:0009987);; biological process: single-organism process (GO:0044699);; molecular function: catalytic activity (GO:0003824)	Inositol phosphate metabolism (ko00562);; Phosphatidylinositol signaling system (ko04070)
c199396.graph_c0	1.84333	6.15667	0.000685447	2.13509	up	--	--	--	--	--	--	--	--	--	--	--	--	--
c199489.graph_c1	11.33	4.24667	0.00468261	-1.24629	down	--	--	--	--	--	--	bHLH-MYC and R2R3-MYB transcription factors N-terminal;; Helix-loop-helix DNA-binding domain	Transcription factor GLABRA 3 OS=Arabidopsis thaliana OX=3702 GN=GL3 PE=1 SV=1	K	Transcription	PREDICTED: transcription factor GLABRA 3 [Elaeis guineensis]	--	--
c199495.graph_c0	24.9733	10.67	0.00197174	-1.01539	down	--	--	--	--	--	--	Domain of unknown function (DUF4378);; Protein of unknown function (DUF3741);; DUF761-associated sequence motif	--	S	Function unknown	PREDICTED: uncharacterized protein LOC105057004 [Elaeis guineensis]	--	--
c199501.graph_c0	10.2167	51.0533	0.00936941	1.9285	up	--	--	Biological Process: flavonoid biosynthetic process (GO:0009813);; Cellular Component: intracellular membrane-bounded organelle (GO:0043231);; Biological Process: flavonoid glucuronidation (GO:0052696);; Molecular Function: quercetin 3-O-glucosyltransferase activity (GO:0080043);; Molecular Function: quercetin 7-O-glucosyltransferase activity (GO:0080044);;	--	[GC]	--	UDP-glucoronosyl and UDP-glucosyl transferase	7-deoxyloganetin glucosyltransferase OS=Catharanthus roseus OX=4058 GN=UGT85A23 PE=1 SV=1	S	Function unknown	7-deoxyloganetin glucosyltransferase-like [Asparagus officinalis]	biological process: metabolic process (GO:0008152);; cellular component: cell (GO:0005623);; cellular component: organelle (GO:0043226);; cellular component: cell part (GO:0044464);; biological process: cellular process (GO:0009987);; biological process: single-organism process (GO:0044699);; molecular function: catalytic activity (GO:0003824)	--
c199515.graph_c0	1.94	4.28667	0.000588706	1.27728	up	--	--	--	--	--	--	--	--	--	--	--	--	--
c199531.graph_c0	0.373333	3.22	0.000293994	2.48441	up	--	--	--	--	--	--	--	--	--	--	Reverse transcriptase zinc-binding domain [Macleaya cordata]	--	--
c199565.graph_c0	24.8733	98.0267	2.79985e-18	2.09068	up	[R]	General function prediction only	--	K06883|1.4621e-150|egu:105055502|K06883 uncharacterized protein | (RefSeq) GPN-loop GTPase 3	[K]	Transcription	Conserved hypothetical ATP binding protein	GPN-loop GTPase QQT1 OS=Arabidopsis thaliana OX=3702 GN=QQT1 PE=1 SV=1	S	Function unknown	GPN-loop GTPase 3 [Asparagus officinalis]	--	--
c199573.graph_c0	17.0533	4.35333	2.31662e-05	-1.97165	down	--	--	--	--	--	--	--	--	--	--	--	--	--
c199574.graph_c3	0	2.08333	1.50814e-05	3.22595	up	--	--	--	--	--	--	--	--	--	--	--	--	--
c199727.graph_c0	1.42333	5.73667	4.21412e-05	2.0208	up	--	--	Biological Process: amino acid transmembrane transport (GO:0003333);; Cellular Component: plasma membrane (GO:0005886);; Molecular Function: amino acid transmembrane transporter activity (GO:0015171);; Cellular Component: integral component of membrane (GO:0016021);;	--	[E]	Amino acid transport and metabolism	Transmembrane amino acid transporter protein;; Tryptophan/tyrosine permease family	Probable amino acid permease 7 OS=Arabidopsis thaliana OX=3702 GN=AAP7 PE=2 SV=1	E	Amino acid transport and metabolism	probable amino acid permease 7 [Asparagus officinalis]	biological process: single-organism process (GO:0044699);; biological process: localization (GO:0051179);; cellular component: cell (GO:0005623);; cellular component: membrane (GO:0016020);; cellular component: cell part (GO:0044464);; molecular function: transporter activity (GO:0005215);; cellular component: membrane part (GO:0044425)	--
c199741.graph_c2	16.6767	32.7467	0.00130255	1.03689	up	--	--	--	--	--	--	--	--	--	--	--	--	--
c199741.graph_c3	23.1267	0	6.82331e-19	-5.20866	down	--	--	--	--	--	--	--	--	--	--	--	--	--
c199773.graph_c0	25.0367	5.88333	1.53658e-05	-1.39138	down	--	--	--	--	--	--	Plant transposase (Ptta/En/Spm family)	--	--	--	PREDICTED: uncharacterized protein LOC108336533 [Vigna angularis]	--	--
c199814.graph_c1	1.77	0.203333	0.00658112	-2.09542	down	--	--	--	K07901|1.15691e-06|brp:103856601|K07901 Ras-related protein Rab-8A | (RefSeq) ras-related protein RABE1c-like	[TU]	--	--	Ras-related protein RABE1c OS=Arabidopsis thaliana OX=3702 GN=RABE1C PE=1 SV=1	--	--	PREDICTED: ras-related protein RABE1a isoform X2 [Elaeis guineensis]	--	Endocytosis (ko04144)
c199820.graph_c0	9.04	22.75	0.00277334	1.376	up	[R]	General function prediction only	--	--	[G]	Carbohydrate transport and metabolism	PPR repeat family;; PPR repeat;; PPR repeat;; Pentatricopeptide repeat domain;; Pentacotripeptide-repeat region of PRORP;; Complex I intermediate-associated protein 30 (CIA30);; NAD(P)H-binding;; Carbohydrate binding domain (family 11);; NAD(P)H-binding;; NmrA-like family;; NAD dependent epimerase/dehydratase family	Putative pentatricopeptide repeat-containing protein At1g53330 OS=Arabidopsis thaliana OX=3702 GN=At1g53330 PE=3 SV=1	GM	--	uncharacterized protein LOC109825007 [Asparagus officinalis]	--	--
c199826.graph_c0	5.19667	15.5633	0.00756568	1.54856	up	[V]	Defense mechanisms	Biological Process: drug transmembrane transport (GO:0006855);; Molecular Function: drug transmembrane transporter activity (GO:0015238);; Molecular Function: antiporter activity (GO:0015297);; Cellular Component: integral component of membrane (GO:0016021);;	--	[R]	General function prediction only	--	Protein DETOXIFICATION 42 OS=Arabidopsis thaliana OX=3702 GN=DTX42 PE=2 SV=2	V	Defense mechanisms	PREDICTED: protein DETOXIFICATION 42 isoform X2 [Phoenix dactylifera]	biological process: single-organism process (GO:0044699);; biological process: response to stimulus (GO:0050896);; biological process: localization (GO:0051179);; molecular function: transporter activity (GO:0005215);; cellular component: membrane (GO:0016020);; cellular component: membrane part (GO:0044425)	--
c199956.graph_c0	5.84333	12.9067	0.00755135	1.39582	up	--	--	--	--	--	--	Myb-like DNA-binding domain	Probable transcription factor GLK1 OS=Oryza sativa subsp. japonica OX=39947 GN=GLK1 PE=2 SV=1	K	Transcription	PREDICTED: probable transcription factor GLK1 [Phoenix dactylifera]	--	--
c199982.graph_c0	76.3367	30.9467	0.000647586	-1.00356	down	[E]	Amino acid transport and metabolism	Biological Process: drug transmembrane transport (GO:0006855);; Molecular Function: transaminase activity (GO:0008483);; Biological Process: biosynthetic process (GO:0009058);; Molecular Function: drug transmembrane transporter activity (GO:0015238);; Molecular Function: antiporter activity (GO:0015297);; Cellular Component: integral component of membrane (GO:0016021);; Molecular Function: pyrido…	K14272|0|zma:100284842|K14272 glutamate--glyoxylate aminotransferase [EC:2.6.1.4 2.6.1.2 2.6.1.44] | (RefSeq) alanine aminotransferase 2	[E]	Amino acid transport and metabolism	Aminotransferase class I and II	Glutamate--glyoxylate aminotransferase 1 OS=Arabidopsis thaliana OX=3702 GN=GGAT1 PE=1 SV=1	E	Amino acid transport and metabolism	Pentatricopeptide repeat-containing protein ELI1 chloroplastic [Zea mays]	biological process: single-organism process (GO:0044699);; biological process: response to stimulus (GO:0050896);; biological process: localization (GO:0051179);; molecular function: catalytic activity (GO:0003824);; biological process: metabolic process (GO:0008152);; molecular function: transporter activity (GO:0005215);; cellular component: membrane (GO:0016020);; cellular component: membrane …	Arginine biosynthesis (ko00220);; Alanine, aspartate and glutamate metabolism (ko00250);; Glycine, serine and threonine metabolism (ko00260);; Glyoxylate and dicarboxylate metabolism (ko00630);; Carbon fixation in photosynthetic organisms (ko00710);; Carbon metabolism (ko01200);; 2-Oxocarboxylic acid metabolism (ko01210);; Biosynthesis of amino acids (ko01230)
c200086.graph_c2	4.65333	2.78333	0.00217333	-1.40808	down	[X]	Mobilome: prophages, transposons	Molecular Function: DNA binding (GO:0003677);; Biological Process: DNA recombination (GO:0006310);;	--	[R]	General function prediction only	Reverse transcriptase (RNA-dependent DNA polymerase);; Integrase core domain;; gag-polypeptide of LTR copia-type;; GAG-pre-integrase domain;; Zinc knuckle	Retrovirus-related Pol polyprotein from transposon TNT 1-94 OS=Nicotiana tabacum OX=4097 PE=2 SV=1	L	Replication, recombination and repair	Polyprotein, putative [Solanum demissum]	molecular function: binding (GO:0005488);; biological process: metabolic process (GO:0008152);; biological process: cellular process (GO:0009987)	--
c200170.graph_c0	0.243333	26.5633	8.85291e-17	4.73772	up	[V]	Defense mechanisms	Cellular Component: mitochondrion (GO:0005739);;	K07766|9.70091e-33|egu:105048498|K07766 diphosphoinositol-polyphosphate diphosphatase [EC:3.6.1.52] | (RefSeq) nudix hydrolase 17, mitochondrial	[T]	Signal transduction mechanisms	--	Nudix hydrolase 17, mitochondrial OS=Arabidopsis thaliana OX=3702 GN=NUDT17 PE=2 SV=1	L	Replication, recombination and repair	nudix hydrolase 17, mitochondrial [Ananas comosus]	cellular component: cell (GO:0005623);; cellular component: organelle (GO:0043226);; cellular component: cell part (GO:0044464)	--
c200205.graph_c1	21.05	7.97	0.000168663	-1.68278	down	--	--	--	--	--	--	--	--	--	--	--	--	--
c200223.graph_c0	18.81	20.7667	2.37172e-05	1.24593	up	--	--	Cellular Component: mitochondrion (GO:0005739);; Cellular Component: integral component of membrane (GO:0016021);;	--	--	--	--	Protein NUCLEAR FUSION DEFECTIVE 4 OS=Arabidopsis thaliana OX=3702 GN=NFD4 PE=3 SV=1	S	Function unknown	protein NUCLEAR FUSION DEFECTIVE 4-like [Ananas comosus]	cellular component: cell (GO:0005623);; cellular component: organelle (GO:0043226);; cellular component: cell part (GO:0044464);; cellular component: membrane (GO:0016020);; cellular component: membrane part (GO:0044425)	--
c200231.graph_c0	17.1167	6.8	0.000142873	-1.10289	down	--	--	--	--	--	--	Plant protein of unknown function	UPF0481 protein At3g47200 OS=Arabidopsis thaliana OX=3702 GN=At3g47200 PE=2 SV=1	S	Function unknown	UPF0481 protein At3g47200-like [Ananas comosus]	--	--
c200236.graph_c0	10.1533	119.687	7.98805e-14	3.33179	up	--	--	--	--	--	--	BAG domain;; IQ calmodulin-binding motif	BAG family molecular chaperone regulator 6 OS=Arabidopsis thaliana OX=3702 GN=BAG6 PE=1 SV=1	S	Function unknown	PREDICTED: BAG family molecular chaperone regulator 6-like [Phoenix dactylifera]	--	--
c200254.graph_c2	2.26667	0.0833333	0.00166794	-2.53042	down	--	--	--	--	--	--	--	--	--	--	--	--	--
c200292.graph_c2	11.9533	42.9567	0.000907446	1.75797	up	--	--	Molecular Function: nucleic acid binding (GO:0003676);; Molecular Function: endonuclease activity (GO:0004519);; Biological Process: DNA catabolic process (GO:0006308);; Biological Process: nucleic acid phosphodiester bond hydrolysis (GO:0090305);;	--	--	--	S1/P1 Nuclease	Endonuclease 2 OS=Arabidopsis thaliana OX=3702 GN=ENDO2 PE=1 SV=1	S	Function unknown	hypothetical protein ZOSMA_114G00340 [Zostera marina]	molecular function: binding (GO:0005488);; biological process: metabolic process (GO:0008152);; biological process: cellular process (GO:0009987);; molecular function: catalytic activity (GO:0003824)	--
c200323.graph_c0	33.8967	13.55	1.36097e-05	-1.19743	down	--	--	--	--	--	--	--	--	--	--	--	--	--
c200336.graph_c1	1.43667	3.30667	0.00075747	2.07932	up	--	--	--	--	--	--	--	--	--	--	--	--	--
c200345.graph_c2	18.3933	38.64	0.00377873	1.01863	up	--	--	--	--	--	--	--	--	--	--	--	--	--
c200395.graph_c0	3.09667	7.12	0.00331115	1.24535	up	--	--	--	--	[R]	General function prediction only	Aldo/keto reductase family	Deoxymugineic acid synthase 1-B OS=Triticum aestivum OX=4565 GN=DMAS1-B PE=2 SV=1	S	Function unknown	PREDICTED: non-functional NADPH-dependent codeinone reductase 2-like [Gossypium arboreum]	--	--
c200417.graph_c1	10.9267	33.8267	0.000658985	1.56238	up	--	--	Molecular Function: monooxygenase activity (GO:0004497);; Molecular Function: iron ion binding (GO:0005506);; Cellular Component: integral component of membrane (GO:0016021);; Molecular Function: oxidoreductase activity, acting on paired donors, with incorporation or reduction of molecular oxygen (GO:0016705);; Molecular Function: heme binding (GO:0020037);; Biological Process: oxidation-reductio…	--	[Q]	Secondary metabolites biosynthesis, transport and catabolism	Cytochrome P450	Cytochrome P450 CYP71D312 OS=Panax ginseng OX=4054 PE=2 SV=1	Q	Secondary metabolites biosynthesis, transport and catabolism	PREDICTED: premnaspirodiene oxygenase-like [Elaeis guineensis]	biological process: metabolic process (GO:0008152);; biological process: single-organism process (GO:0044699);; molecular function: catalytic activity (GO:0003824);; molecular function: binding (GO:0005488);; cellular component: membrane (GO:0016020);; cellular component: membrane part (GO:0044425)	--
c200448.graph_c2	36.57	65.6133	0.000744763	1.21921	up	--	--	Molecular Function: DNA binding (GO:0003677);; Molecular Function: transcription factor activity, sequence-specific DNA binding (GO:0003700);; Cellular Component: nucleus (GO:0005634);; Biological Process: regulation of transcription, DNA-templated (GO:0006355);; Biological Process: multicellular organism development (GO:0007275);;	K09284|5.51638e-70|pda:103711505|K09284 AP2-like factor, euAP2 lineage | (RefSeq) AP2-like ethylene-responsive transcription factor TOE3	--	--	AP2 domain	Floral homeotic protein APETALA 2 OS=Arabidopsis thaliana OX=3702 GN=AP2 PE=1 SV=1	K	Transcription	APETALA2-like protein, partial [Hypoxis decumbens]	molecular function: binding (GO:0005488);; biological process: biological regulation (GO:0065007);; molecular function: nucleic acid binding transcription factor activity (GO:0001071);; cellular component: cell (GO:0005623);; cellular component: organelle (GO:0043226);; cellular component: cell part (GO:0044464);; biological process: multicellular organismal process (GO:0032501);; biological proc…	--
c200475.graph_c0	6.35	1.16	0.000149703	-1.98934	down	--	--	--	--	--	--	--	--	--	--	protein MAIN-LIKE 2 [Prunus persica]	--	--
c200504.graph_c0	22.6867	66.2867	2.37699e-07	2.18271	up	--	--	--	--	[R]	General function prediction only	Ankyrin repeat;; Ankyrin repeat;; Ankyrin repeats (many copies);; Ankyrin repeats (3 copies);; Ankyrin repeats (many copies);; Zinc finger C-x8-C-x5-C-x3-H type (and similar)	Zinc finger CCCH domain-containing protein 33 OS=Oryza sativa subsp. japonica OX=39947 GN=Os05g0128200 PE=2 SV=1	S	Function unknown	PREDICTED: zinc finger CCCH domain-containing protein 33-like [Musa acuminata subsp. malaccensis]	--	--
c200519.graph_c2	0	2.53	0.000294114	2.86237	up	--	--	--	--	--	--	--	--	--	--	--	--	--
c200528.graph_c3	28.8467	4.96333	2.25756e-05	-1.66688	down	--	--	--	--	--	--	--	--	--	--	--	--	--
c200579.graph_c0	4.42667	1.14333	9.08946e-06	-1.79341	down	--	--	--	--	--	--	--	--	--	--	--	--	--
c200583.graph_c0	10.43	54.8167	1.08322e-07	1.70616	up	--	--	--	--	--	--	--	Kinesin-like protein KIN-14Q OS=Oryza sativa subsp. japonica OX=39947 GN=KIN14Q PE=1 SV=1	--	--	--	--	--
c200585.graph_c0	2.58333	0.16	7.75458e-10	-3.17863	down	--	--	--	--	[R]	General function prediction only	Reverse transcriptase (RNA-dependent DNA polymerase);; zinc-binding in reverse transcriptase	Putative ribonuclease H protein At1g65750 OS=Arabidopsis thaliana OX=3702 GN=At1g65750 PE=3 SV=1	S	Function unknown	Uncharacterized protein TCM_016762 [Theobroma cacao]	--	--
c200615.graph_c2	10.12	20.9433	0.000363507	1.10457	up	[C]	Energy production and conversion	Cellular Component: plastid (GO:0009536);;	--	--	--	Metallo-beta-lactamase superfamily;; 4Fe-4S single cluster domain of Ferredoxin I	--	S	Function unknown	PREDICTED: uncharacterized protein LOC105055396 [Elaeis guineensis]	cellular component: cell (GO:0005623);; cellular component: organelle (GO:0043226);; cellular component: cell part (GO:0044464)	--
c200718.graph_c0	28.2967	53.05	8.362e-05	1.33836	up	--	;;	Molecular Function: protein serine/threonine kinase activity (GO:0004674);; Molecular Function: ATP binding (GO:0005524);; Cellular Component: plasma membrane (GO:0005886);; Biological Process: protein phosphorylation (GO:0006468);; Cellular Component: integral component of membrane (GO:0016021);; Biological Process: recognition of pollen (GO:0048544);;	--	--	--	Protein kinase domain;; Protein tyrosine kinase;; D-mannose binding lectin;; S-locus glycoprotein domain	G-type lectin S-receptor-like serine/threonine-protein kinase At1g34300 OS=Arabidopsis thaliana OX=3702 GN=At1g34300 PE=1 SV=1	T	Signal transduction mechanisms	G-type lectin S-receptor-like serine/threonine-protein kinase At1g34300 [Asparagus officinalis]	biological process: metabolic process (GO:0008152);; biological process: cellular process (GO:0009987);; molecular function: catalytic activity (GO:0003824);; molecular function: binding (GO:0005488);; cellular component: cell (GO:0005623);; cellular component: membrane (GO:0016020);; cellular component: cell part (GO:0044464);; cellular component: membrane part (GO:0044425);; biological process:…	--
c200728.graph_c0	4.47333	10.4733	1.85124e-07	1.36722	up	[G]	Carbohydrate transport and metabolism	Molecular Function: sucrose alpha-glucosidase activity (GO:0004575);; Cellular Component: mitochondrion (GO:0005739);; Biological Process: sucrose catabolic process (GO:0005987);; Molecular Function: glycopeptide alpha-N-acetylgalactosaminidase activity (GO:0033926);;	--	--	--	Alkaline and neutral invertase;; Amylo-alpha-1,6-glucosidase;; Alkaline and neutral invertase	Neutral/alkaline invertase 1, mitochondrial OS=Oryza sativa subsp. japonica OX=39947 GN=NIN1 PE=1 SV=1	S	Function unknown	uncharacterized protein A4U43_C07F12070 [Asparagus officinalis]	molecular function: catalytic activity (GO:0003824);; cellular component: cell (GO:0005623);; cellular component: organelle (GO:0043226);; cellular component: cell part (GO:0044464);; biological process: metabolic process (GO:0008152);; biological process: cellular process (GO:0009987);; biological process: single-organism process (GO:0044699)	--
c200734.graph_c0	4.42667	21.5367	0.00429916	1.88885	up	[C]	Energy production and conversion	Biological Process: nitric oxide biosynthetic process (GO:0006809);; Molecular Function: nitrate reductase (NADH) activity (GO:0009703);; Molecular Function: heme binding (GO:0020037);; Biological Process: electron transport chain (GO:0022900);; Molecular Function: molybdenum ion binding (GO:0030151);; Biological Process: nitrate assimilation (GO:0042128);; Molecular Function: molybdopterin cofac…	K10534|0|egu:105035363|K10534 nitrate reductase (NAD(P)H) [EC:1.7.1.1 1.7.1.2 1.7.1.3] | (RefSeq) nitrate reductase [NADH]-like	[C]	Energy production and conversion	Oxidoreductase molybdopterin binding domain;; Mo-co oxidoreductase dimerisation domain;; Oxidoreductase NAD-binding domain;; Oxidoreductase FAD-binding domain;; Cytochrome b5-like Heme/Steroid binding domain	Nitrate reductase [NADH] 1 OS=Oryza sativa subsp. japonica OX=39947 GN=NIA1 PE=2 SV=3	C	Energy production and conversion	PREDICTED: nitrate reductase [NADH]-like [Elaeis guineensis]	biological process: metabolic process (GO:0008152);; biological process: cellular process (GO:0009987);; biological process: single-organism process (GO:0044699);; molecular function: catalytic activity (GO:0003824);; molecular function: binding (GO:0005488)	Nitrogen metabolism (ko00910)
c200776.graph_c2	7.41	0	2.34928e-18	-5.15151	down	--	--	Cellular Component: membrane (GO:0016020);;	K20362|2.49158e-09|sind:105159460|K20362 protein transport protein YIF1 | (RefSeq) protein YIF1B-like	[S]	Function unknown	--	--	S	Function unknown	protein YIF1B-like [Sesamum indicum]	cellular component: membrane (GO:0016020)	--
c200854.graph_c2	66.85	221.437	1.60148e-06	1.804	up	--	--	Molecular Function: catalytic activity (GO:0003824);; Biological Process: carbohydrate metabolic process (GO:0005975);;	K00616|7.19384e-28|nnu:104598575|K00616 transaldolase [EC:2.2.1.2] | (RefSeq) transaldolase	[G]	Carbohydrate transport and metabolism	--	--	G	Carbohydrate transport and metabolism	PREDICTED: uncharacterized protein LOC104598575 [Nelumbo nucifera]	molecular function: catalytic activity (GO:0003824);; biological process: metabolic process (GO:0008152)	Pentose phosphate pathway (ko00030);; Carbon metabolism (ko01200);; Biosynthesis of amino acids (ko01230)
c200885.graph_c0	143.213	49.92	7.60429e-06	-1.33292	down	--	--	Molecular Function: protein kinase activity (GO:0004672);; Molecular Function: ATP binding (GO:0005524);; Biological Process: protein phosphorylation (GO:0006468);;	K08287|1.87172e-31|egu:105052966|K08287 dual-specificity kinase [EC:2.7.12.1] | (RefSeq) serine/threonine-protein kinase AFC2-like	[T]	Signal transduction mechanisms	--	Serine/threonine-protein kinase AFC2 OS=Arabidopsis thaliana OX=3702 GN=AFC2 PE=1 SV=1	T	Signal transduction mechanisms	Serine/threonine-protein kinase AFC2 [Zea mays]	biological process: metabolic process (GO:0008152);; biological process: cellular process (GO:0009987);; molecular function: catalytic activity (GO:0003824);; molecular function: binding (GO:0005488)	--
c200894.graph_c4	4.04	0.303333	0.00760109	-2.21233	down	--	--	--	--	--	--	--	--	--	--	--	--	--
c200946.graph_c0	2.56333	0.383333	0.00276292	-2.00195	down	--	--	--	--	[R]	General function prediction only	--	--	S	Function unknown	uncharacterized protein LOC109827551 [Asparagus officinalis]	--	--
c200968.graph_c0	104.39	40.2533	0.00141534	-1.08692	down	[O]	Posttranslational modification, protein turnover, chaperones	--	K13993|3.24428e-54|aip:107606291|K13993 HSP20 family protein | (RefSeq) 17.9 kDa class II heat shock protein-like	[O]	Posttranslational modification, protein turnover, chaperones	Hsp20/alpha crystallin family	17.9 kDa class II heat shock protein OS=Glycine max OX=3847 GN=HSP17.9-D PE=3 SV=1	O	Posttranslational modification, protein turnover, chaperones	class II heat shock protein [Trifolium pratense]	--	Protein processing in endoplasmic reticulum (ko04141)
c200978.graph_c0	2.24	0.213333	2.41936e-05	-2.52909	down	--	--	--	--	[R]	General function prediction only	Retroviral aspartyl protease;; Retrotransposon gag protein;; Reverse transcriptase (RNA-dependent DNA polymerase);; Aspartyl protease;; gag-polyprotein putative aspartyl protease	RNA-directed DNA polymerase homolog OS=Oenothera berteroana OX=3950 PE=4 SV=1	L	Replication, recombination and repair	uncharacterized protein LOC109828557, partial [Asparagus officinalis]	--	--
c200986.graph_c1	26.23	9.47	0.00090862	-1.13132	down	--	--	--	--	--	--	--	--	--	--	--	--	--
c201012.graph_c0	26.3767	8.13667	0.00676196	-1.15812	down	[G]	Carbohydrate transport and metabolism	Cellular Component: integral component of membrane (GO:0016021);; Molecular Function: substrate-specific transmembrane transporter activity (GO:0022891);; Biological Process: transmembrane transport (GO:0055085);;	--	[R]	General function prediction only	Sugar (and other) transporter;; Domain of unknown function (DUF4283)	Probable plastidic glucose transporter 2 OS=Arabidopsis thaliana OX=3702 GN=At1g67300 PE=2 SV=1	G	Carbohydrate transport and metabolism	probable plastidic glucose transporter 2 [Asparagus officinalis]	cellular component: membrane (GO:0016020);; cellular component: membrane part (GO:0044425);; biological process: localization (GO:0051179);; molecular function: transporter activity (GO:0005215)	--
c201079.graph_c0	12.1733	46.05	7.20393e-10	2.25324	up	--	--	--	--	--	--	--	--	S	Function unknown	uncharacterized protein LOC109822199 isoform X2 [Asparagus officinalis]	--	--
c201090.graph_c0	28.19	89.7833	0.000564131	1.56738	up	[R]	General function prediction only	Cellular Component: chromoplast (GO:0009509);; Cellular Component: chloroplast thylakoid (GO:0009534);; Cellular Component: chloroplast envelope (GO:0009941);; Biological Process: carotenoid biosynthetic process (GO:0016117);; Molecular Function: phytoene dehydrogenase activity (GO:0016166);; Molecular Function: oxidoreductase activity, acting on paired donors, with incorporation or reduction of …	--	[Q]	Secondary metabolites biosynthesis, transport and catabolism	--	Phytoene dehydrogenase, chloroplastic/chromoplastic OS=Glycine max OX=3847 GN=PDS1 PE=2 SV=1	S	Function unknown	phytoene dehydrogenase/chromoplastic protein [Medicago truncatula]	cellular component: cell (GO:0005623);; cellular component: organelle (GO:0043226);; cellular component: cell part (GO:0044464);; cellular component: organelle part (GO:0044422);; biological process: metabolic process (GO:0008152);; biological process: cellular process (GO:0009987);; biological process: single-organism process (GO:0044699);; molecular function: catalytic activity (GO:0003824)	--
c201100.graph_c0	12.2833	3.55667	0.000310649	-1.32818	down	--	--	--	--	[R]	General function prediction only	Domain of unknown function (DUF4283)	--	S	Function unknown	PREDICTED: uncharacterized protein LOC105966353 [Erythranthe guttata]	--	--
c201117.graph_c0	6.66	4.89667	0.000816394	-1.48458	down	--	--	--	--	--	--	--	--	--	--	--	--	--
c201131.graph_c2	4.85	1.15333	0.000138951	-2.04381	down	--	--	--	--	--	--	--	--	--	--	--	--	--
c201245.graph_c1	5.19333	11.2333	0.000146534	1.31497	up	[M]	Cell wall/membrane/envelope biogenesis	Molecular Function: protein kinase activity (GO:0004672);; Molecular Function: ATP binding (GO:0005524);; Biological Process: protein phosphorylation (GO:0006468);; Biological Process: response to stress (GO:0006950);;	--	--	--	Protein kinase domain;; Protein tyrosine kinase	U-box domain-containing protein 34 OS=Arabidopsis thaliana OX=3702 GN=PUB34 PE=3 SV=1	T	Signal transduction mechanisms	U-box domain-containing protein 35 [Dendrobium catenatum]	biological process: metabolic process (GO:0008152);; biological process: cellular process (GO:0009987);; molecular function: catalytic activity (GO:0003824);; molecular function: binding (GO:0005488);; biological process: response to stimulus (GO:0050896)	--
c201248.graph_c1	8.23667	12.0333	0.0077873	1.10931	up	--	--	--	--	--	--	--	--	--	--	--	--	--
c201257.graph_c2	30.19	58.6633	0.00329369	1.09998	up	[J]	Translation, ribosomal structure and biogenesis	Molecular Function: translation elongation factor activity (GO:0003746);; Molecular Function: GTPase activity (GO:0003924);; Molecular Function: GTP binding (GO:0005525);; Biological Process: translational elongation (GO:0006414);; Cellular Component: chloroplast (GO:0009507);; Cellular Component: integral component of membrane (GO:0016021);; Biological Process: positive regulation of translation…	K03596|3.68768e-27|atr:18423214|K03596 GTP-binding protein LepA | (RefSeq) translation factor GUF1 homolog, chloroplastic	[J]	Translation, ribosomal structure and biogenesis	--	Translation factor GUF1 homolog, chloroplastic OS=Vitis vinifera OX=29760 GN=VITISV_013255 PE=3 SV=1	M	Cell wall/membrane/envelope biogenesis	PREDICTED: translation factor GUF1 homolog, chloroplastic-like [Juglans regia]	biological process: metabolic process (GO:0008152);; biological process: cellular process (GO:0009987);; molecular function: binding (GO:0005488);; molecular function: catalytic activity (GO:0003824);; cellular component: cell (GO:0005623);; cellular component: organelle (GO:0043226);; cellular component: cell part (GO:0044464);; cellular component: membrane (GO:0016020);; cellular component: mem…	--
c201279.graph_c0	6.01333	2.31667	1.72083e-05	-1.54311	down	[K]	Transcription	--	--	[R]	General function prediction only	Leucine rich repeat;; Leucine Rich repeats (2 copies);; Leucine Rich Repeat	Receptor-like protein EIX2 OS=Solanum lycopersicum OX=4081 GN=EIX2 PE=1 SV=2	S	Function unknown	probable LRR receptor-like serine/threonine-protein kinase At1g34110 [Asparagus officinalis]	--	--
c201296.graph_c0	50.5333	9.34333	2.18519e-10	-1.92462	down	--	--	Molecular Function: RNA polymerase II activity (GO:0001055);; Molecular Function: DNA binding (GO:0003677);; Cellular Component: DNA-directed RNA polymerase II, core complex (GO:0005665);; Biological Process: transcription from RNA polymerase II promoter (GO:0006366);; Molecular Function: protein dimerization activity (GO:0046983);;	K03011|1.3985e-21|nnu:104610226|K03011 DNA-directed RNA polymerase II subunit RPB3 | (RefSeq) DNA-directed RNA polymerases II, IV and V subunit 3-like	[K]	Transcription	--	DNA-directed RNA polymerases II, IV and V subunit 3 OS=Arabidopsis thaliana OX=3702 GN=NRPB3 PE=1 SV=1	K	Transcription	PREDICTED: DNA-directed RNA polymerases II, IV and V subunit 3-like [Nelumbo nucifera]	biological process: metabolic process (GO:0008152);; biological process: cellular process (GO:0009987);; molecular function: catalytic activity (GO:0003824);; molecular function: binding (GO:0005488);; cellular component: cell (GO:0005623);; cellular component: membrane-enclosed lumen (GO:0031974);; cellular component: macromolecular complex (GO:0032991);; cellular component: organelle (GO:004322…	Purine metabolism (ko00230);; Pyrimidine metabolism (ko00240);; RNA polymerase (ko03020)
c201312.graph_c0	8.47333	3.40333	0.00278773	-1.10187	down	--	--	--	--	--	--	--	--	--	--	--	--	--
c201340.graph_c0	2.22667	26.6467	0.000233296	1.86911	up	[M]	Cell wall/membrane/envelope biogenesis	Molecular Function: protein kinase activity (GO:0004672);; Molecular Function: ATP binding (GO:0005524);; Biological Process: protein phosphorylation (GO:0006468);; Biological Process: response to stress (GO:0006950);;	--	--	--	Protein kinase domain;; Protein tyrosine kinase;; DDE superfamily endonuclease;; Universal stress protein family	U-box domain-containing protein 52 OS=Arabidopsis thaliana OX=3702 GN=PUB52 PE=2 SV=1	T	Signal transduction mechanisms	U-box domain-containing protein 52-like [Asparagus officinalis]	biological process: metabolic process (GO:0008152);; biological process: cellular process (GO:0009987);; molecular function: catalytic activity (GO:0003824);; molecular function: binding (GO:0005488);; biological process: response to stimulus (GO:0050896)	--
c201363.graph_c1	17.88	42.83	1.20614e-06	1.39822	up	--	--	--	K11267|1.45147e-50|pda:103704389|K11267 sister chromatid cohesion protein PDS5 | (RefSeq) sister chromatid cohesion protein PDS5 homolog A	[D]	Cell cycle control, cell division, chromosome partitioning	--	--	S	Function unknown	sister chromatid cohesion protein PDS5 homolog A isoform X1 [Asparagus officinalis]	--	--
[truncated: 176 more rows]

## Sheet: RB-T1 vs RB-T5
Table S6-2 The expression levels and annotations of the DEGs in the comparison of RB-T1 vs RB-T5.
[truncated: 4,743 more rows]

[truncated: 1 more sheets: OB-T1 vs RB-T5]
