# Supplementary material for: To bloom once or more times: the reblooming mechanisms of Iris germanica revealed by transcriptome profiling
Source: BMC Genomics. 2020 Aug 12;21:553. doi: 10.1186/s12864-020-06951-x (PMC7430825; doi:10.1186/s12864-020-06951-x)
Supplement: Supplementary file 1 — Additional file 1: Table S1. The seed setting rates and flowering rates of F1 in spring and autumn. Table S2. Summary of Illumina transcriptome assembly. Table S3. The functional annotations of unigenes against the public databases. Table S4. The three GO functional categories of all the unigenes. Table S5. The annotations of unigenes by KEGG pathway analysis.Table S6. The expression levels and annotations of the DEGs. Table S7. The significantly enriched KEGG pathways of DEGs in OB-T1 vs RB-T1. The pathways were presented according to the number of DEGs in this pathway. Table S8. The significantly enriched KEGG pathways in DEGs in RB-T1 vs RB-T5. The pathways were presented according to the number of DEGs in this pathway. Table S9. The significantly enriched KEGG pathways in DEGs in OB-T1 vs RB-T5. The pathways were presented according to the number of DEGs in this pathway. Table S10. The GO enrichment analysis of DEGs. Table S11. Primers used in qRT-PCR. [file 12864_2020_6951_MOESM1_ESM.zip › Table S7-The significantly enriched KEGG pathways of DEGs in OB-T1 vs RB-T1.xlsx]

## Sheet: Sheet1
Table S7. The significantly enriched KEGG pathways of DEGs in OB-T1 vs RB-T1.
Pathway	ko ID	Number of DEG in this pathway	Number of all unigene in this pathway	P value	Corrected P value	Gene ID	KEGG orthology
Carbon metabolism	ko01200	11	744	0.218717	1	c164709.graph_c0;c179779.graph_c1;c183081.graph_c1;c187263.graph_c1;c188635.graph_c1;c193731.graph_c0;c194985.graph_c0;c196622.graph_c0;c199982.graph_c0;c200854.graph_c2;c63893.graph_c0	K00026+K01738+K00600+K00640+K00627+K01754+K00640+K01623+K14272+K00616+K01623
Biosynthesis of amino acids	ko01230	11	677	0.142478	1	c176744.graph_c0;c179779.graph_c1;c183081.graph_c1;c187263.graph_c1;c193731.graph_c0;c194985.graph_c0;c196529.graph_c0;c196622.graph_c0;c199982.graph_c0;c200854.graph_c2;c63893.graph_c0	K01915+K01738+K00600+K00640+K01754+K00640+K01652+K01623+K14272+K00616+K01623
Starch and sucrose metabolism	ko00500	10	497	0.0544194	1	c167928.graph_c0;c173162.graph_c0;c182987.graph_c0;c188071.graph_c0;c190982.graph_c6;c192228.graph_c0;c194834.graph_c0;c196051.graph_c0;c196817.graph_c0;c201575.graph_c0	K00963+K16055+K01835+K00975+K00847+K01051+K01177+K01177+K00975+K00696
Plant-pathogen interaction	ko04626	9	287	0.00517185	0.439607	c160938.graph_c0;c169324.graph_c0;c177280.graph_c0;c180754.graph_c0;c182748.graph_c1;c186114.graph_c0;c193098.graph_c0;c193163.graph_c0;c203483.graph_c2	K13448+K13448+K13448+K09487+K13424+K13412+K13448+K13412+K13459
Cysteine and methionine metabolism	ko00270	8	262	0.00961948	0.817656	c164709.graph_c0;c170970.graph_c0;c179779.graph_c1;c179789.graph_c0;c187263.graph_c1;c192833.graph_c2;c194985.graph_c0;c197621.graph_c1	K00026+K01611+K01738+K01762+K00640+K00797+K00640+K01920
Protein processing in endoplasmic reticulum	ko04141	7	490	0.317221	1	c153830.graph_c0;c156741.graph_c1;c173154.graph_c1;c180520.graph_c1;c180754.graph_c0;c184424.graph_c1;c200968.graph_c0	K13993+K09486+K13993+K08057+K09487+K13993+K13993
Amino sugar and nucleotide sugar metabolism	ko00520	6	300	0.123971	1	c124663.graph_c0;c167928.graph_c0;c182987.graph_c0;c188071.graph_c0;c190982.graph_c6;c196817.graph_c0	K00326+K00963+K01835+K00975+K00847+K00975
Ubiquitin mediated proteolysis	ko04120	5	310	0.272889	1	c173666.graph_c0;c186999.graph_c1;c197241.graph_c1;c203374.graph_c0;c86017.graph_c0	K10581+K10144+K10581+K10581+K10143
Circadian rhythm - plant	ko04712	5	147	0.0254187	1	c159479.graph_c0;c171443.graph_c0;c191783.graph_c0;c201424.graph_c0;c86017.graph_c0	K12133+K12133+K12130+K12133+K10143
Glycolysis / Gluconeogenesis	ko00010	5	345	0.350551	1	c182987.graph_c0;c188635.graph_c1;c189977.graph_c0;c196622.graph_c0;c63893.graph_c0	K01835+K00627+K01792+K01623+K01623
Sulfur metabolism	ko00920	5	90	0.00346393	0.294434	c179779.graph_c1;c184209.graph_c0;c187263.graph_c1;c187825.graph_c0;c194985.graph_c0	K01738+K13811+K00640+K00387+K00640
Fructose and mannose metabolism	ko00051	5	180	0.053114	1	c142052.graph_c0;c162010.graph_c0;c190982.graph_c6;c196622.graph_c0;c63893.graph_c0	K01103+K00011+K00847+K01623+K01623
Glyoxylate and dicarboxylate metabolism	ko00630	4	210	0.213391	1	c164709.graph_c0;c176744.graph_c0;c183081.graph_c1;c199982.graph_c0	K00026+K01915+K00600+K14272
Carbon fixation in photosynthetic organisms	ko00710	4	210	0.213391	1	c164709.graph_c0;c196622.graph_c0;c199982.graph_c0;c63893.graph_c0	K00026+K01623+K14272+K01623
Galactose metabolism	ko00052	4	151	0.0915376	1	c162010.graph_c0;c167928.graph_c0;c182987.graph_c0;c186456.graph_c0	K00011+K00963+K01835+K18819
Purine metabolism	ko00230	4	364	0.592867	1	c182987.graph_c0;c184209.graph_c0;c195608.graph_c0;c201296.graph_c0	K01835+K13811+K02325+K03011
Oxidative phosphorylation	ko00190	4	386	0.639324	1	c178488.graph_c0;c189374.graph_c0;c193449.graph_c0;c201886.graph_c1	K02133+K03934+K02138+K03881
Endocytosis	ko04144	4	382	0.631134	1	c144350.graph_c0;c167029.graph_c0;c194050.graph_c0;c199814.graph_c1	K04646+K12486+K12489+K07901
Pentose phosphate pathway	ko00030	4	177	0.140198	1	c182987.graph_c0;c196622.graph_c0;c200854.graph_c2;c63893.graph_c0	K01835+K01623+K00616+K01623
Arginine and proline metabolism	ko00330	4	144	0.0800993	1	c170970.graph_c0;c173866.graph_c0;c192833.graph_c2;c196952.graph_c1	K01611+K01583+K00797+K12259
Nitrogen metabolism	ko00910	4	98	0.0248207	1	c170877.graph_c0;c176744.graph_c0;c185568.graph_c0;c200734.graph_c0	K10534+K01915+K01674+K10534
Glutathione metabolism	ko00480	4	211	0.215763	1	c192833.graph_c2;c193853.graph_c0;c197621.graph_c1;c198674.graph_c1	K00797+K00799+K01920+K00799
Pentose and glucuronate interconversions	ko00040	3	129	0.17887	1	c162010.graph_c0;c167928.graph_c0;c192228.graph_c0	K00011+K00963+K01051
RNA degradation	ko03018	3	315	0.695551	1	c149888.graph_c0;c193646.graph_c2;c199358.graph_c0	K13126+K12581+K13126
Ribosome	ko03010	3	823	0.996273	1	c123189.graph_c0;c157494.graph_c0;c191732.graph_c1	K02870+K02875+K02982
Homologous recombination	ko03440	3	66	0.0384624	1	c182847.graph_c0;c182955.graph_c0;c189284.graph_c0	K03165+K10875+K10870
RNA transport	ko03013	3	467	0.903098	1	c149888.graph_c0;c196378.graph_c0;c199358.graph_c0	K13126+K03754+K13126
Glycine, serine and threonine metabolism	ko00260	3	181	0.335511	1	c183081.graph_c1;c193731.graph_c0;c199982.graph_c0	K00600+K01754+K14272
Pyrimidine metabolism	ko00240	3	275	0.604657	1	c194493.graph_c0;c195608.graph_c0;c201296.graph_c0	K09903+K02325+K03011
Regulation of autophagy	ko04140	2	89	0.266195	1	c185436.graph_c0;c189007.graph_c0	K07198+K08334
Carotenoid biosynthesis	ko00906	2	80	0.228501	1	c189010.graph_c0;c199283.graph_c1	K09841+K09843
Valine, leucine and isoleucine biosynthesis	ko00290	2	50	0.10931	1	c193731.graph_c0;c196529.graph_c0	K01754+K01652
Arginine biosynthesis	ko00220	2	98	0.303906	1	c176744.graph_c0;c199982.graph_c0	K01915+K14272
Porphyrin and chlorophyll metabolism	ko00860	2	117	0.382057	1	c165594.graph_c0;c201850.graph_c1	K10960+K03403
Pantothenate and CoA biosynthesis	ko00770	2	59	0.143246	1	c166823.graph_c0;c196529.graph_c0	K06133+K01652
Fatty acid metabolism	ko01212	2	207	0.68251	1	c186061.graph_c0;c198446.graph_c0	K03921+K01897
Spliceosome	ko03040	2	501	0.979397	1	c172555.graph_c0;c195295.graph_c0	K12817+K12811
2-Oxocarboxylic acid metabolism	ko01210	2	141	0.475054	1	c196529.graph_c0;c199982.graph_c0	K01652+K14272
Alanine, aspartate and glutamate metabolism	ko00250	2	159	0.539087	1	c176744.graph_c0;c199982.graph_c0	K01915+K14272
Pyruvate metabolism	ko00620	2	240	0.758546	1	c164709.graph_c0;c188635.graph_c1	K00026+K00627
Citrate cycle (TCA cycle)	ko00020	2	161	0.545866	1	c164709.graph_c0;c188635.graph_c1	K00026+K00627
Plant hormone signal transduction	ko04075	2	423	0.955211	1	c160604.graph_c0;c194031.graph_c2	K14514+K14488
Linoleic acid metabolism	ko00591	2	42	0.0813476	1	c159080.graph_c0;c186388.graph_c0	K15718+K00454
Phenylpropanoid biosynthesis	ko00940	2	281	0.830827	1	c166684.graph_c0;c192925.graph_c0	K00430+K01904
Butanoate metabolism	ko00650	2	58	0.13937	1	c196529.graph_c0;c202162.graph_c1	K01652+K01640
beta-Alanine metabolism	ko00410	2	111	0.357702	1	c192833.graph_c2;c196952.graph_c1	K00797+K12259
Phagosome	ko04145	2	224	0.723845	1	c180520.graph_c1;c203530.graph_c0	K08057+K07375
Peroxisome	ko04146	2	231	0.739512	1	c198446.graph_c0;c202162.graph_c1	K01897+K01640
Fatty acid biosynthesis	ko00061	2	128	0.425649	1	c186061.graph_c0;c198446.graph_c0	K03921+K01897
mRNA surveillance pathway	ko03015	2	325	0.886328	1	c149888.graph_c0;c199358.graph_c0	K13126+K13126
Phosphatidylinositol signaling system	ko04070	1	176	0.866809	1	c199363.graph_c0	K00913
Taurine and hypotaurine metabolism	ko00430	1	29	0.280986	1	c181715.graph_c0	K10712
Inositol phosphate metabolism	ko00562	1	172	0.860512	1	c199363.graph_c0	K00913
Biotin metabolism	ko00780	1	46	0.407656	1	c181123.graph_c3	K19562
Selenocompound metabolism	ko00450	1	74	0.569813	1	c184209.graph_c0	K13811
Cyanoamino acid metabolism	ko00460	1	131	0.776271	1	c183081.graph_c1	K00600
One carbon pool by folate	ko00670	1	61	0.500886	1	c183081.graph_c1	K00600
N-Glycan biosynthesis	ko00510	1	81	0.602927	1	c194969.graph_c0	K00737
Zeatin biosynthesis	ko00908	1	31	0.297182	1	c185634.graph_c0	K00279
C5-Branched dibasic acid metabolism	ko00660	1	20	0.203401	1	c196529.graph_c0	K01652
alpha-Linolenic acid metabolism	ko00592	1	111	0.718471	1	c186388.graph_c0	K00454
Terpenoid backbone biosynthesis	ko00900	1	134	0.78386	1	c165594.graph_c0	K10960
Ubiquinone and other terpenoid-quinone biosynthesis	ko00130	1	80	0.598356	1	c192925.graph_c0	K01904
Glycerolipid metabolism	ko00561	1	167	0.852225	1	c162010.graph_c0	K00011
Folate biosynthesis	ko00790	1	46	0.407656	1	c182045.graph_c0	K01307
ABC transporters	ko02010	1	111	0.718471	1	c187707.graph_c0	K05656
Nucleotide excision repair	ko03420	1	108	0.708608	1	c195608.graph_c0	K02325
Proteasome	ko03050	1	162	0.843449	1	c192485.graph_c1	K03062
Monobactam biosynthesis	ko00261	1	22	0.221329	1	c184209.graph_c0	K13811
Biosynthesis of unsaturated fatty acids	ko01040	1	72	0.559859	1	c186061.graph_c0	K03921
SNARE interactions in vesicular transport	ko04130	1	58	0.483485	1	c182670.graph_c0	K08486
Sesquiterpenoid and triterpenoid biosynthesis	ko00909	1	12	0.127498	1	c184719.graph_c0	K15472
Synthesis and degradation of ketone bodies	ko00072	1	20	0.203401	1	c202162.graph_c1	K01640
Fatty acid degradation	ko00071	1	120	0.746115	1	c198446.graph_c0	K01897
Monoterpenoid biosynthesis	ko00902	1	5	0.0552272	1	c189631.graph_c1	K15095
DNA replication	ko03030	1	89	0.637685	1	c195608.graph_c0	K02325
Phenylalanine metabolism	ko00360	1	110	0.715221	1	c192925.graph_c0	K01904
Valine, leucine and isoleucine degradation	ko00280	1	122	0.751883	1	c202162.graph_c1	K01640
Glycerophospholipid metabolism	ko00564	1	232	0.930368	1	c192851.graph_c0	K00968
Base excision repair	ko03410	1	63	0.512162	1	c195608.graph_c0	K02325
Aminoacyl-tRNA biosynthesis	ko00970	1	198	0.896724	1	c86021.graph_c0	K01886
Steroid biosynthesis	ko00100	1	71	0.554797	1	c197421.graph_c0	K00213
Tryptophan metabolism	ko00380	1	84	0.616333	1	c174090.graph_c2	K11816
Brassinosteroid biosynthesis	ko00905	1	26	0.255995	1	c201662.graph_c0	K09587
RNA polymerase	ko03020	1	99	0.676918	1	c201296.graph_c0	K03011
