# Supplementary material for: To bloom once or more times: the reblooming mechanisms of Iris germanica revealed by transcriptome profiling
Source: BMC Genomics. 2020 Aug 12;21:553. doi: 10.1186/s12864-020-06951-x (PMC7430825; doi:10.1186/s12864-020-06951-x)
Supplement: Supplementary file 1 — Additional file 1: Table S1. The seed setting rates and flowering rates of F1 in spring and autumn. Table S2. Summary of Illumina transcriptome assembly. Table S3. The functional annotations of unigenes against the public databases. Table S4. The three GO functional categories of all the unigenes. Table S5. The annotations of unigenes by KEGG pathway analysis.Table S6. The expression levels and annotations of the DEGs. Table S7. The significantly enriched KEGG pathways of DEGs in OB-T1 vs RB-T1. The pathways were presented according to the number of DEGs in this pathway. Table S8. The significantly enriched KEGG pathways in DEGs in RB-T1 vs RB-T5. The pathways were presented according to the number of DEGs in this pathway. Table S9. The significantly enriched KEGG pathways in DEGs in OB-T1 vs RB-T5. The pathways were presented according to the number of DEGs in this pathway. Table S10. The GO enrichment analysis of DEGs. Table S11. Primers used in qRT-PCR. [file 12864_2020_6951_MOESM1_ESM.zip › Table S8-The significantly enriched KEGG pathways in DEGs in RB-T1 vs RB-T5.xlsx]

## Sheet: Sheet1
Table S8. The significantly enriched KEGG pathways of DEGs in RB-T1 vs RB-T5.
Pathway	ko ID	Number of DEG in this pathway	Number of all unigene in this pathway	P value	Corrected P value	Gene ID	KEGG orthology
Carbon metabolism	ko04141	73	490	4.4027e-06	0.000519519	c107891.graph_c0;c114231.graph_c0;c135084.graph_c0;c136264.graph_c1;c136505.graph_c0;c141859.graph_c0;c143273.graph_c0;c150766.graph_c0;c151215.graph_c0;c154361.graph_c0;c155863.graph_c0;c155977.graph_c0;c157773.graph_c0;c160589.graph_c0;c162647.graph_c0;c164776.graph_c0;c164951.graph_c1;c168072.graph_c0;c169116.graph_c0;c169157.graph_c0;c170330.graph_c0;c170603.graph_c0;c170603.graph_c2;c170603.…	K03283+K14007+K03283+K04079+K04079+K09580+K03283+K13993+K14015+K03868+K09584+K14006+K09523+K09580+K13993+K04079+K13993+K09540+K04523+K04079+K05546+K03283+K03283+K03283+K03283+K03283+K13993+K04079+K04079+K08054+K01230+K03283+K09487+K09580+K10956+K13993+K03283+K14005+K09562+K03347+K09490+K08288+K14006+K01230+K13993+K13993+K10956+K09490+K10839+K09487+K13993+K08054+K09584+K04079+K01230+K03283+K10597+…
Biosynthesis of amino acids	ko00500	60	497	0.00699609	0.825538	c115369.graph_c0;c121772.graph_c0;c129568.graph_c0;c139860.graph_c0;c143924.graph_c0;c144073.graph_c0;c151489.graph_c0;c158445.graph_c0;c162812.graph_c0;c166909.graph_c0;c170115.graph_c0;c171082.graph_c0;c174979.graph_c0;c175372.graph_c0;c175496.graph_c0;c176582.graph_c2;c177449.graph_c0;c178446.graph_c2;c180667.graph_c0;c181039.graph_c1;c181823.graph_c0;c182928.graph_c0;c182931.graph_c0;c183256.…	K00703+K00700+K15920+K08678+K05350+K16055+K00963+K00770+K01193+K01193+K16055+K16055+K08679+K13648+K01087+K05349+K01188+K01193+K00012+K19891+K05349+K01188+K00844+K00847+K01513+K01188+K05349+K00975+K00688+K05350+K01187+K01179+K01184+K01835+K00705+K20867+K13648+K01051+K00695+K00847+K01177+K01051+K01051+K01188+K01177+K16055+K00975+K00695+K01193+K00700+K00695+K01188+K16055+K13648+K00975+K19891+K01835+…
Starch and sucrose metabolism	ko01200	59	744	0.825552	1	c120118.graph_c0;c142083.graph_c0;c143676.graph_c0;c144020.graph_c0;c146629.graph_c0;c149229.graph_c0;c154783.graph_c0;c158165.graph_c0;c160637.graph_c0;c161174.graph_c1;c163145.graph_c0;c163777.graph_c0;c167087.graph_c0;c167813.graph_c0;c169255.graph_c0;c175793.graph_c1;c177211.graph_c0;c177211.graph_c1;c178540.graph_c0;c181284.graph_c1;c182931.graph_c0;c183081.graph_c1;c183178.graph_c2;c183968.…	K01689+K00058+K01895+K00164+K00134+K01595+K00236+K00234+K00134+K01681+K01681+K00615+K01803+K00026+K00134+K01783+K01623+K01623+K00029+K01962+K00844+K00600+K00927+K00873+K00162+K11517+K00627+K13034+K01595+K01595+K00261+K03781+K00164+K00058+K00850+K01070+K01754+K00234+K00627+K00873+K01681+K00036+K14454+K00873+K00134+K14272+K00281+K01638+K00616+K00281+K00036+K00850+K05605+K00948+K01595+K01595+K00031+…
Plant-pathogen interaction	ko01230	58	677	0.609675	1	c108022.graph_c0;c112864.graph_c0;c120118.graph_c0;c142083.graph_c0;c143982.graph_c0;c146629.graph_c0;c148965.graph_c0;c150568.graph_c0;c158660.graph_c0;c160637.graph_c0;c160719.graph_c0;c161174.graph_c1;c162471.graph_c0;c163145.graph_c0;c163718.graph_c0;c163777.graph_c0;c165951.graph_c0;c167087.graph_c0;c169255.graph_c0;c175793.graph_c1;c176095.graph_c0;c177211.graph_c0;c177211.graph_c1;c181642.…	K00826+K00053+K01689+K00058+K00826+K00134+K01915+K00549+K12657+K00134+K01703+K01681+K00549+K01681+K05359+K00615+K01657+K01803+K00134+K01783+K01657+K01623+K01623+K01626+K00600+K00927+K00873+K01739+K13832+K13034+K01609+K01915+K01755+K01696+K00058+K00850+K01754+K00928+K00789+K01652+K00873+K01681+K14682+K01940+K14454+K00873+K00134+K01649+K10206+K14272+K01915+K00616+K00850+K00053+K00948+K00549+K00031+…
Cysteine and methionine metabolism	ko04144	53	382	0.0005535	0.065313	c107891.graph_c0;c135084.graph_c0;c141850.graph_c0;c143273.graph_c0;c144027.graph_c0;c144350.graph_c0;c151040.graph_c0;c151166.graph_c0;c151166.graph_c1;c155624.graph_c0;c164786.graph_c0;c167029.graph_c0;c170298.graph_c0;c170603.graph_c0;c170603.graph_c2;c170603.graph_c3;c170603.graph_c4;c170603.graph_c5;c176223.graph_c1;c176321.graph_c0;c177809.graph_c2;c178309.graph_c0;c181315.graph_c0;c183028.…	K03283+K03283+K19476+K03283+K04646+K04646+K04646+K01115+K01115+K00889+K01528+K12486+K12200+K03283+K03283+K03283+K03283+K03283+K03283+K12486+K01115+K18466+K12471+K03283+K12483+K10591+K11824+K11866+K01115+K18442+K19476+K00889+K12199+K01528+K01528+K00889+K12471+K03283+K00889+K00889+K12195+K01115+K18464+K12489+K18465+K18443+K01115+K01115+K04646+K18442+K03283+K03283+K11866
Protein processing in endoplasmic reticulum	ko03013	50	467	0.0832928	1	c141896.graph_c0;c153867.graph_c0;c156777.graph_c0;c157991.graph_c0;c160847.graph_c1;c160847.graph_c2;c163458.graph_c0;c163842.graph_c0;c167916.graph_c0;c169574.graph_c0;c169927.graph_c0;c170580.graph_c0;c173453.graph_c0;c175904.graph_c1;c176498.graph_c2;c177297.graph_c0;c177577.graph_c1;c178558.graph_c0;c179684.graph_c0;c184716.graph_c0;c185494.graph_c0;c185611.graph_c1;c188256.graph_c0;c189603.…	K14305+K03257+K12881+K12879+K14289+K14289+K03238+K14297+K03260+K03252+K03231+K09291+K13126+K03260+K14293+K14317+K02516+K14290+K13171+K14297+K13137+K03538+K14297+K14288+K18213+K13174+K14327+K14314+K14308+K14290+K03754+K03231+K03242+K07936+K03260+K18213+K03252+K03252+K14297+K03260+K18213+K14300+K14293+K14289+K12879+K12879+K09291+K03260+K14297+K03231
Amino sugar and nucleotide sugar metabolism	ko03040	48	501	0.286917	1	c107891.graph_c0;c110537.graph_c0;c135084.graph_c0;c143273.graph_c0;c156777.graph_c0;c157991.graph_c0;c158963.graph_c0;c161053.graph_c0;c170119.graph_c0;c170603.graph_c0;c170603.graph_c2;c170603.graph_c3;c170603.graph_c4;c170603.graph_c5;c171709.graph_c0;c173485.graph_c0;c175314.graph_c0;c176223.graph_c1;c178325.graph_c0;c180101.graph_c0;c181791.graph_c0;c181996.graph_c1;c183028.graph_c0;c183179.…	K03283+K12896+K03283+K03283+K12881+K12879+K12821+K10599+K11093+K03283+K03283+K03283+K03283+K03283+K12855+K12874+K12837+K03283+K12829+K12863+K12823+K12843+K03283+K11092+K12741+K12891+K12830+K12900+K12818+K12818+K12823+K12890+K12837+K12821+K12818+K03283+K12890+K10599+K12874+K12879+K12836+K12818+K12860+K12879+K12856+K12890+K03283+K03283
Ubiquitin mediated proteolysis	ko03010	44	823	0.99996	1	c100342.graph_c0;c108813.graph_c0;c109713.graph_c0;c116030.graph_c1;c116441.graph_c0;c118297.graph_c0;c149388.graph_c0;c149565.graph_c0;c158589.graph_c0;c168059.graph_c2;c173455.graph_c0;c175513.graph_c2;c176009.graph_c1;c176646.graph_c1;c181210.graph_c1;c181476.graph_c0;c186000.graph_c0;c190031.graph_c1;c193875.graph_c2;c195895.graph_c1;c199670.graph_c0;c199902.graph_c0;c201914.graph_c0;c203666.…	K02955+K02873+K02981+K02941+K02900+K02960+K02868+K02937+K02922+K02977+K02868+K02894+K02951+K02924+K02903+K02976+K02866+K02981+K02989+K02882+K02981+K02982+K02886+K02991+K02912+K02885+K02964+K02936+K02966+K02908+K02985+K02921+K02960+K02938+K02901+K02942+K02934+K02969+K02896+K02866+K02925+K02998+K02900+K02930
Plant hormone signal transduction	ko04075	43	423	0.177419	1	c114691.graph_c0;c149874.graph_c0;c151260.graph_c0;c155102.graph_c0;c161233.graph_c0;c164120.graph_c0;c164636.graph_c0;c165317.graph_c0;c166666.graph_c0;c167637.graph_c0;c167637.graph_c1;c169086.graph_c0;c170635.graph_c0;c171298.graph_c0;c176763.graph_c0;c178630.graph_c1;c178854.graph_c1;c179209.graph_c0;c179298.graph_c1;c179564.graph_c0;c180632.graph_c0;c181272.graph_c0;c181762.graph_c1;c183400.…	K14512+K14512+K14488+K14494+K14500+K14508+K14508+K14485+K14488+K13415+K13415+K14431+K14498+K14488+K14432+K14497+K12126+K14513+K14500+K12126+K14485+K14497+K14497+K14515+K14432+K14514+K14492+K14431+K13946+K14486+K14486+K14492+K14488+K14497+K14491+K14497+K14515+K14515+K12126+K13464+K14432+K14497+K14432
Glycolysis / Gluconeogenesis	ko04120	38	310	0.0225765	1	c117435.graph_c0;c125825.graph_c0;c129774.graph_c0;c129774.graph_c1;c131139.graph_c0;c140240.graph_c0;c143480.graph_c0;c154361.graph_c0;c161053.graph_c0;c165087.graph_c1;c167213.graph_c0;c169745.graph_c0;c173666.graph_c0;c177051.graph_c0;c183519.graph_c1;c185580.graph_c0;c185872.graph_c4;c186999.graph_c1;c187841.graph_c0;c190850.graph_c2;c192094.graph_c0;c193374.graph_c0;c194096.graph_c1;c196494.…	K10592+K10592+K10592+K10592+K10592+K10592+K10592+K03868+K10599+K10592+K10579+K10581+K10581+K03350+K10581+K03347+K03364+K10144+K10591+K10144+K10590+K03178+K03178+K10573+K10581+K10597+K06688+K10599+K10590+K10590+K10580+K10573+K10581+K03178+K10592+K10581+K10592+K10601
Sulfur metabolism	ko00190	36	386	0.382301	1	c114779.graph_c0;c117983.graph_c0;c151397.graph_c0;c154783.graph_c0;c158165.graph_c0;c159932.graph_c0;c162263.graph_c0;c165482.graph_c0;c168887.graph_c0;c172232.graph_c0;c175067.graph_c0;c177351.graph_c0;c178200.graph_c0;c178701.graph_c0;c178757.graph_c0;c178787.graph_c0;c182272.graph_c2;c182407.graph_c0;c182760.graph_c2;c184364.graph_c0;c187225.graph_c0;c188158.graph_c0;c191974.graph_c1;c191974.…	K02267+K02261+K02256+K00236+K00234+K03878+K02147+K02262+K02147+K03936+K02133+K02259+K02111+K00412+K02144+K05582+K01535+K00411+K02155+K02146+K01535+K02257+K00413+K00413+K02260+K05575+K00234+K00413+K00413+K03934+K02150+K02144+K02146+K05580+K03883+K03935
Fructose and mannose metabolism	ko04626	34	287	0.0453424	1	c136264.graph_c1;c136505.graph_c0;c144047.graph_c0;c144497.graph_c0;c151529.graph_c0;c157017.graph_c1;c164776.graph_c0;c168088.graph_c1;c169157.graph_c0;c170880.graph_c1;c172347.graph_c1;c172915.graph_c0;c173759.graph_c0;c173759.graph_c1;c175034.graph_c2;c177280.graph_c0;c178698.graph_c0;c178907.graph_c1;c180754.graph_c0;c184329.graph_c0;c184778.graph_c0;c184946.graph_c1;c186114.graph_c0;c189971.…	K04079+K04079+K02183+K13448+K13412+K05391+K04079+K18835+K04079+K13412+K12795+K13448+K04079+K04079+K13412+K13448+K13412+K13412+K09487+K13448+K13429+K13412+K13412+K13436+K13430+K09487+K13447+K04079+K13412+K13414+K13447+K09487+K04079+K13459
Glyoxylate and dicarboxylate metabolism	ko00010	33	345	0.33299	1	c120118.graph_c0;c143676.graph_c0;c146629.graph_c0;c160637.graph_c0;c163421.graph_c0;c167087.graph_c0;c169255.graph_c0;c177057.graph_c0;c177211.graph_c0;c177211.graph_c1;c178978.graph_c0;c182931.graph_c0;c183178.graph_c2;c183968.graph_c1;c185103.graph_c2;c185555.graph_c0;c185644.graph_c2;c188090.graph_c0;c188635.graph_c1;c189462.graph_c0;c191522.graph_c2;c192792.graph_c0;c193639.graph_c0;c195766.…	K01689+K01895+K00134+K00134+K00895+K01803+K00134+K00895+K01623+K01623+K01568+K00844+K00927+K00873+K00162+K01792+K00128+K00128+K00627+K00895+K01835+K18857+K00850+K00627+K00873+K00873+K00134+K00895+K01835+K00850+K00128+K01623+K00128
Carbon fixation in photosynthetic organisms	ko03018	30	315	0.352027	1	c120118.graph_c0;c137654.graph_c0;c155366.graph_c0;c157209.graph_c0;c159811.graph_c0;c164215.graph_c0;c164484.graph_c0;c168122.graph_c0;c168691.graph_c1;c171261.graph_c0;c173453.graph_c0;c175299.graph_c0;c177933.graph_c0;c179728.graph_c0;c182844.graph_c0;c187969.graph_c0;c190589.graph_c1;c192987.graph_c0;c193014.graph_c1;c193639.graph_c0;c193646.graph_c2;c196821.graph_c0;c196821.graph_c1;c198404.…	K01689+K14442+K12607+K12605+K12616+K12598+K12616+K12604+K12616+K12605+K13126+K12604+K12616+K04077+K07573+K04077+K12591+K14442+K12611+K00850+K12581+K14442+K14442+K12619+K04077+K04077+K00850+K12608+K12617+K12586
Galactose metabolism	ko00564	29	232	0.0339221	1	c110363.graph_c0;c116667.graph_c0;c130846.graph_c0;c139003.graph_c0;c141059.graph_c0;c143226.graph_c0;c150771.graph_c0;c151166.graph_c0;c151166.graph_c1;c151878.graph_c0;c166436.graph_c0;c177473.graph_c0;c177809.graph_c2;c178664.graph_c0;c180065.graph_c0;c183277.graph_c0;c183277.graph_c1;c183619.graph_c1;c184384.graph_c0;c190980.graph_c0;c192851.graph_c0;c195099.graph_c1;c198972.graph_c1;c199836.…	K00901+K00901+K06130+K00901+K06130+K01114+K01613+K01115+K01115+K05929+K14674+K00995+K01115+K00995+K01114+K01114+K01114+K06130+K00993+K01115+K00968+K00993+K13510+K08744+K01115+K01115+K01115+K00901+K13510
Purine metabolism	ko00520	28	300	0.401021	1	c129568.graph_c0;c139860.graph_c0;c151489.graph_c0;c157649.graph_c0;c158445.graph_c0;c166441.graph_c0;c171039.graph_c0;c173586.graph_c0;c174979.graph_c0;c175372.graph_c0;c178204.graph_c0;c180667.graph_c0;c181986.graph_c0;c182931.graph_c0;c183256.graph_c0;c183666.graph_c1;c188071.graph_c0;c191522.graph_c2;c192330.graph_c0;c192683.graph_c1;c194490.graph_c2;c195235.graph_c2;c196817.graph_c0;c199688.…	K15920+K08678+K00963+K00966+K00770+K12447+K01809+K12449+K08679+K13648+K13379+K00012+K00966+K00844+K00847+K00326+K00975+K01835+K20867+K13648+K00847+K00966+K00975+K13648+K00975+K01835+K00966+K01183
Oxidative phosphorylation	ko00230	27	364	0.852359	1	c145737.graph_c0;c155124.graph_c1;c162544.graph_c0;c167160.graph_c0;c170507.graph_c0;c170749.graph_c0;c175458.graph_c0;c176853.graph_c0;c178531.graph_c0;c179075.graph_c0;c183425.graph_c0;c183968.graph_c1;c184209.graph_c0;c184346.graph_c1;c186018.graph_c0;c187000.graph_c0;c189135.graph_c3;c189570.graph_c0;c191522.graph_c2;c192383.graph_c0;c195836.graph_c0;c197166.graph_c0;c198519.graph_c0;c201272.…	K00940+K02320+K18532+K03008+K01490+K03011+K01756+K00106+K00942+K00106+K01513+K00873+K13811+K03018+K01939+K10808+K01510+K13811+K01835+K00942+K00873+K03023+K00873+K10807+K01835+K00948+K02320
mRNA surveillance pathway	ko03015	27	325	0.654703	1	c135102.graph_c0;c156399.graph_c0;c156777.graph_c0;c162128.graph_c0;c171226.graph_c0;c173453.graph_c0;c174094.graph_c0;c175614.graph_c0;c177338.graph_c0;c179170.graph_c1;c179684.graph_c0;c180404.graph_c0;c182530.graph_c1;c184474.graph_c0;c188217.graph_c1;c191364.graph_c1;c191551.graph_c1;c192999.graph_c0;c193060.graph_c0;c193748.graph_c0;c194210.graph_c0;c194940.graph_c0;c195978.graph_c0;c199641.…	K14411+K04382+K12881+K14409+K03456+K13126+K11584+K03267+K14376+K06100+K13171+K14409+K14411+K14408+K14401+K11583+K14376+K14327+K14396+K00565+K11584+K14397+K14400+K11584+K04354+K03456+K06965
Circadian rhythm - plant	ko04712	25	147	0.000999359	0.117924	c141233.graph_c0;c141233.graph_c1;c154331.graph_c0;c159479.graph_c0;c162146.graph_c0;c162440.graph_c0;c173547.graph_c0;c178854.graph_c1;c179389.graph_c0;c179508.graph_c0;c179564.graph_c0;c179951.graph_c0;c181091.graph_c0;c183396.graph_c0;c184790.graph_c0;c187691.graph_c0;c190282.graph_c1;c191718.graph_c0;c193499.graph_c0;c197018.graph_c0;c199419.graph_c0;c201256.graph_c0;c201424.graph_c0;c201478.…	K12120+K12120+K12124+K12133+K03097+K12119+K16223+K12126+K12130+K00660+K12126+K12119+K12120+K12120+K03115+K16240+K00660+K12133+K12124+K03115+K12115+K12119+K12133+K12126+K12118
Pyruvate metabolism	ko00620	25	240	0.214956	1	c143676.graph_c0;c149229.graph_c0;c152931.graph_c0;c167813.graph_c0;c178540.graph_c0;c181284.graph_c1;c183968.graph_c1;c185103.graph_c2;c185644.graph_c2;c188090.graph_c0;c188635.graph_c1;c190077.graph_c2;c190077.graph_c3;c192613.graph_c0;c195766.graph_c4;c195836.graph_c0;c198519.graph_c0;c199668.graph_c3;c200696.graph_c1;c202478.graph_c1;c202528.graph_c0;c202738.graph_c1;c203152.graph_c1;c203371.…	K01895+K01595+K11262+K00026+K00029+K01962+K00873+K00162+K00128+K00128+K00627+K01595+K01595+K01759+K00627+K00873+K00873+K01649+K01638+K01595+K01595+K00128+K11262+K01962+K00128
Glutathione metabolism	ko00480	25	211	0.0771907	1	c125886.graph_c0;c133075.graph_c0;c153843.graph_c0;c159808.graph_c0;c167770.graph_c0;c173713.graph_c0;c173952.graph_c0;c173952.graph_c1;c176352.graph_c0;c179086.graph_c1;c180417.graph_c0;c187000.graph_c0;c192555.graph_c0;c195605.graph_c1;c196617.graph_c2;c197621.graph_c1;c197753.graph_c5;c200003.graph_c2;c200274.graph_c0;c201272.graph_c0;c201405.graph_c0;c201518.graph_c0;c203243.graph_c0;c203411.…	K00432+K00799+K00799+K00383+K00432+K00799+K01255+K01255+K00432+K00799+K00434+K10808+K18592+K00383+K00036+K01920+K00434+K01256+K01581+K10807+K00036+K01469+K00031+K00799+K00432
Peroxisome	ko04146	23	231	0.297749	1	c153320.graph_c0;c157450.graph_c0;c174518.graph_c0;c176853.graph_c0;c178555.graph_c1;c179075.graph_c0;c179329.graph_c0;c179869.graph_c1;c181880.graph_c0;c183419.graph_c0;c186239.graph_c0;c190380.graph_c1;c190800.graph_c0;c192890.graph_c2;c194859.graph_c2;c196242.graph_c0;c196402.graph_c3;c196574.graph_c2;c199743.graph_c0;c201382.graph_c0;c202162.graph_c1;c203243.graph_c0;c203915.graph_c0	K13337+K13342+K13354+K00106+K13237+K00106+K01897+K13339+K13348+K13348+K11517+K03781+K01897+K00869+K13338+K00232+K01897+K01897+K07513+K07513+K01640+K00031+K04565
Fructose and mannose metabolism	ko00051	23	180	0.0441375	1	c142052.graph_c0;c155853.graph_c0;c157649.graph_c0;c163421.graph_c0;c167087.graph_c0;c167228.graph_c0;c171039.graph_c0;c177057.graph_c0;c177211.graph_c0;c177211.graph_c1;c181986.graph_c0;c182931.graph_c0;c183256.graph_c0;c189462.graph_c0;c193639.graph_c0;c194490.graph_c2;c195235.graph_c2;c197398.graph_c2;c200273.graph_c0;c201580.graph_c1;c203103.graph_c0;c203387.graph_c2;c63893.graph_c0	K01103+K19355+K00966+K00895+K01803+K19355+K01809+K00895+K01623+K01623+K00966+K00844+K00847+K00895+K00850+K00847+K00966+K19355+K00895+K00850+K00966+K01805+K01623
Phagosome	ko04145	23	224	0.248136	1	c141689.graph_c0;c142144.graph_c0;c142528.graph_c0;c162263.graph_c0;c168887.graph_c0;c174350.graph_c0;c177098.graph_c0;c178436.graph_c1;c178577.graph_c0;c178757.graph_c0;c179387.graph_c0;c180807.graph_c1;c182760.graph_c2;c184364.graph_c0;c189764.graph_c0;c192340.graph_c0;c199181.graph_c0;c199476.graph_c0;c200100.graph_c1;c200500.graph_c1;c201485.graph_c2;c201955.graph_c1;c202222.graph_c0	K07375+K00921+K04392+K02147+K02147+K08054+K07375+K00921+K00921+K02144+K00921+K10956+K02155+K02146+K10956+K08054+K07374+K07375+K02150+K08057+K02144+K02146+K00921
Cysteine and methionine metabolism	ko00270	22	262	0.625313	1	c108022.graph_c0;c143982.graph_c0;c150568.graph_c0;c155768.graph_c0;c160765.graph_c0;c162471.graph_c0;c167813.graph_c0;c179789.graph_c0;c186868.graph_c0;c189358.graph_c1;c189470.graph_c2;c193919.graph_c0;c194007.graph_c0;c195252.graph_c1;c197046.graph_c1;c197621.graph_c1;c198241.graph_c0;c198844.graph_c0;c199347.graph_c1;c200923.graph_c0;c201970.graph_c0;c202430.graph_c0	K00826+K00826+K00549+K00827+K00558+K00549+K00026+K01762+K01739+K13034+K01611+K00928+K00558+K00789+K00558+K01920+K14454+K00558+K01251+K00558+K00549+K00547
Phenylpropanoid biosynthesis	ko00940	21	281	0.81581	1	c128108.graph_c0;c143924.graph_c0;c176582.graph_c2;c177449.graph_c0;c181552.graph_c0;c181552.graph_c1;c181823.graph_c0;c182190.graph_c0;c182928.graph_c0;c183641.graph_c0;c186316.graph_c0;c187898.graph_c1;c188714.graph_c2;c189398.graph_c0;c190533.graph_c0;c192925.graph_c0;c194648.graph_c0;c195774.graph_c1;c199125.graph_c0;c200449.graph_c1;c202229.graph_c0	K21311+K05350+K05349+K01188+K13066+K13066+K05349+K21311+K01188+K01188+K05349+K00430+K01904+K05350+K12355+K01904+K01904+K01188+K01188+K13066+K00430
Inositol phosphate metabolism	ko00562	21	172	0.0776284	1	c129077.graph_c0;c142144.graph_c0;c143226.graph_c0;c155624.graph_c0;c167087.graph_c0;c178436.graph_c1;c178577.graph_c0;c179387.graph_c0;c180065.graph_c0;c183277.graph_c0;c183277.graph_c1;c183772.graph_c1;c187716.graph_c1;c191955.graph_c2;c193611.graph_c0;c194207.graph_c0;c195516.graph_c0;c196351.graph_c0;c198038.graph_c3;c198644.graph_c1;c202222.graph_c0	K10047+K00921+K01114+K00889+K01803+K00921+K00921+K00921+K01114+K01114+K01114+K18081+K01858+K00889+K10572+K05857+K00889+K19801+K00889+K00889+K00921
Carbon fixation in photosynthetic organisms	ko00710	20	210	0.389909	1	c146629.graph_c0;c149229.graph_c0;c160637.graph_c0;c163777.graph_c0;c167087.graph_c0;c167813.graph_c0;c169255.graph_c0;c175793.graph_c1;c177211.graph_c0;c177211.graph_c1;c178540.graph_c0;c183178.graph_c2;c190077.graph_c2;c190077.graph_c3;c198241.graph_c0;c198956.graph_c0;c199982.graph_c0;c202478.graph_c1;c202528.graph_c0;c63893.graph_c0	K00134+K01595+K00134+K00615+K01803+K00026+K00134+K01783+K01623+K01623+K00029+K00927+K01595+K01595+K14454+K00134+K14272+K01595+K01595+K01623
Fatty acid metabolism	ko01212	20	207	0.364793	1	c152931.graph_c0;c165595.graph_c1;c168581.graph_c0;c169065.graph_c1;c179329.graph_c0;c181284.graph_c1;c182172.graph_c0;c184412.graph_c1;c188378.graph_c0;c190800.graph_c0;c193725.graph_c0;c193725.graph_c1;c196242.graph_c0;c196402.graph_c3;c196574.graph_c2;c199743.graph_c0;c201382.graph_c0;c202784.graph_c0;c203152.graph_c1;c203371.graph_c1	K11262+K10527+K10781+K03921+K01897+K01962+K03921+K09458+K10256+K01897+K10527+K10527+K00232+K01897+K01897+K07513+K07513+K10527+K11262+K01962
Phosphatidylinositol signaling system	ko04070	20	176	0.141938	1	c110363.graph_c0;c116667.graph_c0;c129077.graph_c0;c139003.graph_c0;c142144.graph_c0;c144047.graph_c0;c155624.graph_c0;c178436.graph_c1;c178577.graph_c0;c179387.graph_c0;c183772.graph_c1;c191955.graph_c2;c193611.graph_c0;c194207.graph_c0;c195516.graph_c0;c196351.graph_c0;c198038.graph_c3;c198644.graph_c1;c202222.graph_c0;c203495.graph_c1	K00901+K00901+K10047+K00901+K00921+K02183+K00889+K00921+K00921+K00921+K18081+K00889+K10572+K05857+K00889+K19801+K00889+K00889+K00921+K00901
Pyrimidine metabolism	ko00240	18	275	0.93102	1	c145737.graph_c0;c155124.graph_c1;c164829.graph_c0;c167160.graph_c0;c170749.graph_c0;c183010.graph_c1;c184346.graph_c1;c186519.graph_c0;c187000.graph_c0;c189135.graph_c3;c190329.graph_c1;c194493.graph_c0;c194976.graph_c2;c197166.graph_c0;c201272.graph_c0;c201917.graph_c0;c202973.graph_c0;c203153.graph_c1	K00940+K02320+K01431+K03008+K03011+K01937+K03018+K00609+K10808+K01510+K13998+K09903+K01937+K03023+K10807+K01937+K16904+K02320
Ribosome biogenesis in eukaryotes	ko03008	18	221	0.671393	1	c144093.graph_c0;c162146.graph_c0;c162544.graph_c0;c166546.graph_c0;c178558.graph_c0;c184790.graph_c0;c185611.graph_c1;c189153.graph_c0;c189254.graph_c0;c191644.graph_c0;c194401.graph_c0;c195650.graph_c0;c197018.graph_c0;c198404.graph_c0;c198682.graph_c0;c199147.graph_c1;c201864.graph_c1;c202208.graph_c1	K14548+K03097+K18532+K14538+K14290+K03115+K03538+K11108+K14573+K11883+K14552+K14290+K03115+K12619+K07936+K14558+K14557+K14572
Pentose phosphate pathway	ko00030	17	177	0.390153	1	c163421.graph_c0;c163777.graph_c0;c175793.graph_c1;c177057.graph_c0;c177211.graph_c0;c177211.graph_c1;c189462.graph_c0;c191522.graph_c2;c193639.graph_c0;c196617.graph_c2;c200273.graph_c0;c200854.graph_c2;c201285.graph_c0;c201405.graph_c0;c201580.graph_c1;c201916.graph_c2;c63893.graph_c0	K00895+K00615+K01783+K00895+K01623+K01623+K00895+K01835+K00850+K00036+K00895+K00616+K01835+K00036+K00850+K00948+K01623
Glyoxylate and dicarboxylate metabolism	ko00630	16	210	0.764109	1	c148965.graph_c0;c161174.graph_c1;c163145.graph_c0;c167813.graph_c0;c183081.graph_c1;c186239.graph_c0;c190380.graph_c1;c190670.graph_c0;c195387.graph_c0;c196193.graph_c0;c199982.graph_c0;c200019.graph_c1;c200266.graph_c1;c200696.graph_c1;c200900.graph_c0;c203029.graph_c0	K01915+K01681+K01681+K00026+K00600+K11517+K03781+K01915+K00284+K01681+K14272+K00281+K01915+K01638+K00281+K00284
Alanine, aspartate and glutamate metabolism	ko00250	16	159	0.324764	1	c136002.graph_c0;c148965.graph_c0;c155768.graph_c0;c157417.graph_c1;c175458.graph_c0;c186018.graph_c0;c186519.graph_c0;c190265.graph_c1;c190670.graph_c0;c190738.graph_c0;c198118.graph_c2;c198241.graph_c0;c199982.graph_c0;c200266.graph_c1;c203326.graph_c0;c86699.graph_c0	K01580+K01915+K00827+K01953+K01756+K01939+K00609+K00261+K01915+K01755+K01940+K14454+K14272+K01915+K00262+K00262
Fatty acid degradation	ko00071	16	120	0.061027	1	c165595.graph_c1;c179329.graph_c0;c185644.graph_c2;c188090.graph_c0;c190800.graph_c0;c192792.graph_c0;c193725.graph_c0;c193725.graph_c1;c196242.graph_c0;c196402.graph_c3;c196574.graph_c2;c199743.graph_c0;c201382.graph_c0;c202738.graph_c1;c202784.graph_c0;c85184.graph_c0	K10527+K01897+K00128+K00128+K01897+K18857+K10527+K10527+K00232+K01897+K01897+K07513+K07513+K00128+K10527+K00128
Citrate cycle (TCA cycle)	ko00020	16	161	0.343172	1	c144020.graph_c0;c154783.graph_c0;c158165.graph_c0;c161174.graph_c1;c163145.graph_c0;c166973.graph_c0;c167813.graph_c0;c172186.graph_c0;c185103.graph_c2;c186890.graph_c0;c188635.graph_c1;c191908.graph_c0;c195443.graph_c1;c195766.graph_c4;c196193.graph_c0;c203243.graph_c0	K00164+K00236+K00234+K01681+K01681+K01648+K00026+K01648+K00162+K01648+K00627+K00164+K00234+K00627+K01681+K00031
Aminoacyl-tRNA biosynthesis	ko00970	16	198	0.678147	1	c152296.graph_c0;c157388.graph_c0;c165664.graph_c0;c165854.graph_c0;c168334.graph_c0;c173956.graph_c0;c179248.graph_c1;c182466.graph_c0;c186214.graph_c0;c187373.graph_c0;c187899.graph_c2;c191476.graph_c1;c192900.graph_c0;c195102.graph_c0;c198840.graph_c0;c202647.graph_c1	K01874+K01873+K01874+K01889+K01881+K01876+K02434+K01875+K01881+K01892+K01893+K02433+K01872+K01870+K01867+K01869
Ether lipid metabolism	ko00565	16	82	0.00185981	0.219458	c143226.graph_c0;c151166.graph_c0;c151166.graph_c1;c166436.graph_c0;c177809.graph_c2;c180065.graph_c0;c183277.graph_c0;c183277.graph_c1;c184384.graph_c0;c190980.graph_c0;c195099.graph_c1;c198972.graph_c1;c200293.graph_c1;c202953.graph_c1;c202953.graph_c2;c86574.graph_c0	K01114+K01115+K01115+K14674+K01115+K01114+K01114+K01114+K00993+K01115+K00993+K13510+K01115+K01115+K01115+K13510
2-Oxocarboxylic acid metabolism	ko01210	15	141	0.258161	1	c108022.graph_c0;c112864.graph_c0;c143982.graph_c0;c160719.graph_c0;c161174.graph_c1;c163145.graph_c0;c193919.graph_c0;c195307.graph_c1;c196193.graph_c0;c196928.graph_c0;c198241.graph_c0;c199668.graph_c3;c199982.graph_c0;c201666.graph_c1;c203243.graph_c0	K00826+K00053+K00826+K01703+K01681+K01681+K00928+K01652+K01681+K14682+K14454+K01649+K14272+K00053+K00031
Glycine, serine and threonine metabolism	ko00260	15	181	0.636267	1	c118677.graph_c0;c142083.graph_c0;c143655.graph_c0;c155768.graph_c0;c181233.graph_c1;c183081.graph_c1;c190541.graph_c0;c192093.graph_c0;c192123.graph_c1;c193731.graph_c0;c193919.graph_c0;c199982.graph_c0;c200019.graph_c1;c200900.graph_c0;c203011.graph_c1	K00130+K00058+K00276+K00827+K00276+K00600+K00276+K01696+K00058+K01754+K00928+K14272+K00281+K00281+K00130
Pentose and glucuronate interconversions	ko00040	15	129	0.161909	1	c151489.graph_c0;c166441.graph_c0;c175793.graph_c1;c180667.graph_c0;c183662.graph_c0;c185644.graph_c2;c188090.graph_c0;c190960.graph_c0;c191443.graph_c0;c193272.graph_c1;c195336.graph_c0;c195756.graph_c3;c202738.graph_c1;c203387.graph_c2;c85184.graph_c0	K00963+K12447+K01783+K00012+K01728+K00128+K00128+K01184+K01728+K01051+K01051+K01051+K00128+K01805+K00128
Arginine and proline metabolism	ko00330	14	144	0.389381	1	c158660.graph_c0;c162155.graph_c0;c173866.graph_c0;c185644.graph_c2;c188090.graph_c0;c188344.graph_c0;c189470.graph_c2;c193461.graph_c0;c198241.graph_c0;c200274.graph_c0;c201452.graph_c1;c202738.graph_c1;c77487.graph_c0;c85184.graph_c0	K12657+K13366+K01583+K00128+K00128+K13366+K01611+K00472+K14454+K01581+K13366+K00128+K01583+K00128
alpha-Linolenic acid metabolism	ko00592	14	111	0.108154	1	c164838.graph_c0;c165595.graph_c1;c166436.graph_c0;c175812.graph_c1;c178903.graph_c2;c186388.graph_c0;c188964.graph_c0;c192792.graph_c0;c193725.graph_c0;c193725.graph_c1;c196242.graph_c0;c199743.graph_c0;c201382.graph_c0;c202784.graph_c0	K10526+K10527+K14674+K05894+K01723+K00454+K00454+K18857+K10527+K10527+K00232+K07513+K07513+K10527
Lysine degradation	ko00310	13	90	0.050868	1	c135330.graph_c0;c144020.graph_c0;c167986.graph_c0;c173770.graph_c0;c183567.graph_c0;c185644.graph_c2;c188090.graph_c0;c190381.graph_c0;c191908.graph_c0;c202738.graph_c1;c203308.graph_c1;c203356.graph_c0;c85184.graph_c0	K11420+K00164+K11420+K11420+K11420+K00128+K00128+K11420+K00164+K00128+K11420+K14157+K00128
Galactose metabolism	ko00052	13	151	0.5761	1	c151489.graph_c0;c162812.graph_c0;c166441.graph_c0;c166909.graph_c0;c178446.graph_c2;c182931.graph_c0;c189856.graph_c4;c191522.graph_c2;c193639.graph_c0;c197129.graph_c0;c197632.graph_c0;c201285.graph_c0;c201580.graph_c1	K00963+K01193+K12447+K01193+K01193+K00844+K01187+K01835+K00850+K06611+K01193+K01835+K00850
beta-Alanine metabolism	ko00410	13	111	0.176735	1	c136002.graph_c0;c143655.graph_c0;c162155.graph_c0;c164829.graph_c0;c181233.graph_c1;c185644.graph_c2;c188090.graph_c0;c188344.graph_c0;c190541.graph_c0;c201452.graph_c1;c201779.graph_c0;c202738.graph_c1;c85184.graph_c0	K01580+K00276+K13366+K01431+K00276+K00128+K00128+K13366+K00276+K13366+K05605+K00128+K00128
Valine, leucine and isoleucine degradation	ko00280	13	122	0.275959	1	c108022.graph_c0;c143982.graph_c0;c155768.graph_c0;c157752.graph_c0;c185644.graph_c2;c188090.graph_c0;c199743.graph_c0;c201382.graph_c0;c201779.graph_c0;c202162.graph_c1;c202738.graph_c1;c202812.graph_c1;c85184.graph_c0	K00826+K00826+K00827+K01969+K00128+K00128+K07513+K07513+K05605+K01640+K00128+K00253+K00128
Cyanoamino acid metabolism	ko00460	13	131	0.36771	1	c143924.graph_c0;c176582.graph_c2;c177449.graph_c0;c181823.graph_c0;c182928.graph_c0;c183081.graph_c1;c183641.graph_c0;c186316.graph_c0;c189358.graph_c1;c189398.graph_c0;c192555.graph_c0;c195774.graph_c1;c199125.graph_c0	K05350+K05349+K01188+K05349+K01188+K00600+K01188+K05349+K13034+K05350+K18592+K01188+K01188
Proteasome	ko03050	13	162	0.67832	1	c124482.graph_c0;c144149.graph_c0;c154253.graph_c0;c156512.graph_c0;c158776.graph_c0;c164463.graph_c0;c169526.graph_c0;c173116.graph_c0;c178820.graph_c0;c186019.graph_c1;c189417.graph_c0;c196776.graph_c1;c86605.graph_c0	K02726+K03036+K03039+K02737+K02735+K03032+K03061+K02725+K03031+K03038+K06700+K03063+K02730
Fatty acid biosynthesis	ko00061	12	128	0.454261	1	c152931.graph_c0;c168581.graph_c0;c169065.graph_c1;c179329.graph_c0;c181284.graph_c1;c182172.graph_c0;c184412.graph_c1;c190800.graph_c0;c196402.graph_c3;c196574.graph_c2;c203152.graph_c1;c203371.graph_c1	K11262+K10781+K03921+K01897+K01962+K03921+K09458+K01897+K01897+K01897+K11262+K01962
Ascorbate and aldarate metabolism	ko00053	12	99	0.159543	1	c129077.graph_c0;c166441.graph_c0;c169811.graph_c0;c180417.graph_c0;c180667.graph_c0;c185644.graph_c2;c188090.graph_c0;c197753.graph_c5;c202609.graph_c0;c202669.graph_c1;c202738.graph_c1;c85184.graph_c0	K10047+K12447+K14190+K00434+K00012+K00128+K00128+K00434+K08232+K08232+K00128+K00128
Arginine biosynthesis	ko00220	11	98	0.242683	1	c148965.graph_c0;c190265.graph_c1;c190670.graph_c0;c190738.graph_c0;c196928.graph_c0;c198118.graph_c2;c198241.graph_c0;c199982.graph_c0;c200266.graph_c1;c203326.graph_c0;c86699.graph_c0	K01915+K00261+K01915+K01755+K14682+K01940+K14454+K14272+K01915+K00262+K00262
Glycerolipid metabolism	ko00561	11	167	0.87961	1	c110363.graph_c0;c116667.graph_c0;c139003.graph_c0;c166436.graph_c0;c179925.graph_c1;c182419.graph_c1;c185644.graph_c2;c188090.graph_c0;c202738.graph_c1;c203495.graph_c1;c85184.graph_c0	K00901+K00901+K00901+K14674+K11155+K09480+K00128+K00128+K00128+K00901+K00128
Nitrogen metabolism	ko00910	10	98	0.36091	1	c148965.graph_c0;c170877.graph_c0;c185568.graph_c0;c190265.graph_c1;c190670.graph_c0;c195387.graph_c0;c200266.graph_c1;c203029.graph_c0;c203326.graph_c0;c86699.graph_c0	K01915+K10534+K01674+K00261+K01915+K00284+K01915+K00284+K00262+K00262
Phenylalanine metabolism	ko00360	10	110	0.506372	1	c128108.graph_c0;c143655.graph_c0;c181233.graph_c1;c182190.graph_c0;c188714.graph_c2;c190541.graph_c0;c192925.graph_c0;c194648.graph_c0;c198241.graph_c0;c203746.graph_c0	K21311+K00276+K00276+K21311+K01904+K00276+K01904+K01904+K14454+K00457
Basal transcription factors	ko03022	9	96	0.473233	1	c169062.graph_c0;c173356.graph_c1;c181861.graph_c0;c183057.graph_c2;c188015.graph_c0;c194865.graph_c0;c197740.graph_c3;c198597.graph_c1;c85775.graph_c0	K03139+K03122+K03138+K10844+K03128+K03129+K03126+K03125+K03129
Protein export	ko03060	9	120	0.740168	1	c154736.graph_c0;c166824.graph_c0;c168072.graph_c0;c178744.graph_c0;c180807.graph_c1;c185901.graph_c0;c186713.graph_c1;c189764.graph_c0;c191912.graph_c0	K03070+K12948+K09540+K03070+K10956+K09490+K03118+K10956+K09490
Carotenoid biosynthesis	ko00906	9	80	0.269928	1	c176153.graph_c0;c186878.graph_c1;c188484.graph_c0;c188484.graph_c1;c189356.graph_c0;c196521.graph_c0;c199283.graph_c1;c200887.graph_c0;c201875.graph_c1	K17913+K09838+K09843+K09843+K06443+K09840+K09843+K15747+K17913
Selenocompound metabolism	ko00450	9	74	0.201073	1	c150568.graph_c0;c152296.graph_c0;c162471.graph_c0;c165664.graph_c0;c178475.graph_c0;c184209.graph_c0;c186868.graph_c0;c189570.graph_c0;c201970.graph_c0	K00549+K01874+K00549+K01874+K08247+K13811+K01739+K13811+K00549
Pantothenate and CoA biosynthesis	ko00770	9	59	0.07152	1	c108022.graph_c0;c112864.graph_c0;c143982.graph_c0;c164829.graph_c0;c183425.graph_c0;c185073.graph_c0;c195307.graph_c1;c197766.graph_c0;c201666.graph_c1	K00826+K00053+K00826+K01431+K01513+K00606+K01652+K06133+K00053
Steroid biosynthesis	ko00100	9	71	0.169753	1	c135442.graph_c0;c166436.graph_c0;c169468.graph_c0;c170568.graph_c0;c173612.graph_c0;c179646.graph_c0;c180775.graph_c2;c186726.graph_c0;c187326.graph_c2	K01853+K14674+K00222+K00559+K01853+K09832+K01853+K00227+K05917
ABC transporters	ko02010	9	111	0.651623	1	c177919.graph_c2;c180425.graph_c0;c182519.graph_c0;c194467.graph_c1;c195864.graph_c1;c201322.graph_c0;c201541.graph_c0;c201823.graph_c0;c202469.graph_c0	K05663+K05658+K05658+K05658+K05658+K05663+K05658+K05658+K05658
Nucleotide excision repair	ko03420	9	108	0.618631	1	c154361.graph_c0;c172845.graph_c0;c179746.graph_c0;c183057.graph_c2;c186577.graph_c0;c192118.graph_c0;c192646.graph_c1;c196601.graph_c0;c198702.graph_c0	K03868+K10754+K04802+K10844+K10756+K10839+K07466+K10846+K07466
Tyrosine metabolism	ko00350	8	83	0.449051	1	c143655.graph_c0;c143734.graph_c0;c181233.graph_c1;c190541.graph_c0;c192792.graph_c0;c198241.graph_c0;c202253.graph_c0;c203746.graph_c0	K00276+K00451+K00276+K00276+K18857+K14454+K00451+K00457
Tryptophan metabolism	ko00380	8	84	0.462715	1	c144020.graph_c0;c167591.graph_c0;c185644.graph_c2;c188090.graph_c0;c190380.graph_c1;c191908.graph_c0;c202738.graph_c1;c85184.graph_c0	K00164+K11816+K00128+K00128+K03781+K00164+K00128+K00128
Mismatch repair	ko03430	8	72	0.298777	1	c172845.graph_c0;c175307.graph_c0;c179746.graph_c0;c184231.graph_c0;c186577.graph_c0;c188122.graph_c0;c192646.graph_c1;c198702.graph_c0	K10754+K08734+K04802+K07456+K10756+K08739+K07466+K07466
Phenylalanine, tyrosine and tryptophan biosynthesis	ko00400	8	121	0.846496	1	c163718.graph_c0;c165951.graph_c0;c176095.graph_c0;c181642.graph_c0;c187524.graph_c2;c189359.graph_c2;c192093.graph_c0;c198241.graph_c0	K05359+K01657+K01657+K01626+K13832+K01609+K01696+K14454
DNA replication	ko03030	8	89	0.52972	1	c155124.graph_c1;c172845.graph_c0;c179029.graph_c0;c179746.graph_c0;c186577.graph_c0;c192646.graph_c1;c198702.graph_c0;c203153.graph_c1	K02320+K10754+K02540+K04802+K10756+K07466+K07466+K02320
Valine, leucine and isoleucine biosynthesis	ko00290	8	50	0.0689222	1	c108022.graph_c0;c112864.graph_c0;c143982.graph_c0;c160719.graph_c0;c193731.graph_c0;c195307.graph_c1;c199668.graph_c3;c201666.graph_c1	K00826+K00053+K00826+K01703+K01754+K01652+K01649+K00053
Ubiquinone and other terpenoid-quinone biosynthesis	ko00130	7	80	0.564324	1	c173929.graph_c0;c183796.graph_c0;c188714.graph_c2;c190440.graph_c0;c192925.graph_c0;c194648.graph_c0;c203746.graph_c0	K03809+K09834+K01904+K03809+K01904+K01904+K00457
Porphyrin and chlorophyll metabolism	ko00860	7	117	0.899701	1	c158807.graph_c0;c170295.graph_c1;c177351.graph_c0;c187228.graph_c0;c188158.graph_c0;c195306.graph_c1;c201274.graph_c0	K00510+K00218+K02259+K01772+K02257+K00231+K13071
Sulfur metabolism	ko00920	6	90	0.815327	1	c184209.graph_c0;c186868.graph_c0;c189358.graph_c1;c189570.graph_c0;c194519.graph_c0;c202210.graph_c1	K13811+K01739+K13034+K13811+K00387+K00392
Biosynthesis of unsaturated fatty acids	ko01040	6	72	0.617032	1	c169065.graph_c1;c182172.graph_c0;c188378.graph_c0;c196242.graph_c0;c199743.graph_c0;c201382.graph_c0	K03921+K03921+K10256+K00232+K07513+K07513
Propanoate metabolism	ko00640	6	85	0.770288	1	c143676.graph_c0;c152931.graph_c0;c181284.graph_c1;c201779.graph_c0;c203152.graph_c1;c203371.graph_c1	K01895+K11262+K01962+K05605+K11262+K01962
N-Glycan biosynthesis	ko00510	6	81	0.728719	1	c170330.graph_c0;c174880.graph_c0;c186554.graph_c0;c188216.graph_c1;c195627.graph_c0;c203162.graph_c0	K05546+K01230+K03846+K01230+K01230+K05546
Arachidonic acid metabolism	ko00590	6	38	0.11267	1	c125886.graph_c0;c166436.graph_c0;c167770.graph_c0;c176352.graph_c0;c192555.graph_c0;c204653.graph_c0	K00432+K14674+K00432+K00432+K18592+K00432
Regulation of autophagy	ko04140	6	89	0.806918	1	c170028.graph_c0;c181042.graph_c0;c182679.graph_c0;c185436.graph_c0;c189007.graph_c0;c189520.graph_c0	K08343+K08343+K07198+K07198+K08334+K08342
Terpenoid backbone biosynthesis	ko00900	6	134	0.981611	1	c190601.graph_c0;c191821.graph_c3;c192890.graph_c2;c193089.graph_c0;c198971.graph_c0;c201593.graph_c0	K01597+K00021+K00869+K03526+K14066+K03526
Base excision repair	ko03410	5	63	0.661297	1	c173216.graph_c0;c179746.graph_c0;c182168.graph_c0;c187629.graph_c0;c191450.graph_c0	K10563+K04802+K01247+K10798+K03652
Cutin, suberine and wax biosynthesis	ko00073	4	40	0.47328	1	c165443.graph_c0;c175835.graph_c2;c175835.graph_c3;c191756.graph_c0	K15402+K15403+K15403+K15404
Flavonoid biosynthesis	ko00941	4	69	0.868059	1	c128108.graph_c0;c179508.graph_c0;c182190.graph_c0;c190282.graph_c1	K21311+K00660+K21311+K00660
RNA polymerase	ko03020	4	99	0.978942	1	c167160.graph_c0;c170749.graph_c0;c184346.graph_c1;c197166.graph_c0	K03008+K03011+K03018+K03023
Isoquinoline alkaloid biosynthesis	ko00950	4	44	0.549888	1	c143655.graph_c0;c181233.graph_c1;c190541.graph_c0;c198241.graph_c0	K00276+K00276+K00276+K14454
Histidine metabolism	ko00340	4	54	0.711827	1	c185644.graph_c2;c188090.graph_c0;c202738.graph_c1;c85184.graph_c0	K00128+K00128+K00128+K00128
Tropane, piperidine and pyridine alkaloid biosynthesis	ko00960	4	49	0.63668	1	c143655.graph_c0;c181233.graph_c1;c190541.graph_c0;c198241.graph_c0	K00276+K00276+K00276+K14454
Homologous recombination	ko03440	4	66	0.844349	1	c175658.graph_c0;c192646.graph_c1;c198702.graph_c0;c202480.graph_c0	K10875+K07466+K07466+K08775
Linoleic acid metabolism	ko00591	3	42	0.727874	1	c166436.graph_c0;c186388.graph_c0;c188964.graph_c0	K14674+K00454+K00454
Glycosaminoglycan degradation	ko00531	3	40	0.69641	1	c183886.graph_c0;c188240.graph_c0;c194116.graph_c0	K01205+K07964+K10532
Folate biosynthesis	ko00790	3	46	0.78305	1	c187959.graph_c0;c190329.graph_c1;c203116.graph_c1	K18482+K13998+K01307
Monobactam biosynthesis	ko00261	3	22	0.305149	1	c184209.graph_c0;c189570.graph_c0;c193919.graph_c0	K13811+K13811+K00928
Butanoate metabolism	ko00650	3	58	0.895619	1	c136002.graph_c0;c195307.graph_c1;c202162.graph_c1	K01580+K01652+K01640
Fatty acid elongation	ko00062	2	81	0.995055	1	c169166.graph_c0;c178713.graph_c0	K15397+K15397
Lysine biosynthesis	ko00300	2	28	0.719871	1	c193919.graph_c0;c199938.graph_c1	K00928+K10206
Caffeine metabolism	ko00232	2	11	0.25176	1	c176853.graph_c0;c179075.graph_c0	K00106+K00106
One carbon pool by folate	ko00670	2	61	0.975342	1	c183081.graph_c1;c190329.graph_c1	K00600+K13998
Limonene and pinene degradation	ko00903	2	8	0.152022	1	c185644.graph_c2;c188090.graph_c0	K00128+K00128
Biotin metabolism	ko00780	2	46	0.92197	1	c177140.graph_c0;c184412.graph_c1	K00652+K09458
Photosynthesis - antenna proteins	ko00196	2	57	0.966292	1	c176171.graph_c1;c184390.graph_c0	K14172+K08914
AGE-RAGE signaling pathway in diabetic complications	ko04933	2	20	0.536169	1	c142528.graph_c0;c194207.graph_c0	K04392+K05857
Nicotinate and nicotinamide metabolism	ko00760	2	39	0.869484	1	c180397.graph_c1;c183425.graph_c0	K06210+K01513
Zeatin biosynthesis	ko00908	2	31	0.771029	1	c177060.graph_c1;c199759.graph_c3	K10717+K13495
C5-Branched dibasic acid metabolism	ko00660	2	20	0.536169	1	c160719.graph_c0;c195307.graph_c1	K01703+K01652
Stilbenoid, diarylheptanoid and gingerol biosynthesis	ko00945	2	32	0.786176	1	c128108.graph_c0;c182190.graph_c0	K21311+K21311
Taurine and hypotaurine metabolism	ko00430	2	29	0.737913	1	c136002.graph_c0;c192555.graph_c0	K01580+K18592
Sphingolipid metabolism	ko00600	2	78	0.993683	1	c176050.graph_c0;c202571.graph_c0	K00654+K04715
Sesquiterpenoid and triterpenoid biosynthesis	ko00909	1	12	0.669253	1	c184719.graph_c0	K15472
Other glycan degradation	ko00511	1	56	0.99434	1	c196943.graph_c0	K01206
Sulfur relay system	ko04122	1	28	0.9245	1	c195088.graph_c0	K11996
SNARE interactions in vesicular transport	ko04130	1	58	0.995298	1	c197865.graph_c3	K08486
Lipoic acid metabolism	ko00785	1	8	0.521671	1	c180434.graph_c1	K03644
Other types of O-glycan biosynthesis	ko00514	1	20	0.841931	1	c182460.graph_c0	K09667
Synthesis and degradation of ketone bodies	ko00072	1	20	0.841931	1	c202162.graph_c1	K01640
Brassinosteroid biosynthesis	ko00905	1	26	0.909177	1	c187726.graph_c0	K12640
Riboflavin metabolism	ko00740	1	22	0.868585	1	c188693.graph_c0	K11752
Diterpenoid biosynthesis	ko00904	1	44	0.982806	1	c191307.graph_c1	K04125
Photosynthesis	ko00195	1	133	0.999996	1	c178200.graph_c0	K02111
Monoterpenoid biosynthesis	ko00902	1	5	0.369248	1	c189631.graph_c1	K15095
