# Supplementary material for: To bloom once or more times: the reblooming mechanisms of Iris germanica revealed by transcriptome profiling
Source: BMC Genomics. 2020 Aug 12;21:553. doi: 10.1186/s12864-020-06951-x (PMC7430825; doi:10.1186/s12864-020-06951-x)
Supplement: Supplementary file 1 — Additional file 1: Table S1. The seed setting rates and flowering rates of F1 in spring and autumn. Table S2. Summary of Illumina transcriptome assembly. Table S3. The functional annotations of unigenes against the public databases. Table S4. The three GO functional categories of all the unigenes. Table S5. The annotations of unigenes by KEGG pathway analysis.Table S6. The expression levels and annotations of the DEGs. Table S7. The significantly enriched KEGG pathways of DEGs in OB-T1 vs RB-T1. The pathways were presented according to the number of DEGs in this pathway. Table S8. The significantly enriched KEGG pathways in DEGs in RB-T1 vs RB-T5. The pathways were presented according to the number of DEGs in this pathway. Table S9. The significantly enriched KEGG pathways in DEGs in OB-T1 vs RB-T5. The pathways were presented according to the number of DEGs in this pathway. Table S10. The GO enrichment analysis of DEGs. Table S11. Primers used in qRT-PCR. [file 12864_2020_6951_MOESM1_ESM.zip › Table S9-The significantly enriched KEGG pathways of DEGs in OB-T1 vs RB-T5.xlsx]

## Sheet: Sheet1
Table S9. The significantly enriched KEGG pathways of DEGs in OB-T1 vs RB-T5.
Pathway	ko ID	Number of DEG in this pathway	Number of all unigene in this pathway	P value	Corrected P value	Gene ID	KEGG Orthology
Carbon metabolism	ko01200	68	744	0.139149	1	c140482.graph_c0;c143676.graph_c0;c144020.graph_c0;c150141.graph_c0;c154783.graph_c0;c158165.graph_c0;c161174.graph_c1;c163145.graph_c0;c163777.graph_c0;c167813.graph_c0;c167838.graph_c0;c169255.graph_c0;c169628.graph_c0;c172030.graph_c0;c175980.graph_c0;c177108.graph_c0;c177211.graph_c1;c179779.graph_c1;c181284.graph_c1;c181494.graph_c1;c182931.graph_c0;c183178.graph_c2;c183968.graph_c1;c183985.…	K14272+K01895+K00164+K00615+K00236+K00234+K01681+K01681+K00615+K00026+K00927+K00134+K00140+K01595+K01803+K01623+K01623+K01738+K01962+K15919+K00844+K00927+K00873+K14455+K00162+K11517+K13034+K01057+K01595+K00261+K03781+K00164+K00058+K02160+K00873+K00025+K01070+K01602+K00382+K00234+K13034+K01962+K00033+K00627+K00873+K00029+K01681+K00036+K03841+K00873+K00814+K00134+K00281+K01810+K01638+K00281+K00036+…
Ribosome	ko03010	60	823	0.808985	1	c100342.graph_c0;c108813.graph_c0;c109713.graph_c0;c116030.graph_c1;c116441.graph_c0;c118297.graph_c0;c139870.graph_c0;c143309.graph_c0;c149388.graph_c0;c149565.graph_c0;c150666.graph_c0;c154612.graph_c0;c157494.graph_c0;c158390.graph_c0;c158589.graph_c0;c160659.graph_c0;c163635.graph_c0;c165457.graph_c0;c168059.graph_c2;c171952.graph_c0;c173455.graph_c0;c174355.graph_c0;c175513.graph_c2;c176646.…	K02955+K02873+K02981+K02941+K02900+K02960+K02978+K02981+K02868+K02937+K02957+K02933+K02875+K02863+K02922+K02900+K02976+K02979+K02977+K02968+K02868+K02977+K02894+K02924+K02894+K02903+K02976+K02931+K02922+K02925+K02980+K02945+K02958+K02930+K02989+K02945+K02996+K02882+K02908+K02981+K02995+K02883+K02991+K02885+K02964+K02936+K02966+K02908+K02960+K02949+K02938+K02943+K02942+K02969+K02872+K02866+K02925+…
Protein processing in endoplasmic reticulum	ko04141	59	490	0.00100363	0.118429	c114231.graph_c0;c136264.graph_c1;c136505.graph_c0;c141859.graph_c0;c143962.graph_c1;c150766.graph_c0;c151215.graph_c0;c153830.graph_c0;c155863.graph_c0;c155977.graph_c0;c156741.graph_c1;c157302.graph_c0;c158463.graph_c0;c160589.graph_c0;c162647.graph_c0;c164776.graph_c0;c164951.graph_c1;c167818.graph_c0;c169116.graph_c0;c170603.graph_c0;c170603.graph_c2;c170603.graph_c4;c170603.graph_c5;c173154.…	K14007+K04079+K04079+K09580+K07953+K13993+K14015+K13993+K09584+K14006+K09486+K13993+K09490+K09580+K13993+K04079+K13993+K13993+K04523+K03283+K03283+K03283+K03283+K13993+K04079+K04079+K03283+K09487+K09580+K10956+K13993+K10084+K03283+K14005+K09562+K03347+K14006+K01230+K13993+K13993+K09490+K10839+K13993+K11863+K09584+K04079+K03283+K10597+K16196+K09487+K01456+K09487+K04523+K14006+K04079+K13993+K14007+…
Biosynthesis of amino acids	ko01230	55	677	0.484249	1	c108022.graph_c0;c112864.graph_c0;c140482.graph_c0;c143028.graph_c0;c148965.graph_c0;c150141.graph_c0;c159256.graph_c0;c160719.graph_c0;c161058.graph_c0;c161174.graph_c1;c162471.graph_c0;c163145.graph_c0;c163777.graph_c0;c165951.graph_c0;c167838.graph_c0;c169255.graph_c0;c175980.graph_c0;c176095.graph_c0;c176686.graph_c0;c177108.graph_c0;c177211.graph_c1;c179779.graph_c1;c181642.graph_c0;c183178.…	K00826+K00053+K14272+K00053+K01915+K00615+K01657+K01703+K00215+K01681+K00549+K01681+K00615+K01657+K00927+K00134+K01803+K01657+K00765+K01623+K01623+K01738+K01626+K00927+K00873+K14455+K01663+K13034+K01739+K13832+K01609+K01755+K01696+K00058+K00873+K00928+K00789+K01652+K14682+K13034+K00873+K01681+K14682+K01940+K00873+K00814+K00134+K01649+K10206+K01915+K01681+K00600+K00948+K00549+K00615
Starch and sucrose metabolism	ko00500	40	497	0.518472	1	c115369.graph_c0;c121772.graph_c0;c139860.graph_c0;c143924.graph_c0;c144495.graph_c0;c158445.graph_c0;c162812.graph_c0;c166909.graph_c0;c167928.graph_c0;c175496.graph_c0;c176582.graph_c2;c178756.graph_c0;c180667.graph_c0;c181823.graph_c0;c182928.graph_c0;c182931.graph_c0;c189398.graph_c0;c189856.graph_c4;c191522.graph_c2;c192422.graph_c0;c192647.graph_c0;c192683.graph_c1;c193164.graph_c0;c193272.…	K00703+K00700+K08678+K05350+K01177+K00770+K01193+K01193+K00963+K01087+K05349+K05349+K00012+K05349+K01188+K00844+K05350+K01187+K01835+K00975+K00688+K13648+K01188+K01051+K00963+K00695+K00847+K01051+K16055+K00975+K01193+K00700+K00695+K01188+K00975+K19891+K05349+K01810+K01835+K00703
RNA transport	ko03013	39	467	0.421936	1	c139555.graph_c0;c153867.graph_c0;c156777.graph_c0;c163458.graph_c0;c167916.graph_c0;c169574.graph_c0;c170580.graph_c0;c173453.graph_c0;c175904.graph_c1;c176498.graph_c2;c177297.graph_c0;c177577.graph_c1;c178558.graph_c0;c181008.graph_c0;c184716.graph_c0;c185494.graph_c0;c185611.graph_c1;c188256.graph_c0;c188859.graph_c0;c189603.graph_c0;c189929.graph_c2;c192999.graph_c0;c194323.graph_c1;c195650.…	K14289+K03257+K12881+K03238+K03260+K03252+K09291+K13126+K03260+K14293+K14317+K02516+K14290+K14326+K14297+K13137+K03538+K14297+K07936+K14288+K18213+K14327+K14314+K14290+K03231+K03242+K14293+K18213+K03252+K03252+K14297+K14300+K14293+K14289+K12879+K12879+K09291+K14297+K03231
Plant hormone signal transduction	ko04075	38	423	0.254628	1	c114691.graph_c0;c135794.graph_c0;c149874.graph_c0;c161233.graph_c0;c164120.graph_c0;c164636.graph_c0;c165317.graph_c0;c166413.graph_c0;c166666.graph_c0;c167637.graph_c0;c167637.graph_c1;c170635.graph_c0;c171298.graph_c0;c172899.graph_c0;c176083.graph_c0;c178206.graph_c1;c178630.graph_c1;c178854.graph_c1;c179209.graph_c0;c179298.graph_c1;c179564.graph_c0;c180632.graph_c0;c181612.graph_c0;c181762.…	K14512+K14498+K14512+K14500+K14508+K14508+K14485+K14500+K14488+K13415+K13415+K14498+K14488+K14494+K14506+K14484+K14497+K12126+K14513+K14500+K12126+K14485+K13946+K14497+K14515+K14432+K14489+K14514+K13946+K13464+K14486+K14498+K14491+K14431+K14497+K12126+K14508+K14432
Endocytosis	ko04144	34	382	0.287603	1	c141850.graph_c0;c151040.graph_c0;c151166.graph_c1;c155624.graph_c0;c164786.graph_c0;c167614.graph_c1;c170298.graph_c0;c170603.graph_c0;c170603.graph_c2;c170603.graph_c4;c170603.graph_c5;c176223.graph_c1;c176295.graph_c0;c177809.graph_c2;c178309.graph_c0;c180149.graph_c0;c183028.graph_c0;c185123.graph_c1;c187841.graph_c0;c189426.graph_c1;c189565.graph_c0;c191200.graph_c0;c194050.graph_c0;c194307.…	K19476+K04646+K01115+K00889+K01528+K12184+K12200+K03283+K03283+K03283+K03283+K03283+K07904+K01115+K18466+K12471+K03283+K12483+K10591+K11824+K11866+K19476+K12489+K01528+K00889+K12471+K03283+K00889+K18464+K12489+K01115+K01115+K04646+K03283
Plant-pathogen interaction	ko04626	33	287	0.0226582	1	c136264.graph_c1;c136505.graph_c0;c142017.graph_c0;c144047.graph_c0;c151529.graph_c0;c157017.graph_c1;c160938.graph_c0;c164776.graph_c0;c168088.graph_c1;c170880.graph_c1;c172347.graph_c1;c172915.graph_c0;c173278.graph_c0;c173759.graph_c0;c173759.graph_c1;c175107.graph_c0;c177210.graph_c0;c178698.graph_c0;c178907.graph_c1;c180754.graph_c0;c184329.graph_c0;c184778.graph_c0;c185819.graph_c2;c189971.…	K04079+K04079+K13412+K02183+K13412+K05391+K13448+K04079+K18835+K13412+K12795+K13448+K13448+K04079+K04079+K13448+K13412+K13412+K13412+K09487+K13448+K13429+K13448+K13436+K00864+K13412+K13447+K04079+K13412+K09487+K13447+K09487+K04079
Spliceosome	ko03040	31	501	0.953395	1	c150596.graph_c0;c156777.graph_c0;c158963.graph_c0;c170119.graph_c0;c170603.graph_c0;c170603.graph_c2;c170603.graph_c4;c170603.graph_c5;c171709.graph_c0;c172555.graph_c0;c175314.graph_c0;c176223.graph_c1;c180101.graph_c0;c181791.graph_c0;c183028.graph_c0;c183179.graph_c0;c184665.graph_c0;c187086.graph_c4;c188028.graph_c0;c191050.graph_c0;c192777.graph_c0;c195295.graph_c0;c197101.graph_c0;c197646.…	K10599+K12881+K12821+K11093+K03283+K03283+K03283+K03283+K12855+K12817+K12837+K03283+K12863+K12823+K03283+K11092+K12850+K12741+K11093+K12830+K12900+K12811+K12837+K03283+K10599+K12879+K12836+K12879+K12856+K12890+K03283
Pyruvate metabolism	ko00620	30	240	0.00995432	1	c141831.graph_c0;c143676.graph_c0;c152931.graph_c0;c167813.graph_c0;c172030.graph_c0;c181284.graph_c1;c183968.graph_c1;c185103.graph_c2;c188090.graph_c0;c190077.graph_c1;c192193.graph_c0;c192255.graph_c0;c192277.graph_c0;c192613.graph_c0;c195274.graph_c0;c195573.graph_c0;c195766.graph_c4;c195836.graph_c0;c195914.graph_c0;c198519.graph_c0;c199668.graph_c3;c200696.graph_c1;c202478.graph_c0;c202478.…	K18881+K01895+K11262+K00026+K01595+K01962+K00873+K00162+K00128+K01595+K02160+K00873+K00025+K01759+K00382+K01962+K00627+K00873+K00029+K00873+K01649+K01638+K01595+K01595+K01595+K00128+K11262+K01962+K00128+K00162
Glycolysis / Gluconeogenesis	ko00010	29	345	0.425759	1	c143676.graph_c0;c163421.graph_c0;c167838.graph_c0;c169255.graph_c0;c175980.graph_c0;c177057.graph_c0;c177108.graph_c0;c177211.graph_c1;c182931.graph_c0;c183178.graph_c2;c183968.graph_c1;c185103.graph_c2;c185555.graph_c0;c188090.graph_c0;c191522.graph_c2;c192255.graph_c0;c195274.graph_c0;c195766.graph_c4;c195836.graph_c0;c197199.graph_c2;c198519.graph_c0;c198956.graph_c0;c200273.graph_c0;c200626.…	K01895+K00895+K00927+K00134+K01803+K00895+K01623+K01623+K00844+K00927+K00873+K00162+K01792+K00128+K01835+K00873+K00382+K00627+K00873+K03841+K00873+K00134+K00895+K01810+K01835+K00131+K00128+K00128+K00162
Oxidative phosphorylation	ko00190	29	386	0.675599	1	c114779.graph_c0;c117983.graph_c0;c141585.graph_c0;c151397.graph_c0;c154783.graph_c0;c158165.graph_c0;c159932.graph_c0;c165482.graph_c0;c172232.graph_c0;c175067.graph_c0;c178488.graph_c0;c178701.graph_c0;c182272.graph_c2;c182407.graph_c0;c182760.graph_c2;c183478.graph_c1;c184364.graph_c0;c191974.graph_c2;c193449.graph_c0;c195443.graph_c1;c198939.graph_c0;c198939.graph_c4;c200038.graph_c0;c200100.…	K02267+K02261+K03937+K02256+K00236+K00234+K03878+K02262+K03936+K02133+K02133+K00412+K01535+K00411+K02155+K01507+K02146+K00413+K02138+K00234+K00413+K00413+K03934+K02150+K02144+K00234+K01535+K02132+K03935
Ubiquitin mediated proteolysis	ko04120	28	310	0.283218	1	c117435.graph_c0;c129774.graph_c0;c129774.graph_c1;c140240.graph_c0;c143480.graph_c0;c144228.graph_c0;c150596.graph_c0;c165087.graph_c1;c167213.graph_c0;c169745.graph_c0;c177051.graph_c0;c183519.graph_c1;c185580.graph_c0;c185872.graph_c4;c187841.graph_c0;c194096.graph_c1;c196494.graph_c0;c197241.graph_c1;c197827.graph_c0;c198200.graph_c0;c198907.graph_c3;c201091.graph_c0;c202050.graph_c0;c202050.…	K10592+K10592+K10592+K10592+K10592+K10576+K10599+K10592+K10579+K10581+K03350+K10581+K03347+K03364+K10591+K03178+K10573+K10581+K10597+K10581+K06688+K10599+K10590+K10590+K10580+K10581+K10592+K10592
RNA degradation	ko03018	24	315	0.0518441	1	c141550.graph_c0;c152243.graph_c0;c159710.graph_c0;c159811.graph_c0;c164215.graph_c0;c164484.graph_c0;c168122.graph_c0;c168691.graph_c1;c171261.graph_c0;c173453.graph_c0;c175299.graph_c0;c177933.graph_c0;c179728.graph_c0;c187969.graph_c0;c190589.graph_c1;c192987.graph_c0;c193014.graph_c1;c196821.graph_c0;c196821.graph_c1;c197682.graph_c1;c198324.graph_c0;c198404.graph_c0;c198685.graph_c0;c203392.…	K12617+K12607+K12603+K12616+K12598+K12616+K12604+K12616+K12605+K13126+K12604+K12616+K04077+K04077+K12591+K14442+K12611+K14442+K14442+K12604+K12598+K12619+K04077+K12586
Glutathione metabolism	ko00480	24	211	0.63772	1	c125886.graph_c0;c133075.graph_c0;c166270.graph_c0;c173952.graph_c0;c176352.graph_c0;c179086.graph_c1;c180417.graph_c0;c182144.graph_c2;c186379.graph_c3;c187000.graph_c0;c189751.graph_c0;c193117.graph_c0;c193853.graph_c0;c195605.graph_c1;c195761.graph_c0;c196617.graph_c2;c197753.graph_c5;c199793.graph_c0;c200003.graph_c2;c200314.graph_c2;c201405.graph_c0;c201518.graph_c0;c204653.graph_c0;c70907.g…	K00432+K00799+K00799+K01255+K00432+K00799+K00434+K00799+K00799+K10808+K00799+K01255+K00799+K00383+K00033+K00036+K00434+K18592+K01256+K00383+K00036+K01469+K00432+K00432
Purine metabolism	ko00230	23	364	0.0784131	1	c155124.graph_c1;c170749.graph_c0;c175458.graph_c0;c176528.graph_c0;c176853.graph_c0;c177346.graph_c0;c178531.graph_c0;c179075.graph_c0;c180534.graph_c1;c183968.graph_c1;c184346.graph_c1;c186018.graph_c0;c187000.graph_c0;c189570.graph_c0;c191522.graph_c2;c192255.graph_c0;c192383.graph_c0;c195836.graph_c0;c198519.graph_c0;c201285.graph_c0;c201296.graph_c0;c201916.graph_c2;c202238.graph_c1	K02320+K03011+K01756+K14721+K00106+K00759+K00942+K00106+K00939+K00873+K03018+K01939+K10808+K13811+K01835+K00873+K00942+K00873+K00873+K01835+K03011+K00948+K00939
Amino sugar and nucleotide sugar metabolism	ko00520	23	300	0.623999	1	c139860.graph_c0;c157649.graph_c0;c158445.graph_c0;c167928.graph_c0;c171039.graph_c0;c175131.graph_c0;c180370.graph_c0;c180667.graph_c0;c181986.graph_c0;c182931.graph_c0;c191522.graph_c2;c192422.graph_c0;c192683.graph_c1;c193967.graph_c0;c194490.graph_c2;c196817.graph_c0;c197148.graph_c0;c198753.graph_c1;c199723.graph_c0;c200626.graph_c0;c201285.graph_c0;c203103.graph_c0;c67450.graph_c0	K08678+K00966+K00770+K00963+K01809+K01183+K06118+K00012+K00966+K00844+K01835+K00975+K13648+K00963+K00847+K00975+K12446+K12447+K00975+K01810+K01835+K00966+K01183
Carbon fixation in photosynthetic organisms	ko00710	23	210	0.910197	1	c140482.graph_c0;c150141.graph_c0;c163777.graph_c0;c167813.graph_c0;c167838.graph_c0;c169255.graph_c0;c172030.graph_c0;c175980.graph_c0;c177108.graph_c0;c177211.graph_c1;c183178.graph_c2;c183985.graph_c0;c190077.graph_c1;c192277.graph_c0;c193826.graph_c0;c195914.graph_c0;c197199.graph_c2;c198527.graph_c0;c198956.graph_c0;c202478.graph_c0;c202478.graph_c1;c202516.graph_c1;c202528.graph_c0	K14272+K00615+K00615+K00026+K00927+K00134+K01595+K01803+K01623+K01623+K00927+K14455+K01595+K00025+K01602+K00029+K03841+K00814+K00134+K01595+K01595+K00615+K01595
Cysteine and methionine metabolism	ko00270	22	262	0.106634	1	c108022.graph_c0;c150991.graph_c0;c160765.graph_c0;c162471.graph_c0;c167813.graph_c0;c179779.graph_c1;c179789.graph_c0;c182218.graph_c0;c183985.graph_c0;c184673.graph_c0;c186365.graph_c0;c186868.graph_c0;c192277.graph_c0;c193919.graph_c0;c194007.graph_c0;c195252.graph_c1;c195543.graph_c0;c197046.graph_c1;c198844.graph_c0;c201307.graph_c1;c201970.graph_c0;c202430.graph_c0	K00826+K01611+K00558+K00549+K00026+K01738+K01762+K00547+K14455+K01761+K13034+K01739+K00025+K00928+K00558+K00789+K13034+K00558+K00558+K00547+K00549+K00547
Peroxisome	ko04146	22	231	0.229926	1	c153320.graph_c0;c157450.graph_c0;c174518.graph_c0;c176853.graph_c0;c178555.graph_c1;c179075.graph_c0;c179869.graph_c1;c183749.graph_c2;c186239.graph_c0;c187465.graph_c0;c190380.graph_c1;c192890.graph_c2;c194859.graph_c2;c196242.graph_c0;c196402.graph_c3;c196574.graph_c2;c198283.graph_c1;c198446.graph_c0;c199743.graph_c0;c200731.graph_c0;c203506.graph_c1;c203915.graph_c0	K13337+K13342+K13354+K00106+K13237+K00106+K13339+K04564+K11517+K00306+K03781+K00869+K13338+K00232+K01897+K01897+K00869+K01897+K07513+K07513+K01640+K04565
Fatty acid metabolism	ko01212	22	207	0.445314	1	c152931.graph_c0;c165595.graph_c1;c167248.graph_c0;c169065.graph_c0;c169065.graph_c1;c170235.graph_c1;c181284.graph_c1;c182172.graph_c0;c184412.graph_c1;c184444.graph_c2;c192193.graph_c0;c193725.graph_c0;c195573.graph_c0;c196242.graph_c0;c196402.graph_c3;c196574.graph_c2;c198446.graph_c0;c199743.graph_c0;c200731.graph_c0;c202784.graph_c0;c203152.graph_c1;c203371.graph_c1	K11262+K10527+K00648+K03921+K03921+K01074+K01962+K03921+K09458+K00059+K02160+K10527+K01962+K00232+K01897+K01897+K01897+K07513+K07513+K10527+K11262+K01962
Phenylpropanoid biosynthesis	ko00940	21	281	0.668009	1	c128108.graph_c0;c143924.graph_c0;c144153.graph_c0;c169537.graph_c0;c176301.graph_c0;c176582.graph_c2;c178756.graph_c0;c181552.graph_c0;c181552.graph_c1;c181823.graph_c0;c182190.graph_c0;c182928.graph_c0;c187898.graph_c1;c188714.graph_c2;c189398.graph_c0;c190533.graph_c0;c193164.graph_c0;c197440.graph_c3;c199125.graph_c0;c200527.graph_c4;c203057.graph_c0	K21311+K05350+K00083+K13066+K00430+K05349+K05349+K13066+K13066+K05349+K21311+K01188+K00430+K01904+K05350+K12355+K01188+K13066+K01188+K05349+K13066
Glycerophospholipid metabolism	ko00564	20	232	0.000957336	0.112966	c130846.graph_c0;c141059.graph_c0;c143226.graph_c0;c151166.graph_c1;c167351.graph_c0;c172844.graph_c0;c177473.graph_c0;c177809.graph_c2;c178664.graph_c0;c180065.graph_c0;c183619.graph_c1;c184384.graph_c0;c190272.graph_c1;c195099.graph_c1;c199849.graph_c1;c201205.graph_c0;c202953.graph_c1;c202953.graph_c2;c203495.graph_c1;c86574.graph_c0	K06130+K06130+K01114+K01115+K01126+K06130+K00995+K01115+K00995+K01114+K06130+K00993+K00630+K00993+K01114+K00901+K01115+K01115+K00901+K13510
Inositol phosphate metabolism	ko00562	20	172	0.0136256	1	c142144.graph_c0;c143226.graph_c0;c149618.graph_c0;c155624.graph_c0;c169628.graph_c0;c175980.graph_c0;c178436.graph_c1;c178577.graph_c0;c179387.graph_c0;c180065.graph_c0;c183772.graph_c1;c184990.graph_c0;c187716.graph_c1;c193611.graph_c0;c195516.graph_c0;c196351.graph_c0;c198038.graph_c3;c199849.graph_c1;c200889.graph_c0;c202222.graph_c0	K00921+K01114+K15422+K00889+K00140+K01803+K00921+K00921+K00921+K01114+K18081+K01092+K01858+K10572+K00889+K19801+K00889+K01114+K00915+K00921
Circadian rhythm - plant	ko04712	20	147	0.0592862	1	c166284.graph_c0;c173077.graph_c2;c173547.graph_c0;c178854.graph_c1;c179564.graph_c0;c179861.graph_c0;c179951.graph_c0;c181091.graph_c0;c181125.graph_c1;c183396.graph_c0;c184758.graph_c0;c187444.graph_c0;c187691.graph_c0;c188427.graph_c0;c188816.graph_c0;c190282.graph_c1;c192485.graph_c0;c197018.graph_c0;c201478.graph_c1;c202098.graph_c0	K03115+K12125+K16223+K12126+K12126+K00660+K12119+K12120+K03097+K12120+K03115+K00660+K16240+K12124+K12121+K00660+K12121+K03115+K12126+K12118
Glyoxylate and dicarboxylate metabolism	ko00630	20	210	0.243209	1	c140482.graph_c0;c148965.graph_c0;c161174.graph_c1;c163145.graph_c0;c167813.graph_c0;c181494.graph_c1;c186239.graph_c0;c190380.graph_c1;c192277.graph_c0;c193826.graph_c0;c195274.graph_c0;c195387.graph_c0;c196193.graph_c0;c200019.graph_c1;c200266.graph_c1;c200696.graph_c1;c200900.graph_c0;c201440.graph_c0;c201679.graph_c0;c203029.graph_c0	K14272+K01915+K01681+K01681+K00026+K15919+K11517+K03781+K00025+K01602+K00382+K00284+K01681+K00281+K01915+K01638+K00281+K01681+K00600+K00284
Porphyrin and chlorophyll metabolism	ko00860	20	117	0.403358	1	c175263.graph_c0;c178306.graph_c0;c186651.graph_c1;c187228.graph_c0;c187984.graph_c0;c187984.graph_c2;c189445.graph_c0;c190763.graph_c0;c192303.graph_c1;c192349.graph_c0;c192747.graph_c0;c193866.graph_c3;c195124.graph_c0;c195306.graph_c1;c197353.graph_c3;c198103.graph_c0;c200663.graph_c0;c201274.graph_c0;c201850.graph_c0;c202630.graph_c0	K01599+K13545+K19073+K01772+K03405+K03405+K03404+K01845+K02492+K13606+K01885+K04035+K00228+K00231+K13600+K00231+K01698+K13071+K03403+K10960
mRNA surveillance pathway	ko03015	19	325	0.947617	1	c156777.graph_c0;c162128.graph_c0;c167390.graph_c0;c171226.graph_c0;c173453.graph_c0;c174094.graph_c0;c175614.graph_c0;c177338.graph_c0;c179170.graph_c1;c180404.graph_c0;c181008.graph_c0;c182530.graph_c1;c184474.graph_c0;c188217.graph_c1;c191364.graph_c1;c191551.graph_c1;c192999.graph_c0;c201903.graph_c0;c203285.graph_c2	K12881+K14409+K03265+K03456+K13126+K11584+K03267+K14376+K06100+K14409+K14326+K14411+K14408+K14401+K11583+K14376+K14327+K03456+K06965
Fructose and mannose metabolism	ko00051	18	180	0.0947003	1	c155853.graph_c0;c157649.graph_c0;c162010.graph_c0;c163421.graph_c0;c167228.graph_c0;c171039.graph_c0;c175980.graph_c0;c177057.graph_c0;c177108.graph_c0;c177211.graph_c1;c179067.graph_c1;c181986.graph_c0;c182931.graph_c0;c194490.graph_c2;c197199.graph_c2;c197398.graph_c2;c200273.graph_c0;c203103.graph_c0	K19355+K00966+K00011+K00895+K19355+K01809+K01803+K00895+K01623+K01623+K01103+K00966+K00844+K00847+K03841+K19355+K00895+K00966
Pentose phosphate pathway	ko00030	18	177	0.177486	1	c150141.graph_c0;c163421.graph_c0;c163777.graph_c0;c177057.graph_c0;c177108.graph_c0;c177211.graph_c1;c189535.graph_c2;c191522.graph_c2;c195761.graph_c0;c196617.graph_c2;c197199.graph_c2;c200273.graph_c0;c200626.graph_c0;c201285.graph_c0;c201405.graph_c0;c201498.graph_c2;c201916.graph_c2;c202516.graph_c1	K00615+K00895+K00615+K00895+K01623+K01623+K01057+K01835+K00033+K00036+K03841+K00895+K01810+K01835+K00036+K00131+K00948+K00615
Citrate cycle (TCA cycle)	ko00020	18	161	0.196234	1	c144020.graph_c0;c154783.graph_c0;c158165.graph_c0;c161174.graph_c1;c163145.graph_c0;c166973.graph_c0;c167813.graph_c0;c185103.graph_c2;c186890.graph_c0;c191908.graph_c0;c192277.graph_c0;c195274.graph_c0;c195443.graph_c1;c195766.graph_c4;c196193.graph_c0;c201440.graph_c0;c202665.graph_c2;c85615.graph_c0	K00164+K00236+K00234+K01681+K01681+K01648+K00026+K00162+K01648+K00164+K00025+K00382+K00234+K00627+K01681+K01681+K00234+K00162
Aminoacyl-tRNA biosynthesis	ko00970	18	198	0.325499	1	c157388.graph_c0;c165664.graph_c0;c165854.graph_c0;c168334.graph_c0;c172547.graph_c0;c182466.graph_c0;c186214.graph_c0;c187899.graph_c2;c190129.graph_c0;c191476.graph_c1;c192747.graph_c0;c192900.graph_c0;c193752.graph_c0;c194175.graph_c1;c195102.graph_c0;c196481.graph_c0;c196827.graph_c1;c199838.graph_c0	K01873+K01874+K01889+K01881+K01892+K01875+K01881+K01893+K01867+K02433+K01885+K01872+K14164+K01866+K01870+K01869+K01870+K01886
Phosphatidylinositol signaling system	ko04070	17	176	0.246897	1	c142144.graph_c0;c144047.graph_c0;c149618.graph_c0;c155624.graph_c0;c178436.graph_c1;c178577.graph_c0;c179387.graph_c0;c183772.graph_c1;c184990.graph_c0;c193611.graph_c0;c195516.graph_c0;c196351.graph_c0;c198038.graph_c3;c200889.graph_c0;c201205.graph_c0;c202222.graph_c0;c203495.graph_c1	K00921+K02183+K15422+K00889+K00921+K00921+K00921+K18081+K01092+K10572+K00889+K19801+K00889+K00915+K00901+K00921+K00901
2-Oxocarboxylic acid metabolism	ko01210	16	141	0.100032	1	c108022.graph_c0;c112864.graph_c0;c140482.graph_c0;c143028.graph_c0;c160719.graph_c0;c161174.graph_c1;c163145.graph_c0;c183985.graph_c0;c193919.graph_c0;c195307.graph_c1;c195361.graph_c0;c196193.graph_c0;c196928.graph_c0;c198527.graph_c0;c199668.graph_c3;c201440.graph_c0	K00826+K00053+K14272+K00053+K01703+K01681+K01681+K14455+K00928+K01652+K14682+K01681+K14682+K00814+K01649+K01681
Glycine, serine and threonine metabolism	ko00260	15	181	0.0883596	1	c118677.graph_c0;c140482.graph_c0;c143655.graph_c0;c181233.graph_c1;c181494.graph_c1;c187465.graph_c0;c192093.graph_c0;c192123.graph_c1;c193919.graph_c0;c195274.graph_c0;c197463.graph_c0;c200019.graph_c1;c200900.graph_c0;c201679.graph_c0;c203011.graph_c1	K00130+K14272+K00276+K00276+K15919+K00306+K01696+K00058+K00928+K00382+K00276+K00281+K00281+K00600+K00130
Fatty acid biosynthesis	ko00061	15	128	0.48844	1	c152931.graph_c0;c167248.graph_c0;c169065.graph_c0;c169065.graph_c1;c181284.graph_c1;c182172.graph_c0;c184412.graph_c1;c184444.graph_c2;c192193.graph_c0;c195573.graph_c0;c196402.graph_c3;c196574.graph_c2;c198446.graph_c0;c203152.graph_c1;c203371.graph_c1	K11262+K00648+K03921+K03921+K01962+K03921+K09458+K00059+K02160+K01962+K01897+K01897+K01897+K11262+K01962
Galactose metabolism	ko00052	14	151	0.00425737	0.50237	c162010.graph_c0;c162812.graph_c0;c166909.graph_c0;c167928.graph_c0;c182931.graph_c0;c184789.graph_c1;c189739.graph_c0;c189856.graph_c4;c191522.graph_c2;c193967.graph_c0;c197632.graph_c0;c198319.graph_c0;c198753.graph_c1;c201285.graph_c0	K00011+K01193+K01193+K00963+K00844+K06617+K12309+K01187+K01835+K00963+K01193+K01190+K12447+K01835
Ribosome biogenesis in eukaryotes	ko03008	14	221	0.326684	1	c166284.graph_c0;c171565.graph_c0;c175511.graph_c0;c178558.graph_c0;c181125.graph_c1;c184758.graph_c0;c185611.graph_c1;c188859.graph_c0;c189254.graph_c0;c190840.graph_c3;c195650.graph_c0;c197018.graph_c0;c198404.graph_c0;c202208.graph_c1	K03115+K11883+K14570+K14290+K03097+K03115+K03538+K07936+K14573+K14537+K14290+K03115+K12619+K14572
Carotenoid biosynthesis	ko00906	14	80	0.857201	1	c178963.graph_c1;c182378.graph_c0;c182650.graph_c0;c186474.graph_c0;c186878.graph_c1;c188484.graph_c0;c188484.graph_c1;c189010.graph_c0;c189356.graph_c0;c193418.graph_c0;c195812.graph_c0;c196521.graph_c0;c199574.graph_c1;c201875.graph_c1	K06444+K15746+K02291+K09840+K09838+K09843+K09843+K09841+K06443+K02291+K15747+K09840+K02291+K17913
Terpenoid backbone biosynthesis	ko00900	13	134	0.252182	1	c131764.graph_c0;c146782.graph_c0;c157745.graph_c2;c190601.graph_c0;c192890.graph_c2;c193089.graph_c0;c197353.graph_c0;c197518.graph_c1;c198283.graph_c1;c198971.graph_c0;c200082.graph_c1;c201593.graph_c0;c202630.graph_c0	K01597+K13789+K11778+K01597+K00869+K03526+K14066+K01662+K00869+K14066+K00099+K03526+K10960
Cyanoamino acid metabolism	ko00460	13	131	0.278498	1	c143924.graph_c0;c176582.graph_c2;c178756.graph_c0;c181823.graph_c0;c182928.graph_c0;c186365.graph_c0;c189398.graph_c0;c193164.graph_c0;c195543.graph_c0;c199125.graph_c0;c199793.graph_c0;c200527.graph_c4;c201679.graph_c0	K05350+K05349+K05349+K05349+K01188+K13034+K05350+K01188+K13034+K01188+K18592+K05349+K00600
Fatty acid degradation	ko00071	12	120	0.178926	1	c165595.graph_c1;c188090.graph_c0;c193725.graph_c0;c196242.graph_c0;c196402.graph_c3;c196574.graph_c2;c198446.graph_c0;c199743.graph_c0;c200731.graph_c0;c202738.graph_c1;c202784.graph_c0;c85184.graph_c0	K10527+K00128+K10527+K00232+K01897+K01897+K01897+K07513+K07513+K00128+K10527+K00128
Valine, leucine and isoleucine degradation	ko00280	12	122	0.255137	1	c108022.graph_c0;c157752.graph_c0;c169628.graph_c0;c174016.graph_c0;c188090.graph_c0;c194422.graph_c0;c195274.graph_c0;c199743.graph_c0;c200731.graph_c0;c202738.graph_c1;c203506.graph_c1;c85184.graph_c0	K00826+K01969+K00140+K09699+K00128+K00166+K00382+K07513+K07513+K00128+K01640+K00128
beta-Alanine metabolism	ko00410	12	111	0.273489	1	c136002.graph_c0;c143655.graph_c0;c162155.graph_c0;c164829.graph_c0;c169628.graph_c0;c181233.graph_c1;c188090.graph_c0;c188344.graph_c0;c197463.graph_c0;c201452.graph_c1;c202738.graph_c1;c85184.graph_c0	K01580+K00276+K13366+K01431+K00140+K00276+K00128+K13366+K00276+K13366+K00128+K00128
Pentose and glucuronate interconversions	ko00040	11	129	0.0769869	1	c162010.graph_c0;c167928.graph_c0;c180667.graph_c0;c183662.graph_c0;c188090.graph_c0;c193272.graph_c1;c193967.graph_c0;c195336.graph_c0;c198753.graph_c1;c202738.graph_c1;c85184.graph_c0	K00011+K00963+K00012+K01728+K00128+K01051+K00963+K01051+K12447+K00128+K00128
Glycerolipid metabolism	ko00561	11	167	0.463523	1	c162010.graph_c0;c179925.graph_c1;c180370.graph_c0;c182419.graph_c1;c188090.graph_c0;c190272.graph_c1;c191857.graph_c0;c201205.graph_c0;c202738.graph_c1;c203495.graph_c1;c85184.graph_c0	K00011+K11155+K06118+K09480+K00128+K00630+K00864+K00901+K00128+K00901+K00128
Proteasome	ko03050	11	162	0.739969	1	c154253.graph_c0;c158776.graph_c0;c164463.graph_c0;c169526.graph_c0;c173116.graph_c0;c178820.graph_c0;c186019.graph_c1;c189417.graph_c4;c192485.graph_c1;c196776.graph_c1;c202778.graph_c0	K03039+K02735+K03032+K03061+K02725+K03031+K03038+K06700+K03062+K03063+K06699
Alanine, aspartate and glutamate metabolism	ko00250	11	159	0.761581	1	c136002.graph_c0;c140482.graph_c0;c148965.graph_c0;c175458.graph_c0;c183985.graph_c0;c186018.graph_c0;c190265.graph_c1;c190738.graph_c0;c198118.graph_c2;c198527.graph_c0;c200266.graph_c1	K01580+K14272+K01915+K01756+K14455+K01939+K00261+K01755+K01940+K00814+K01915
Pyrimidine metabolism	ko00240	11	275	0.794783	1	c155124.graph_c1;c164829.graph_c0;c170749.graph_c0;c176528.graph_c0;c180153.graph_c0;c183010.graph_c1;c184346.graph_c1;c187000.graph_c0;c187438.graph_c1;c190329.graph_c1;c201296.graph_c0	K02320+K01431+K03011+K14721+K01465+K01937+K03018+K10808+K00384+K13998+K03011
Phagosome	ko04145	11	224	0.975276	1	c142144.graph_c0;c177098.graph_c0;c178436.graph_c1;c178577.graph_c0;c179387.graph_c0;c180807.graph_c1;c182760.graph_c2;c184364.graph_c0;c200100.graph_c1;c201485.graph_c2;c202222.graph_c0	K00921+K07375+K00921+K00921+K00921+K10956+K02155+K02146+K02150+K02144+K00921
Propanoate metabolism	ko00640	11	85	0.99772	1	c143676.graph_c0;c152931.graph_c0;c169628.graph_c0;c174016.graph_c0;c181284.graph_c1;c192193.graph_c0;c194422.graph_c0;c195274.graph_c0;c195573.graph_c0;c203152.graph_c1;c203371.graph_c1	K01895+K11262+K00140+K09699+K01962+K02160+K00166+K00382+K01962+K11262+K01962
Lysine degradation	ko00310	10	90	0.0143229	1	c135330.graph_c0;c144020.graph_c0;c167986.graph_c0;c173770.graph_c0;c183567.graph_c0;c187465.graph_c0;c188090.graph_c0;c191908.graph_c0;c202738.graph_c1;c85184.graph_c0	K11420+K00164+K11420+K11420+K11420+K00306+K00128+K00164+K00128+K00128
Arginine biosynthesis	ko00220	10	98	0.119974	1	c140482.graph_c0;c148965.graph_c0;c183985.graph_c0;c190265.graph_c1;c190738.graph_c0;c195361.graph_c0;c196928.graph_c0;c198118.graph_c2;c198527.graph_c0;c200266.graph_c1	K14272+K01915+K14455+K00261+K01755+K14682+K14682+K01940+K00814+K01915
Protein export	ko03060	10	120	0.184058	1	c154736.graph_c0;c158463.graph_c0;c164655.graph_c0;c166824.graph_c0;c178268.graph_c0;c180807.graph_c1;c181697.graph_c0;c186713.graph_c1;c191912.graph_c0;c202071.graph_c0	K03070+K09490+K03106+K12948+K03118+K10956+K03100+K03118+K09490+K12947
Photosynthesis - antenna proteins	ko00196	10	57	0.260451	1	c144766.graph_c0;c169276.graph_c0;c174148.graph_c0;c175797.graph_c0;c176171.graph_c0;c178706.graph_c0;c186676.graph_c0;c186842.graph_c0;c199926.graph_c1;c85848.graph_c0	K08914+K08912+K08911+K08907+K14172+K08910+K08913+K08917+K08908+K08912
Ascorbate and aldarate metabolism	ko00053	10	99	0.270677	1	c180417.graph_c0;c180667.graph_c0;c188090.graph_c0;c196948.graph_c1;c197753.graph_c5;c198753.graph_c1;c202609.graph_c0;c202669.graph_c1;c202738.graph_c1;c85184.graph_c0	K00434+K00012+K00128+K00225+K00434+K12447+K08232+K08232+K00128+K00128
Ether lipid metabolism	ko00565	10	82	0.499375	1	c143226.graph_c0;c151166.graph_c1;c177809.graph_c2;c180065.graph_c0;c184384.graph_c0;c195099.graph_c1;c199849.graph_c1;c202953.graph_c1;c202953.graph_c2;c86574.graph_c0	K01114+K01115+K01115+K01114+K00993+K00993+K01114+K01115+K01115+K13510
Selenocompound metabolism	ko00450	9	74	0.137114	1	c162471.graph_c0;c165664.graph_c0;c178475.graph_c0;c178475.graph_c1;c184673.graph_c0;c186868.graph_c0;c187438.graph_c1;c189570.graph_c0;c201970.graph_c0	K00549+K01874+K08247+K08247+K01761+K01739+K00384+K13811+K00549
ABC transporters	ko02010	9	111	0.538329	1	c147656.graph_c0;c177919.graph_c2;c180425.graph_c0;c182519.graph_c0;c183982.graph_c0;c194467.graph_c1;c201541.graph_c0;c201823.graph_c0;c202469.graph_c0	K05658+K05663+K05658+K05658+K05674+K05658+K05658+K05658+K05658
Arginine and proline metabolism	ko00330	9	144	0.826991	1	c150991.graph_c0;c162155.graph_c0;c183985.graph_c0;c188090.graph_c0;c188344.graph_c0;c190461.graph_c1;c201452.graph_c1;c202738.graph_c1;c85184.graph_c0	K01611+K13366+K14455+K00128+K13366+K10536+K13366+K00128+K00128
Nucleotide excision repair	ko03420	8	108	0.423799	1	c172845.graph_c0;c179746.graph_c0;c186577.graph_c0;c192118.graph_c0;c192646.graph_c1;c198702.graph_c0;c198975.graph_c1;c199114.graph_c0	K10754+K04802+K10756+K10839+K07466+K07466+K06634+K07466
Sulfur metabolism	ko00920	8	90	0.436293	1	c149618.graph_c0;c179779.graph_c1;c186365.graph_c0;c186868.graph_c0;c189570.graph_c0;c194519.graph_c0;c195543.graph_c0;c202210.graph_c1	K15422+K01738+K13034+K01739+K13811+K00387+K13034+K00392
alpha-Linolenic acid metabolism	ko00592	8	111	0.646018	1	c165595.graph_c1;c175812.graph_c1;c188964.graph_c0;c193725.graph_c0;c196242.graph_c0;c199743.graph_c0;c200731.graph_c0;c202784.graph_c0	K10527+K05894+K00454+K10527+K00232+K07513+K07513+K10527
Phenylalanine, tyrosine and tryptophan biosynthesis	ko00400	8	121	0.666462	1	c159256.graph_c0;c165951.graph_c0;c176095.graph_c0;c181642.graph_c0;c183985.graph_c0;c187524.graph_c2;c189359.graph_c2;c192093.graph_c0	K01657+K01657+K01657+K01626+K14455+K13832+K01609+K01696
Phenylalanine metabolism	ko00360	8	110	0.676414	1	c128108.graph_c0;c143655.graph_c0;c181233.graph_c1;c182190.graph_c0;c183985.graph_c0;c188714.graph_c2;c197463.graph_c0;c203746.graph_c0	K21311+K00276+K00276+K21311+K14455+K01904+K00276+K00457
DNA replication	ko03030	8	89	0.765539	1	c155124.graph_c1;c172845.graph_c0;c179029.graph_c0;c179746.graph_c0;c186577.graph_c0;c192646.graph_c1;c198702.graph_c0;c199114.graph_c0	K02320+K10754+K02540+K04802+K10756+K07466+K07466+K07466
Tryptophan metabolism	ko00380	7	84	0.356711	1	c144020.graph_c0;c167591.graph_c0;c188090.graph_c0;c190380.graph_c1;c191908.graph_c0;c202738.graph_c1;c85184.graph_c0	K00164+K11816+K00128+K03781+K00164+K00128+K00128
Photosynthesis	ko00195	7	133	0.356711	1	c161978.graph_c1;c167389.graph_c0;c179601.graph_c0;c181310.graph_c0;c193335.graph_c1;c197926.graph_c0;c200653.graph_c0	K02638+K02639+K02699+K14332+K02717+K02695+K08901
Mismatch repair	ko03430	7	72	0.464252	1	c172845.graph_c0;c179746.graph_c0;c186577.graph_c0;c188122.graph_c0;c192646.graph_c1;c198702.graph_c0;c199114.graph_c0	K10754+K04802+K10756+K08739+K07466+K07466+K07466
Ubiquinone and other terpenoid-quinone biosynthesis	ko00130	7	80	0.516687	1	c173929.graph_c0;c174654.graph_c1;c188714.graph_c2;c190440.graph_c0;c195387.graph_c1;c195394.graph_c0;c203746.graph_c0	K03809+K14759+K01904+K03809+K02548+K12501+K00457
Biosynthesis of unsaturated fatty acids	ko01040	7	72	0.917494	1	c169065.graph_c0;c169065.graph_c1;c182172.graph_c0;c184444.graph_c2;c196242.graph_c0;c199743.graph_c0;c200731.graph_c0	K03921+K03921+K03921+K00059+K00232+K07513+K07513
Pantothenate and CoA biosynthesis	ko00770	6	59	0.209993	1	c108022.graph_c0;c112864.graph_c0;c143028.graph_c0;c164829.graph_c0;c195307.graph_c1;c197766.graph_c0	K00826+K00053+K00053+K01431+K01652+K06133
Valine, leucine and isoleucine biosynthesis	ko00290	6	50	0.335716	1	c108022.graph_c0;c112864.graph_c0;c143028.graph_c0;c160719.graph_c0;c195307.graph_c1;c199668.graph_c3	K00826+K00053+K00053+K01703+K01652+K01649
Nitrogen metabolism	ko00910	6	98	0.438552	1	c148965.graph_c0;c190265.graph_c1;c192822.graph_c0;c195387.graph_c0;c200266.graph_c1;c203029.graph_c0	K01915+K00261+K01674+K00284+K01915+K00284
Steroid biosynthesis	ko00100	6	71	0.481959	1	c135442.graph_c0;c169468.graph_c0;c170568.graph_c0;c173612.graph_c0;c174271.graph_c0;c187326.graph_c2	K01853+K00222+K00559+K01853+K00559+K05917
Flavonoid biosynthesis	ko00941	6	69	0.510322	1	c128108.graph_c0;c179861.graph_c0;c182190.graph_c0;c187444.graph_c0;c190282.graph_c1;c200772.graph_c0	K21311+K00660+K21311+K00660+K00660+K05280
Homologous recombination	ko03440	6	66	0.809062	1	c182847.graph_c0;c182955.graph_c0;c189284.graph_c0;c192646.graph_c1;c198702.graph_c0;c199114.graph_c0	K03165+K10875+K10870+K07466+K07466+K07466
Histidine metabolism	ko00340	5	54	0.185993	1	c176686.graph_c0;c185395.graph_c0;c188090.graph_c0;c202738.graph_c1;c85184.graph_c0	K00765+K01663+K00128+K00128+K00128
Basal transcription factors	ko03022	5	96	0.439167	1	c169062.graph_c0;c181861.graph_c0;c194865.graph_c0;c197740.graph_c3;c198975.graph_c1	K03139+K03138+K03129+K03126+K06634
Tyrosine metabolism	ko00350	5	83	0.806713	1	c143655.graph_c0;c181233.graph_c1;c183985.graph_c0;c197463.graph_c0;c203746.graph_c0	K00276+K00276+K14455+K00276+K00457
Arachidonic acid metabolism	ko00590	5	38	0.893423	1	c125886.graph_c0;c176352.graph_c0;c199793.graph_c0;c204653.graph_c0;c70907.graph_c0	K00432+K00432+K18592+K00432+K00432
Folate biosynthesis	ko00790	4	46	0.475337	1	c177108.graph_c2;c187959.graph_c0;c190329.graph_c1;c203116.graph_c1	K18482+K18482+K13998+K01307
Isoquinoline alkaloid biosynthesis	ko00950	4	44	0.51075	1	c143655.graph_c0;c181233.graph_c1;c183985.graph_c0;c197463.graph_c0	K00276+K00276+K14455+K00276
Tropane, piperidine and pyridine alkaloid biosynthesis	ko00960	4	49	0.561702	1	c143655.graph_c0;c181233.graph_c1;c183985.graph_c0;c197463.graph_c0	K00276+K00276+K14455+K00276
Sphingolipid metabolism	ko00600	4	78	0.668255	1	c177871.graph_c0;c189739.graph_c0;c198319.graph_c0;c202571.graph_c0	K17108+K12309+K01190+K04715
RNA polymerase	ko03020	4	99	0.882032	1	c170749.graph_c0;c176528.graph_c0;c184346.graph_c1;c201296.graph_c0	K03011+K14721+K03018+K03011
Other glycan degradation	ko00511	4	56	0.962559	1	c177871.graph_c0;c189739.graph_c0;c196943.graph_c0;c198319.graph_c0	K17108+K12309+K01206+K01190
Taurine and hypotaurine metabolism	ko00430	3	29	0.257426	1	c136002.graph_c0;c181715.graph_c0;c199793.graph_c0	K01580+K10712+K18592
Zeatin biosynthesis	ko00908	3	31	0.39286	1	c177060.graph_c1;c199759.graph_c0;c199759.graph_c3	K10717+K13495+K13495
Glycosaminoglycan degradation	ko00531	3	40	0.415092	1	c168517.graph_c0;c183886.graph_c0;c189739.graph_c0	K07964+K01205+K12309
Base excision repair	ko03410	3	63	0.458701	1	c175311.graph_c0;c179746.graph_c0;c187629.graph_c0	K10801+K04802+K10798
Biotin metabolism	ko00780	3	46	0.633467	1	c184412.graph_c1;c184444.graph_c2;c196247.graph_c0	K09458+K00059+K19562
Regulation of autophagy	ko04140	3	89	0.725985	1	c175875.graph_c0;c183230.graph_c1;c189007.graph_c0	K08342+K08343+K08334
Monobactam biosynthesis	ko00261	3	22	0.855241	1	c161058.graph_c0;c189570.graph_c0;c193919.graph_c0	K00215+K13811+K00928
Butanoate metabolism	ko00650	3	58	0.891001	1	c136002.graph_c0;c195307.graph_c1;c203506.graph_c1	K01580+K01652+K01640
Lysine biosynthesis	ko00300	3	28	0.977904	1	c161058.graph_c0;c193919.graph_c0;c199938.graph_c1	K00215+K00928+K10206
Lipoic acid metabolism	ko00785	2	8	0.130475	1	c180434.graph_c1;c192032.graph_c1	K03644+K03644
Stilbenoid, diarylheptanoid and gingerol biosynthesis	ko00945	2	32	0.219242	1	c128108.graph_c0;c182190.graph_c0	K21311+K21311
N-Glycan biosynthesis	ko00510	2	81	0.485232	1	c188216.graph_c1;c194969.graph_c0	K01230+K00737
Cutin, suberine and wax biosynthesis	ko00073	2	40	0.485232	1	c176671.graph_c3;c191756.graph_c0	K15402+K15404
Glycosylphosphatidylinositol(GPI)-anchor biosynthesis	ko00563	2	39	0.536957	1	c196687.graph_c0;c202327.graph_c0	K03861+K03860
C5-Branched dibasic acid metabolism	ko00660	2	20	0.739868	1	c160719.graph_c0;c195307.graph_c1	K01703+K01652
Other types of O-glycan biosynthesis	ko00514	2	20	0.832099	1	c199443.graph_c0;c202129.graph_c0	K18134+K09667
Caffeine metabolism	ko00232	2	11	0.842553	1	c176853.graph_c0;c179075.graph_c0	K00106+K00106
Fatty acid elongation	ko00062	2	81	0.861708	1	c169166.graph_c0;c170235.graph_c1	K15397+K01074
One carbon pool by folate	ko00670	2	61	0.96201	1	c190329.graph_c1;c201679.graph_c0	K13998+K00600
Riboflavin metabolism	ko00740	2	22	0.990996	1	c179720.graph_c0;c190444.graph_c0	K00793+K11752
Linoleic acid metabolism	ko00591	2	42	0.990996	1	c188964.graph_c0;c199800.graph_c1	K00454+K15718
Synthesis and degradation of ketone bodies	ko00072	1	20	0.341988	1	c203506.graph_c1	K01640
Limonene and pinene degradation	ko00903	1	8	0.488163	1	c188090.graph_c0	K00128
Sesquiterpenoid and triterpenoid biosynthesis	ko00909	1	12	0.633889	1	c184719.graph_c0	K15472
Flavone and flavonol biosynthesis	ko00944	1	5	0.73816	1	c200772.graph_c0	K05280
Brassinosteroid biosynthesis	ko00905	1	26	0.812758	1	c187726.graph_c0	K12640
Thiamine metabolism	ko00730	1	33	0.8868	1	c197518.graph_c1	K01662
Vitamin B6 metabolism	ko00750	1	34	0.937092	1	c192331.graph_c0	K06215
SNARE interactions in vesicular transport	ko04130	1	58	0.942158	1	c197865.graph_c3	K08486
Glycosphingolipid biosynthesis - ganglio series	ko00604	1	16	0.992308	1	c189739.graph_c0	K12309
